# Supplementary material for: Autonomous Synthesis of Functional, Permanently Phosphorylated Proteins for Defining the Interactome of Monomeric 14-3-3ζ
Source: ACS Cent Sci. 2023 Apr 10;9(4):816–35. doi: 10.1021/acscentsci.3c00191 (PMC10141581; doi:10.1021/acscentsci.3c00191)
Supplement: Supplementary file 2 — oc3c00191_si_002.xlsx [file oc3c00191_si_002.xlsx]

## Sheet: Overview
Tab Name	Contents
nhpS_WT_BioREP1_BioREP2	Comparison of proteomics pulldown data for WT and nhpSer58 14-3-3z
pS_WT_BioREP1_BioREP2	Comparison of proteomics pulldown data from WT and pSer58 14-3-3z
Coloring:	Meaning
Dark Blue	Statistically depleted in both bio-repeat pulldown experiments*
Light Blue	Statistically depleted in one of the bio-repeat pulldown experiments
Gray	No statistical difference
Light Red	Statistically enriched in one of the bio-repeat pulldown experiments
Dark Red	Statistically enriched in both bio-repeat pulldown experiments
* "Depleted" indicates proteins that don't bind nhpSer58 14-3-3z, or equivalently, preferentially bind WT (dimeric) 14-3-3z
"Enriched" indicates proteins that preferentially bind nhpSer58 14-3-3z, or equivalently, don't bind WT (dimeric) 14-3-3z

## Sheet: nhpS_WT_BioREP1_BioREP2
Description	BioREP1_log2(FC)	BioREP1_(-logPVALUE)	BioREP2_log2(FC)	BioREP2_(-logPVALUE)
14-3-3 protein epsilon [OS=Homo sapiens]	-4.375	8.3212	-4.7448	6.5518
14-3-3 protein eta [OS=Homo sapiens]	-4.1552	6.0851	-4.5603	6.401
14-3-3 protein gamma [OS=Homo sapiens]	-4.2344	6.4468	-4.5654	6.8106
14-3-3 protein sigma [OS=Homo sapiens]	-4.2479	6.3419	-4.5767	6.5187
14-3-3 protein theta [OS=Homo sapiens]	-4.4023	7.1089	-4.835	5.3444
14-3-3 protein zeta/delta [OS=Homo sapiens]	-3.6073	6.4687	-3.8935	6.0626
Actin-binding LIM protein 1 [OS=Homo sapiens]	-5.5534	3.9022	-2.7991	1.7367
Bcl2-associated agonist of cell death [OS=Homo sapiens]	-3.2919	1.8044	-5.3341	5.8696
Cell division cycle 5-like protein [OS=Homo sapiens]	-4.041	5.433	-3.9403	5.4225
Myosin phosphatase Rho-interacting protein [OS=Homo sapiens]	-4.2993	3.5565	-2.0505	2.1081
Neuroblast differentiation-associated protein AHNAK [OS=Homo sapiens]	-3.6532	4.1649	-2.0943	4.147
Protein spire homolog 1 [OS=Homo sapiens]	-2.7176	2.6449	-3.7279	2.8702
Ras-specific guanine nucleotide-releasing factor RalGPS2 [OS=Homo sapiens]	-4.0601	3.4223	-3.3805	4.7864
serine/arginine repetitive matrix protein 2 [OS=Homo sapiens]	-5.0198	3.0769	-3.6454	3.9246
Serine/arginine-rich splicing factor 10 [OS=Homo sapiens]	-4.3331	4.3641	-3.5871	7.8926
serine/threonine-protein kinase PAK 4 [OS=Homo sapiens]	-6.347	3.206	-4.3981	2.6554
Transformer-2 protein homolog alpha [OS=Homo sapiens]	-3.4637	5.9011	-1.9161	4.0148
28S ribosomal protein S2, mitochondrial [OS=Homo sapiens]	-2.4486	4.1674	0.1336	0.63385
60S ribosomal protein L32 [OS=Homo sapiens]	-4.6886	3.2573	0.043888	0.49476
60S ribosomal protein L36 [OS=Homo sapiens]	-1.9695	6.1063	0.01512	0.044988
Activated RNA polymerase II transcriptional coactivator p15 [OS=Homo sapiens]	-2.3439	7.3972	0.67621	1.1204
Acylglycerol kinase, mitochondrial [OS=Homo sapiens]	-3.087	1.7288	0.3182	1.9022
Alpha-tubulin N-acetyltransferase 1 [OS=Homo sapiens]	-4.2128	3.6373	-0.18309	0.26632
Atherin [OS=Homo sapiens]	-4.254	5.3119	-0.37615	4.3646
Brain-specific angiogenesis inhibitor 1-associated protein 2-like protein 1 [OS=Homo sapiens]	-1.9698	5.9419	-0.29514	1.8181
C-myc promoter-binding protein [OS=Homo sapiens]	-2.6798	2.6186	-0.91947	2.3338
Cytochrome c oxidase subunit 5A, mitochondrial [OS=Homo sapiens]	-2.1641	3.0994	0.15626	1.1646
DDB1- and CUL4-associated factor 11 [OS=Homo sapiens]	-2.9912	2.0309	0.63534	1.4279
E3 ubiquitin-protein ligase MYCBP2 [OS=Homo sapiens]	-2.0951	3.9	-0.76499	3.2667
ER membrane protein complex subunit 2 [OS=Homo sapiens]	-1.5077	3.9593	-0.30298	2.0797
GTPase-activating protein and VPS9 domain-containing protein 1 [OS=Homo sapiens]	-2.4987	4.3689	-0.2339	1.207
Histone deacetylase complex subunit SAP18 [OS=Homo sapiens]	-2.419	3.8663	0.39411	1.5586
Kinesin-like protein KIF23 [OS=Homo sapiens]	-1.7796	3.0671	-1.0748	3.9878
kinetochore scaffold 1 [OS=Homo sapiens]	-1.5461	4.0975	-0.99532	3.4684
Lysine-specific demethylase 3B [OS=Homo sapiens]	-1.567	3.8806	-0.53374	1.0123
NCK-interacting protein with SH3 domain [OS=Homo sapiens]	-2.4916	3.3583	-1.1451	2.5944
Neurofibromin [OS=Homo sapiens]	-2.6007	3.1112	-1.2471	1.672
Polyadenylate-binding protein 1 [OS=Homo sapiens]	-2.4608	4.3187	-0.11691	0.85701
Proteasome-associated protein ECM29 homolog [OS=Homo sapiens]	-2.7261	2.4535	-0.22377	0.55054
Protein enabled homolog [OS=Homo sapiens]	-2.9629	1.5374	0.89255	3.4462
Protein phosphatase 1 regulatory subunit 3D [OS=Homo sapiens]	-3.5494	4.9263	-0.37997	0.26802
protein Smaug homolog 2 [OS=Homo sapiens]	-1.7389	3.0684	-1.3322	2.811
Rapamycin-insensitive companion of mTOR [OS=Homo sapiens]	-1.6261	3.1347	-1.0985	4.8946
RNA-binding protein 7 [OS=Homo sapiens]	-1.6598	3.1575	-0.18156	0.76433
serine/threonine-protein kinase A-Raf [OS=Homo sapiens]	-1.5597	4.0767	-0.75536	2.1959
serine/threonine-protein kinase B-raf [OS=Homo sapiens]	-1.9654	5.3595	-0.83546	1.4822
Serine/threonine-protein kinase MARK2 [OS=Homo sapiens]	-4.7539	3.905	-1.2675	1.455
serrate RNA effector molecule homolog [OS=Homo sapiens]	-3.0592	5.7468	0.94445	2.9194
TBC1 domain family member 4 [OS=Homo sapiens]	-1.7425	1.6999	-0.19913	1.0731
transformer-2 protein homolog beta [OS=Homo sapiens]	-2.3657	4.5089	-1.1966	1.4682
Uncharacterized protein KIAA0930 [OS=Homo sapiens]	-5.0761	5.7977	-2.7858	1.189
V-type proton ATPase subunit d 1 [OS=Homo sapiens]	-3.5256	3.5496	-0.53999	0.54618
6-phosphogluconate dehydrogenase, decarboxylating [OS=Homo sapiens]	0.14368	0.46627	-1.835	2.4804
actin-related protein 3 [OS=Homo sapiens]	0.75808	2.4969	-2.9617	3.9516
AMP deaminase 2 [OS=Homo sapiens]	0.75143	2.5871	-2.0486	4.6962
Beta-galactosidase [OS=Homo sapiens]	-0.87468	2.5589	-2.756	2.8479
EH domain-containing protein 4 [OS=Homo sapiens]	0.82325	3.0897	-2.748	6.3401
eukaryotic translation initiation factor 3 subunit L [OS=Homo sapiens]	0.64062	2.9367	-3.1792	1.3056
exocyst complex component 2 [OS=Homo sapiens]	0.22644	1.1315	-4.1337	4.356
Golgin subfamily A member 4 [OS=Homo sapiens]	-0.40181	1.4705	-2.5911	3.3892
GRB10-interacting GYF protein 2 [OS=Homo sapiens]	-0.78783	2.9736	-1.6199	4.7035
Histone deacetylase 4 [OS=Homo sapiens]	1.3449	5.1475	-5.1529	4.8418
Isoform 2 of DNA repair protein RAD51 homolog 2 [OS=Homo sapiens]	-0.28944	1.5277	-2.4729	3.0975
Legumain [OS=Homo sapiens]	-0.79325	3.7218	-1.6378	4.1755
Long-chain-fatty-acid--CoA ligase 1 [OS=Homo sapiens]	0.54581	2.9112	-2.2065	2.7204
MAP3K12-binding inhibitory protein 1 [OS=Homo sapiens]	0.68966	1.1415	-2.6912	3.2713
Mitochondrial fission regulator 1-like [OS=Homo sapiens]	0.06868	0.27717	-2.2653	4.674
Protein LSM12 homolog [OS=Homo sapiens]	-0.40164	0.92515	-1.7827	3.8042
Regulation of nuclear pre-mRNA domain-containing protein 2 [OS=Homo sapiens]	-0.65254	2.7559	-2.8399	6.2685
Thymidine kinase, cytosolic [OS=Homo sapiens]	0.60939	2.9021	-2.6691	3.0093
14-3-3 protein beta/alpha [OS=Homo sapiens]	-4.3625	7.2457
2-amino-3-ketobutyrate coenzyme A ligase, mitochondrial [OS=Homo sapiens]	-5.2289	1.9389
39S ribosomal protein L14, mitochondrial [OS=Homo sapiens]	-4.9761	7.1932
Arfaptin-1 [OS=Homo sapiens]	-3.018	1.7858
Biliverdin reductase A [OS=Homo sapiens]	-1.6664	2.6908
Cytochrome c oxidase subunit NDUFA4 [OS=Homo sapiens]	-2.7308	4.5592
DIS3-like exonuclease 1 [OS=Homo sapiens]	-2.6167	3.0759
histone deacetylase 7 [OS=Homo sapiens]	-4.3458	2.739
Isoform 3B of Desmocollin-3 [OS=Homo sapiens]	-1.8316	6.3872
Phosphofurin acidic cluster sorting protein 2 [OS=Homo sapiens]	-6.2088	3.0723
Vacuolar protein sorting-associated protein 29 [OS=Homo sapiens]	-1.6944	2.4593
WASH complex subunit 2C [OS=Homo sapiens]	-1.8233	5.7721
WD and tetratricopeptide repeats protein 1 [OS=Homo sapiens]	-2.308	2.5218
A-kinase anchor protein 11 [OS=Homo sapiens]			-1.6566	2.8694
ADP-ribosylation factor 3 [OS=Homo sapiens]			-2.4579	4.1634
Alpha- and gamma-adaptin-binding protein p34 [OS=Homo sapiens]			-3.5171	1.974
Arf-GAP with Rho-GAP domain, ANK repeat and PH domain-containing protein 1 [OS=Homo sapiens]			-1.9626	3.3466
ATP synthase F(0) complex subunit C1, mitochondrial [OS=Homo sapiens]			-3.2965	3.2593
Beta-hexosaminidase subunit alpha [OS=Homo sapiens]			-3.5392	2.4046
BRCA2 and CDKN1A-interacting protein [OS=Homo sapiens]			-2.5985	4.1336
BTB/POZ domain-containing protein KCTD3 [OS=Homo sapiens]			-4.4713	4.5988
calcium/calmodulin-dependent protein kinase type IV [OS=Homo sapiens]			-3.2779	2.306
cAMP-dependent protein kinase type II-beta regulatory subunit [OS=Homo sapiens]			-5.9823	5.7707
CGG triplet repeat-binding protein 1 [OS=Homo sapiens]			-2.145	3.4217
Citron Rho-interacting kinase [OS=Homo sapiens]			-4.2452	3.9224
Coiled-coil and C2 domain-containing protein 1A [OS=Homo sapiens]			-1.6413	2.4532
Cysteine desulfurase, mitochondrial [OS=Homo sapiens]			-1.8146	2.3211
dephospho-CoA kinase domain-containing protein [OS=Homo sapiens]			-3.0353	4.6577
Dolichyl-diphosphooligosaccharide--protein glycosyltransferase subunit STT3A [OS=Homo sapiens]			-1.7155	4.9048
E3 ubiquitin-protein ligase TRIM11 [OS=Homo sapiens]			-2.5568	3.1443
Erbin [OS=Homo sapiens]			-1.9436	2.9763
Eukaryotic translation initiation factor 4E transporter [OS=Homo sapiens]			-2.649	3.5754
Fragile X mental retardation syndrome-related protein 1 [OS=Homo sapiens]			-3.0281	1.3238
Fragile X mental retardation syndrome-related protein 2 [OS=Homo sapiens]			-2.8477	1.3053
FYVE, RhoGEF and PH domain-containing protein 1 [OS=Homo sapiens]			-2.9821	3.7568
gamma-tubulin complex component 6 [OS=Homo sapiens]			-2.8875	2.215
GC-rich sequence DNA-binding factor 2 [OS=Homo sapiens]			-4.1996	4.2353
Glutaminase kidney isoform, mitochondrial [OS=Homo sapiens]			-2.5364	3.1831
GRIP and coiled-coil domain-containing protein 2 [OS=Homo sapiens]			-1.7525	1.5713
GTP-binding protein 1 [OS=Homo sapiens]			-1.6467	2.7238
High mobility group protein 20A [OS=Homo sapiens]			-3.3436	5.3704
Huntingtin-interacting protein 1-related protein [OS=Homo sapiens]			-3.4439	1.5173
Inosine triphosphate pyrophosphatase [OS=Homo sapiens]			-2.5071	2.7583
Isoform 1 of Cytosolic 5'-nucleotidase 3A [OS=Homo sapiens]			-1.7518	1.7437
Isoform 4 of Myotubularin-related protein 5 [OS=Homo sapiens]			-1.6569	2.6252
Isoform 5 of Probable E3 ubiquitin-protein ligase HECTD4 [OS=Homo sapiens]			-2.9482	1.8489
Isoform Short of 14-3-3 protein beta/alpha [OS=Homo sapiens]			-4.6876	6.7714
Katanin p80 WD40 repeat-containing subunit B1 [OS=Homo sapiens]			-2.863	4.294
KIF1-binding protein [OS=Homo sapiens]			-2.9248	3.8779
Kinesin-like protein KIF15 [OS=Homo sapiens]			-1.6745	3.6043
lactoylglutathione lyase [OS=Homo sapiens]			-2.1467	3.1875
Lysophospholipid acyltransferase 5 [OS=Homo sapiens]			-2.4077	3.9835
M-phase phosphoprotein 6 [OS=Homo sapiens]			-1.9536	3.7427
mdm2-binding protein [OS=Homo sapiens]			-2.0607	1.6612
Microspherule protein 1 [OS=Homo sapiens]			-1.6149	1.4339
Mitochondrial Rho GTPase 2 [OS=Homo sapiens]			-1.786	3.213
multidrug resistance-associated protein 4 [OS=Homo sapiens]			-2.5275	2.5551
N-acylneuraminate cytidylyltransferase [OS=Homo sapiens]			-4.1818	5.9919
NADH dehydrogenase [ubiquinone] iron-sulfur protein 6, mitochondrial [OS=Homo sapiens]			-2.585	3.101
Nck-associated protein 1 [OS=Homo sapiens]			-1.6117	4.6959
Nuclear cap-binding protein subunit 2 [OS=Homo sapiens]			-3.0379	1.7056
nuclear pore complex protein nup155 [OS=Homo sapiens]			-2.1202	5.5295
Nucleoporin p58/p45 [OS=Homo sapiens]			-3.671	1.4068
Oral-facial-digital syndrome 1 protein [OS=Homo sapiens]			-1.5325	3.3325
paladin [OS=Homo sapiens]			-1.5136	3.2287
Peroxisomal acyl-coenzyme A oxidase 3 [OS=Homo sapiens]			-2.5413	4.3701
Plasminogen activator inhibitor 1 RNA-binding protein [OS=Homo sapiens]			-2.2921	1.5944
pleckstrin homology domain-containing family O member 2 [OS=Homo sapiens]			-4.3353	3.7964
pre-B-cell leukemia transcription factor 2 [OS=Homo sapiens]			-3.0899	3.9036
Probable 28S rRNA (cytosine-C(5))-methyltransferase [OS=Homo sapiens]			-1.8684	3.2772
Probable threonine--tRNA ligase 2, cytoplasmic [OS=Homo sapiens]			-6.4921	1.7876
Prostate tumor-overexpressed gene 1 protein [OS=Homo sapiens]			-1.6975	3.6225
Protein aurora borealis [OS=Homo sapiens]			-1.7597	3.8745
Protein ECT2 [OS=Homo sapiens]			-2.7921	2.4539
protein furry homolog-like [OS=Homo sapiens]			-2.5515	2.6132
Protein phosphatase 1 regulatory subunit 3E [OS=Homo sapiens]			-2.7165	5.6286
Protein sel-1 homolog 1 [OS=Homo sapiens]			-2.8207	2.6608
Protein Shroom1 [OS=Homo sapiens]			-2.3518	3.4823
Protein SMG7 [OS=Homo sapiens]			-1.5377	3.2425
putative ATP-dependent RNA helicase DHX57 [OS=Homo sapiens]			-1.6982	2.7659
Retinol dehydrogenase 14 [OS=Homo sapiens]			-2.4006	4.04
Ribonuclease P protein subunit p14 [OS=Homo sapiens]			-1.7774	3.7377
Ribosomal RNA-processing protein 7 homolog A [OS=Homo sapiens]			-3.426	5.5392
Ribosome biogenesis protein NSA2 homolog [OS=Homo sapiens]			-2.3208	2.8999
S-formylglutathione hydrolase [OS=Homo sapiens]			-2.5138	2.8456
Serine/threonine-protein kinase MARK1 [OS=Homo sapiens]			-1.5223	2.4825
Serine/threonine-protein kinase TBK1 [OS=Homo sapiens]			-3.2196	4.4433
Serine/threonine-protein phosphatase 6 regulatory ankyrin repeat subunit C [OS=Homo sapiens]			-4.2918	5.1073
Serpin B3 [OS=Homo sapiens]			-5.0851	4.711
Shootin-1 [OS=Homo sapiens]			-2.3567	5.8339
Small glutamine-rich tetratricopeptide repeat-containing protein alpha [OS=Homo sapiens]			-1.5011	3.9904
Spectrin beta chain, non-erythrocytic 2 [OS=Homo sapiens]			-1.8917	5.2502
Splicing factor 3B subunit 6 [OS=Homo sapiens]			-2.2812	4.7795
synaptic functional regulator FMR1 [OS=Homo sapiens]			-2.9022	1.3097
Synaptojanin-2-binding protein [OS=Homo sapiens]			-2.904	2.9716
TBC1 domain family member 9B [OS=Homo sapiens]			-2.4723	3.2706
Tetratricopeptide repeat protein 17 [OS=Homo sapiens]			-4.7554	7.5533
Thyroid hormone receptor-associated protein 3 [OS=Homo sapiens]			-2.2091	4.4599
Trophinin [OS=Homo sapiens]			-4.25	5.4004
tropomodulin-3 [OS=Homo sapiens]			-2.6967	2.6953
U7 snRNA-associated Sm-like protein LSm10 [OS=Homo sapiens]			-2.6271	2.9525
Unconventional myosin-IXb [OS=Homo sapiens]			-1.9079	3.5478
Vacuolar protein sorting-associated protein 13D [OS=Homo sapiens]			-3.1463	3.0862
zinc finger protein 687 [OS=Homo sapiens]			-1.5218	3.2844
Zinc finger protein with KRAB and SCAN domains 1 [OS=Homo sapiens]			-1.5709	2.7477
Zinc finger ZZ-type and EF-hand domain-containing protein 1 [OS=Homo sapiens]			-2.2778	3.9068
[Pyruvate dehydrogenase (Acetyl-transferring)] kinase isozyme 1, mitochondrial [OS=Homo sapiens]	0.28543	0.58613	-1.3549	2.7893
[Pyruvate dehydrogenase (acetyl-transferring)] kinase isozyme 3, mitochondrial [OS=Homo sapiens]	0.26981	1.668	-0.43794	3.1902
10 kDa heat shock protein, mitochondrial [OS=Homo sapiens]	0.22374	1.0204	0.15537	0.63365
116 kDa U5 small nuclear ribonucleoprotein component [OS=Homo sapiens]	0.38888	2.251	-0.36216	1.9951
2-oxoisovalerate dehydrogenase subunit beta, mitochondrial [OS=Homo sapiens]	0.8409	2.4923	-0.52239	1.3272
2,4-dienoyl-CoA reductase, mitochondrial [OS=Homo sapiens]	1.1237	1.8465	-1.1684	0.7483
26S proteasome non-ATPase regulatory subunit 1 [OS=Homo sapiens]	-0.10771	0.82144	-0.43496	3.1909
26S proteasome non-ATPase regulatory subunit 10 [OS=Homo sapiens]	-0.19886	3.1352	-0.93951	4.6476
26S proteasome non-ATPase regulatory subunit 11 [OS=Homo sapiens]	0.29215	1.0851	-0.10823	0.53331
26s proteasome non-atpase regulatory subunit 12 [OS=Homo sapiens]	0.35115	1.4103	-0.11834	0.49106
26S proteasome non-ATPase regulatory subunit 14 [OS=Homo sapiens]	0.087122	0.83844	-0.0369	0.26175
26S proteasome non-ATPase regulatory subunit 2 [OS=Homo sapiens]	-0.087107	0.9431	-0.48079	3.1335
26S proteasome non-ATPase regulatory subunit 3 [OS=Homo sapiens]	0.29752	3.0556	0.042629	0.31195
26S proteasome non-ATPase regulatory subunit 6 [OS=Homo sapiens]	0.98757	3.3041	-0.44731	1.689
26S proteasome non-ATPase regulatory subunit 7 [OS=Homo sapiens]	-0.28172	0.63206	-0.60426	1.7473
26S proteasome non-ATPase regulatory subunit 8 [OS=Homo sapiens]	0.2834	1.1397	0.97687	2.5326
26S proteasome non-ATPase regulatory subunit 9 [OS=Homo sapiens]	-0.26087	0.23301	0.070389	0.11825
26S proteasome regulatory subunit 10B [OS=Homo sapiens]	-0.00051284	0.0022261	-0.071071	0.31129
26S proteasome regulatory subunit 4 [OS=Homo sapiens]	-0.033105	0.27477	-0.29855	2.7708
26S proteasome regulatory subunit 6A [OS=Homo sapiens]	0.053308	0.44206	-0.062385	0.33875
26S proteasome regulatory subunit 6B [OS=Homo sapiens]	-0.19419	1.5315	-0.41797	2.0539
26S proteasome regulatory subunit 7 [OS=Homo sapiens]	0.15479	0.64409	-0.21976	1.6087
26S proteasome regulatory subunit 8 [OS=Homo sapiens]	-0.18134	1.2221	-0.32572	2.155
28S ribosomal protein S10, mitochondrial [OS=Homo sapiens]	-1.0187	3.7585	-0.31295	0.74233
28S ribosomal protein S17, mitochondrial [OS=Homo sapiens]	0.23883	1.2077	0.011271	0.04664
28S ribosomal protein S22, mitochondrial [OS=Homo sapiens]	0.19886	0.63945	0.38156	1.6005
28S ribosomal protein S29, mitochondrial [OS=Homo sapiens]	-0.098634	0.67626	-0.086287	0.3736
28S ribosomal protein S31, mitochondrial [OS=Homo sapiens]	-0.074923	0.17104	0.13142	0.4124
28S ribosomal protein S34, mitochondrial [OS=Homo sapiens]	0.66391	0.37779	1.2215	2.0889
28S ribosomal protein S7, mitochondrial [OS=Homo sapiens]	0.71771	3.1805	-0.033167	0.11727
3-hydroxyacyl-CoA dehydrogenase type-2 [OS=Homo sapiens]	0.64017	3.3751	0.60873	2.3841
39S ribosomal protein L10, mitochondrial [OS=Homo sapiens]	0.0014687	0.0050685	-0.46347	2.3369
39S ribosomal protein L11, mitochondrial [OS=Homo sapiens]	0.37017	2.9087	0.16925	2.4219
39S ribosomal protein L12, mitochondrial [OS=Homo sapiens]	0.6	3.1981	0.38789	2.8896
39S ribosomal protein L13, mitochondrial [OS=Homo sapiens]	-0.001584	0.0025847	-0.75198	1.6158
39S ribosomal protein L16, mitochondrial [OS=Homo sapiens]	-0.0031516	0.015841	-0.31248	1.9029
39S ribosomal protein L23, mitochondrial [OS=Homo sapiens]	0.055638	0.14856	-0.011496	0.053357
39S ribosomal protein L37, mitochondrial [OS=Homo sapiens]	0.16521	0.82968	-0.59032	3.5717
39S ribosomal protein L39, mitochondrial [OS=Homo sapiens]	1.1236	3.3935	-0.19484	0.57099
39S ribosomal protein L4, mitochondrial [OS=Homo sapiens]	-0.84619	2.6142	0.13658	0.86215
39S ribosomal protein L40, mitochondrial [OS=Homo sapiens]	1.3554	3.4249	1.3822	3.0187
39S ribosomal protein L41, mitochondrial [OS=Homo sapiens]	0.057673	0.063819	-0.035639	0.1235
39S ribosomal protein L46, mitochondrial [OS=Homo sapiens]	1.097	4.0556	0.92687	2.9294
39S ribosomal protein L48, mitochondrial [OS=Homo sapiens]	1.2569	3.0755	0.25322	1.0843
39S ribosomal protein L50, mitochondrial [OS=Homo sapiens]	-0.049541	0.10783	-0.72115	0.92076
39S ribosomal protein L55, mitochondrial [OS=Homo sapiens]	0.88874	2.8798	0.90173	3.0353
39S ribosomal protein L9, mitochondrial [OS=Homo sapiens]	0.030423	0.10294	-0.27949	0.47525
40S ribosomal protein S10 [OS=Homo sapiens]	0.074661	0.31495	-0.23477	0.53109
40S ribosomal protein S11 [OS=Homo sapiens]	-0.2	0.75544	-0.13031	0.38611
40S ribosomal protein S13 [OS=Homo sapiens]	0.37655	2.0454	0.5073	2.0813
40S ribosomal protein S14 [OS=Homo sapiens]	1.4007	2.466	0.5343	0.6721
40S ribosomal protein S15a [OS=Homo sapiens]	-0.25271	2.7795	0.054481	0.078381
40S ribosomal protein S16 [OS=Homo sapiens]	0.055434	0.41613	0.16944	0.89525
40S ribosomal protein S17 [OS=Homo sapiens]	-0.08358	0.49921	-0.083999	0.89681
40S ribosomal protein S18 [OS=Homo sapiens]	0.33668	2.0366	0.070796	0.5339
40S ribosomal protein S19 [OS=Homo sapiens]	0.26011	2.1875	-0.19068	1.8186
40S ribosomal protein S2 [OS=Homo sapiens]	-0.072891	0.57155	-0.019427	0.089974
40S ribosomal protein S20 [OS=Homo sapiens]	0.26949	1.8599	-0.04077	1.1312
40S ribosomal protein S23 [OS=Homo sapiens]	-0.2328	2.081	-0.34451	1.6365
40S ribosomal protein S24 [OS=Homo sapiens]	-0.30057	0.87718	0.022748	0.086933
40S ribosomal protein S25 [OS=Homo sapiens]	0.34637	2.8254	0.14347	2.6957
40S ribosomal protein S26 [OS=Homo sapiens]	0.030056	0.030397	-0.078575	0.89757
40S ribosomal protein S27 [OS=Homo sapiens]	-0.51115	3.265	-0.19866	1.7476
40S ribosomal protein S27-like [OS=Homo sapiens]	-1.3898	3.8047	-0.076787	0.18396
40S ribosomal protein S3 [OS=Homo sapiens]	-0.7286	2.9398	-0.80328	4.4709
40S ribosomal protein S3a [OS=Homo sapiens]	-0.70408	4.6763	-0.46283	2.8975
40S ribosomal protein S4, X isoform [OS=Homo sapiens]	0.0082773	0.030468	0.70579	2.623
40S ribosomal protein S5 [OS=Homo sapiens]	0.19713	1.0673	0.10726	0.60156
40S RIBOSOMAL PROTEIN S6 [OS=Homo sapiens]	0.076366	0.53526	-0.051696	0.58904
40S ribosomal protein S7 [OS=Homo sapiens]	0.35945	1.8939	0.013383	0.056405
40S ribosomal protein S8 [OS=Homo sapiens]	0.3844	2.1852	-0.076993	0.38666
40S ribosomal protein S9 [OS=Homo sapiens]	-0.4661	3.7186	-0.14399	1.6851
40S ribosomal protein SA [OS=Homo sapiens]	0.31574	1.7886	-0.13361	0.94912
45 kDa calcium-binding protein [OS=Homo sapiens]	-0.24757	0.61567	-0.59549	2.9835
4F2 cell-surface antigen heavy chain [OS=Homo sapiens]	0.33376	2.3039	-0.1921	1.2322
5'-3' exoribonuclease 2 [OS=Homo sapiens]	0.76317	1.0707	-0.13904	0.74037
5'-AMP-activated protein kinase subunit gamma-1 [OS=Homo sapiens]	0.20387	0.53612	0.44206	0.17835
5'-nucleotidase domain-containing protein 2 [OS=Homo sapiens]	0.057539	0.24186	-0.19265	0.81968
60 kDa heat shock protein, mitochondrial [OS=Homo sapiens]	0.1403	0.67715	-0.19119	0.84782
60S acidic ribosomal protein P0 [OS=Homo sapiens]	0.24002	1.5398	0.020509	0.072198
60S acidic ribosomal protein P1 [OS=Homo sapiens]	-0.42095	2.4028	-0.34605	1.0833
60S acidic ribosomal protein P2 [OS=Homo sapiens]	0.19574	2.0075	-0.057947	0.35896
60S ribosomal protein L10A [OS=Homo sapiens]	0.25926	2.6766	-0.36085	2.478
60S ribosomal protein L11 [OS=Homo sapiens]	-0.052675	0.60939	0.15155	1.6225
60S ribosomal protein L12 [OS=Homo sapiens]	-0.78429	3.3536	-0.1636	1.2113
60S ribosomal protein L13 [OS=Homo sapiens]	-0.06473	0.08997	-0.30017	2.2059
60S ribosomal protein L13a [OS=Homo sapiens]	-0.60001	1.8232	0.055721	0.35894
60S ribosomal protein L14 [OS=Homo sapiens]	0.25311	1.1442	0.43346	1.201
60S ribosomal protein L15 [OS=Homo sapiens]	0.28773	0.82228	-0.092611	0.71386
60S ribosomal protein L17 [OS=Homo sapiens]	-0.093899	0.2346	-0.19461	2.1247
60S ribosomal protein L18 [OS=Homo sapiens]	0.29885	2.0052	0.050374	0.37595
60S ribosomal protein L18a [OS=Homo sapiens]	-0.076431	0.16309	0.27978	1.7047
60S ribosomal protein L19 [OS=Homo sapiens]	0.33258	0.94573	0.26004	2.7366
60S ribosomal protein L21 [OS=Homo sapiens]	-0.24734	1.8963	-0.027233	0.18429
60S ribosomal protein L22 [OS=Homo sapiens]	-0.20346	0.65368	-0.52103	4.4779
60S ribosomal protein L22-like 1 [OS=Homo sapiens]	-0.55263	1.4867	-1.2174	1.5524
60S ribosomal protein L23 [OS=Homo sapiens]	0.070975	0.48253	-0.1708	0.92851
60S ribosomal protein L24 [OS=Homo sapiens]	0.012622	0.121	0.095345	0.59107
60S ribosomal protein L26 [OS=Homo sapiens]	-0.28074	0.92028	-0.0032293	0.0223
60S ribosomal protein L27 [OS=Homo sapiens]	-0.52514	2.9241	-0.11816	0.95088
60S ribosomal protein L27a [OS=Homo sapiens]	-0.047469	0.43788	-0.043953	0.40008
60S ribosomal protein L28 [OS=Homo sapiens]	-0.49965	1.929	-0.11757	0.5977
60S ribosomal protein L3 [OS=Homo sapiens]	-0.074116	0.92632	-0.46346	2.4097
60S ribosomal protein L30 [OS=Homo sapiens]	0.026439	0.13629	-0.25578	1.259
60S ribosomal protein L34 [OS=Homo sapiens]	0.24917	1.6294	1.1066	4.985
60S ribosomal protein L35 [OS=Homo sapiens]	0.70934	2.1161	0.48278	3.9193
60S ribosomal protein L35a [OS=Homo sapiens]	-0.17658	0.32377	0.10825	0.15131
60s ribosomal protein l38 [OS=Homo sapiens]	0.070018	0.36268	-0.40346	1.7286
60S ribosomal protein L4 [OS=Homo sapiens]	-0.2609	1.9744	-0.1233	0.96394
60S ribosomal protein L5 [OS=Homo sapiens]	0.29294	1.0418	-0.43365	3.5377
60S ribosomal protein L6 [OS=Homo sapiens]	0.39795	1.7444	-0.11464	1.3912
60S ribosomal protein L7 [OS=Homo sapiens]	0.29771	2.0394	0.1146	1.6859
60S ribosomal protein L7a [OS=Homo sapiens]	-0.29271	2.6818	0.003837	0.033917
60S ribosomal protein L8 [OS=Homo sapiens]	0.25701	0.72549	0.091498	0.38454
60S ribosomal protein L9 [OS=Homo sapiens]	-0.085303	0.22858	-0.27817	2.5396
78 kDa glucose-regulated protein [OS=Homo sapiens]	0.62106	2.8837	0.13066	0.79226
A-kinase anchor protein 9 [OS=Homo sapiens]	-4.1564	1.2096	-0.11366	1.3766
abl interactor 2 [OS=Homo sapiens]	-0.15325	0.97695	-0.1307	0.22468
Acetyl-CoA acetyltransferase, mitochondrial [OS=Homo sapiens]	-0.55479	1.4973	-0.073421	0.45757
Acetyl-CoA carboxylase 1 [OS=Homo sapiens]	-0.66653	2.2803	-0.14728	0.92608
Actin-related protein 2 [OS=Homo sapiens]	-0.53084	2.4287	-1.3194	4.0992
Actin-related protein 2/3 complex subunit 2 [OS=Homo sapiens]	0.74975	1.5536	-0.52167	1.8352
Actin-related protein 2/3 complex subunit 4 [OS=Homo sapiens]	0.28251	1.5944	-0.61929	3.0283
actin-related protein 2/3 complex subunit 5-like protein [OS=Homo sapiens]	-0.37841	0.52632	-0.27231	0.4421
activator of 90 kDa heat shock protein ATPase homolog 1 [OS=Homo sapiens]	0.0059379	0.020137	-0.10288	0.35461
Acyl-coenzyme A thioesterase 13 [OS=Homo sapiens]	0.36118	0.88266	-0.016388	0.049056
Acyl-coenzyme A thioesterase 9, mitochondrial [OS=Homo sapiens]	-0.021235	0.094712	0.097188	0.46986
Adenine phosphoribosyltransferase [OS=Homo sapiens]	-0.25122	0.80015	-0.4482	1.3668
Adenosylhomocysteinase [OS=Homo sapiens]	0.65819	1.9903	-0.59998	2.4528
adenylosuccinate lyase [OS=Homo sapiens]	0.32096	0.84889	0.67065	1.3207
adenylosuccinate synthetase isozyme 2 [OS=Homo sapiens]	0.21493	1.4677	0.024918	0.065771
adenylyl cyclase-associated protein 1 [OS=Homo sapiens]	0.058155	0.36134	-0.48388	1.0806
Adipocyte plasma membrane-associated protein [OS=Homo sapiens]	-0.59217	0.70106	0.10298	0.84451
ADP/ATP translocase 2 [OS=Homo sapiens]	0.42055	2.1733	-0.52387	3.079
Aladin [OS=Homo sapiens]	0.68412	2.8707	-0.32378	3.0266
alanine--tRNA ligase, mitochondrial [OS=Homo sapiens]	-0.20431	0.82157	0.68201	2.4991
Aldehyde dehydrogenase X, mitochondrial [OS=Homo sapiens]	-0.19426	1.2844	-0.59171	3.556
Aldehyde dehydrogenase, mitochondrial [OS=Homo sapiens]	-0.21479	1.0684	-0.40133	2.8282
Alpha-adducin [OS=Homo sapiens]	0.040375	0.26865	0.031333	0.1919
Alpha-centractin [OS=Homo sapiens]	0.22254	1.4845	-0.30392	0.70955
alpha-enolase [OS=Homo sapiens]	0.0099985	0.047006	-0.23374	2.0655
alpha-taxilin [OS=Homo sapiens]	1.2724	3.5184	0.12369	0.36524
amidophosphoribosyltransferase [OS=Homo sapiens]	0.37433	2.76	-0.65548	2.7905
aminoacyl tRNA synthase complex-interacting multifunctional protein 1 [OS=Homo sapiens]	0.37507	2.533	-0.16295	0.73704
aminoacyl tRNA synthase complex-interacting multifunctional protein 2 [OS=Homo sapiens]	0.046111	0.19447	-0.87019	3.3779
anaphase-promoting complex subunit 1 [OS=Homo sapiens]	0.83655	1.9964	-0.35603	0.77688
Angiomotin [OS=Homo sapiens]	-0.12532	0.12265	0.54506	2.0688
Ankycorbin [OS=Homo sapiens]	0.54066	2.0569	-1.3554	4.4591
Ankyrin repeat and KH domain-containing protein 1 [OS=Homo sapiens]	-0.36079	0.46554	-0.40439	2.1161
annexin A6 [OS=Homo sapiens]	1.1	2.729	-0.36981	0.48425
AP-1 complex subunit gamma-1 [OS=Homo sapiens]	0.70212	3.2978	-0.18349	1.082
AP-2 complex subunit alpha-1 [OS=Homo sapiens]	0.45501	2.3378	-0.65253	2.0081
AP-3 complex subunit beta-1 [OS=Homo sapiens]	0.17098	1.7056	0.064102	0.45912
Apoptosis-inducing factor 1, mitochondrial [OS=Homo sapiens]	-0.089165	0.72639	-0.037486	0.12409
arginine--tRNA ligase, cytoplasmic [OS=Homo sapiens]	-0.027795	0.21061	-0.07489	0.28091
Asparagine--tRNA ligase, cytoplasmic [OS=Homo sapiens]	0.10645	0.26563	-0.36695	0.99443
Aspartate aminotransferase, mitochondrial [OS=Homo sapiens]	0.15928	1.2252	-0.21998	2.0697
Aspartate--tRNA ligase, cytoplasmic [OS=Homo sapiens]	0.39219	3.1735	-0.17091	1.9393
Aspartate--tRNA ligase, mitochondrial [OS=Homo sapiens]	0.52376	2.3265	-0.46903	1.2364
AT-rich interactive domain-containing protein 3B [OS=Homo sapiens]	0.11556	0.16341	0.1916	0.92828
ataxin-2-like protein [OS=Homo sapiens]	0.63516	0.78359	-0.22583	1.2405
ATP synthase subunit alpha, mitochondrial [OS=Homo sapiens]	-0.44301	3.1751	-0.55756	3.4152
ATP synthase subunit beta, mitochondrial [OS=Homo sapiens]	-0.23046	1.6501	-0.03661	0.20204
ATP synthase subunit d, mitochondrial [OS=Homo sapiens]	-0.59131	2.6161	0.1434	1.0417
ATP synthase subunit e, mitochondrial [OS=Homo sapiens]	0.97034	2.49	0.20127	1.4328
ATP synthase subunit gamma, mitochondrial [OS=Homo sapiens]	0.046117	0.18592	-0.068126	0.89626
ATP synthase subunit O, mitochondrial [OS=Homo sapiens]	0.017247	0.11785	-0.16524	1.5068
ATP-binding cassette sub-family D member 3 [OS=Homo sapiens]	0.25985	1.1656	0.08017	0.24117
ATP-binding cassette sub-family F member 1 [OS=Homo sapiens]	0.069719	0.17911	0.16303	1.2145
ATP-binding cassette sub-family F member 2 [OS=Homo sapiens]	-0.51957	3.3468	-0.55254	3.5701
ATP-binding cassette sub-family F member 3 [OS=Homo sapiens]	-0.47527	2.4225	0.052272	0.1028
ATP-citrate synthase [OS=Homo sapiens]	-0.13268	0.7443	-0.063242	0.23417
ATP-dependent 6-phosphofructokinase, liver type [OS=Homo sapiens]	-0.10283	0.87306	-0.42128	2.7843
ATP-dependent 6-phosphofructokinase, muscle type [OS=Homo sapiens]	0.097484	0.8882	-0.16688	0.55086
ATP-dependent 6-phosphofructokinase, platelet type [OS=Homo sapiens]	-0.23554	1.7627	-0.24587	1.811
ATP-dependent Clp protease ATP-binding subunit clpX-like, mitochondrial [OS=Homo sapiens]	-0.30368	2.9871	-0.30992	1.778
Atp-dependent rna helicase a [OS=Homo sapiens]	-0.0036274	0.030345	-0.049502	0.45855
ATP-dependent RNA helicase DDX1 [OS=Homo sapiens]	0.78025	2.2146	0.66418	4.2221
ATP-dependent RNA helicase DDX19A [OS=Homo sapiens]	0.13026	1.6219	0.34953	1.6426
ATP-dependent RNA helicase DDX39A [OS=Homo sapiens]	0.006208	0.032374	-0.052958	0.32786
ATP-dependent RNA helicase DDX3X [OS=Homo sapiens]	0.28696	1.5409	-0.03987	0.15308
ATPase ASNA1 [OS=Homo sapiens]	0.47643	2.0942	0.4371	2.415
ATPase WRNIP1 [OS=Homo sapiens]	0.23696	0.52804	0.16617	0.7167
Atypical kinase COQ8A, mitochondrial [OS=Homo sapiens]	-1.4172	1.616	-0.036468	0.089775
BAG family molecular chaperone regulator 2 [OS=Homo sapiens]	-0.048151	0.17943	-0.22985	1.4511
band 4.1-like protein 2 [OS=Homo sapiens]	-0.092221	0.52842	-0.21622	1.2565
Basigin [OS=Homo sapiens]	0.21533	1.0135	-0.18683	2.2206
Beta-centractin [OS=Homo sapiens]	0.065575	0.63105	-0.13116	0.15853
Bifunctional glutamate/proline--tRNA ligase [OS=Homo sapiens]	-0.24907	1.8216	-0.0044221	0.037213
Bifunctional methylenetetrahydrofolate dehydrogenase/cyclohydrolase, mitochondrial [OS=Homo sapiens]	0.014011	0.058344	0.14742	0.39303
bifunctional purine biosynthesis protein purH [OS=Homo sapiens]	0.2034	0.53345	-0.49196	2.6301
Brain-specific angiogenesis inhibitor 1-associated protein 2 [OS=Homo sapiens]	-0.052214	0.17839	-0.029573	0.18083
C-1-tetrahydrofolate synthase, cytoplasmic [OS=Homo sapiens]	0.21292	1.3358	0.13336	0.58717
C-Myc-binding protein [OS=Homo sapiens]	-0.24214	1.3084	-0.21051	2.214
C-terminal-binding protein 1 [OS=Homo sapiens]	0.84787	3.7055	-0.036273	0.1722
CAD protein [OS=Homo sapiens]	0.04603	0.32624	-0.0018989	0.01105
Calcineurin B homologous protein 1 [OS=Homo sapiens]	-0.45646	0.4644	-0.19877	0.71848
Calcium-binding mitochondrial carrier protein Aralar2 [OS=Homo sapiens]	0.36864	1.6064	0.093861	0.15112
Calcium/calmodulin-dependent protein kinase type II subunit gamma [OS=Homo sapiens]	-0.0073571	0.034941	-0.76061	3.0547
Calcyclin-binding protein [OS=Homo sapiens]	0.11535	1.2305	0.046611	0.40789
Calmodulin [OS=Homo sapiens]	0.12523	2.1739	-0.18675	1.0583
Calnexin [OS=Homo sapiens]	0.012691	0.048568	-0.34376	2.5316
Calpain small subunit 1 [OS=Homo sapiens]	0.61554	0.73572	0.10962	0.43024
Calumenin [OS=Homo sapiens]	-0.85318	4.5152	-1.3046	4.7828
cAMP-dependent protein kinase type II-alpha regulatory subunit [OS=Homo sapiens]	0.23729	1.114	0.30047	0.69119
Cancer-related nucleoside-triphosphatase [OS=Homo sapiens]	-0.39351	2.4956	-0.15892	1.4097
Caprin-1 [OS=Homo sapiens]	0.63267	0.78232	0.025049	0.05145
Carnitine O-palmitoyltransferase 2, mitochondrial [OS=Homo sapiens]	0.23655	2.443	0.19109	0.80524
Catenin alpha-1 [OS=Homo sapiens]	1.4107	2.2003	0.55043	2.1253
Catenin beta-1 [OS=Homo sapiens]	0.56218	1.5607	-0.39869	2.646
CCR4-NOT transcription complex subunit 1 [OS=Homo sapiens]	-0.096778	0.43461	-0.3389	2.4839
CCR4-NOT transcription complex subunit 9 [OS=Homo sapiens]	-0.27574	1.4477	-0.38589	3.1238
CDK5 regulatory subunit-associated protein 1 [OS=Homo sapiens]	-0.15655	0.79228	-1.0545	3.5637
Cell cycle and apoptosis regulator protein 2 [OS=Homo sapiens]	0.025445	0.061418	-0.53058	2.9989
Cell division cycle and apoptosis regulator protein 1 [OS=Homo sapiens]	0.40977	0.43658	0.68343	3.6486
Cell division cycle protein 123 homolog [OS=Homo sapiens]	-0.15477	0.64691	-0.9188	3.1836
cell division cycle protein 27 homolog [OS=Homo sapiens]	-0.98523	2.0661	-0.60439	2.1843
Cellular tumor antigen p53 [OS=Homo sapiens]	-0.69908	2.9938	0.17285	1.6904
Centromere/kinetochore protein zw10 homolog [OS=Homo sapiens]	0.87411	3.3577	-0.25071	1.302
Centrosomal protein of 170 kDa [OS=Homo sapiens]	0.82871	4.0115	-0.91325	4.0844
Centrosomal protein of 97 kDa [OS=Homo sapiens]	-0.0097552	0.015974	-0.19908	1.2991
Chromodomain-helicase-DNA-binding protein 4 [OS=Homo sapiens]	0.19623	1.5294	-0.15354	1.6053
Chromodomain-helicase-DNA-binding protein 7 [OS=Homo sapiens]	-0.14239	1.7286	-0.14424	0.77767
citrate synthase, mitochondrial [OS=Homo sapiens]	0.1585	0.90444	-0.09993	1.1638
Clathrin heavy chain 1 [OS=Homo sapiens]	0.15045	0.82493	-0.24511	1.4317
Cleavage and polyadenylation specificity factor subunit 2 [OS=Homo sapiens]	1.1892	3.6797	-0.37648	2.4766
Cleavage and polyadenylation specificity factor subunit 3 [OS=Homo sapiens]	-0.10907	0.61235	0.11872	0.64629
Cleavage and polyadenylation specificity factor subunit 7 [OS=Homo sapiens]	0.00069927	0.0025424	0.57768	3.6586
Cleavage stimulation factor subunit 1 [OS=Homo sapiens]	0.32275	2.4899	0.15679	0.59946
cleavage stimulation factor subunit 2 [OS=Homo sapiens]	0.40358	2.4787	0.43118	3.0584
cleavage stimulation factor subunit 2 tau variant [OS=Homo sapiens]	0.57254	2.0147	0.047009	0.61342
coatomer subunit alpha [OS=Homo sapiens]	0.33135	1.3208	-0.086877	0.58825
Coatomer subunit beta [OS=Homo sapiens]	-0.38465	4.5351	-0.41348	1.3919
Coatomer subunit beta' [OS=Homo sapiens]	0.09508	0.87332	-0.06413	0.64712
Coatomer subunit delta [OS=Homo sapiens]	0.32975	0.8188	0.1712	0.65879
coatomer subunit epsilon [OS=Homo sapiens]	0.57124	1.5814	-0.085665	0.32324
Coatomer subunit gamma-1 [OS=Homo sapiens]	0.12691	0.67001	-0.24353	1.1411
Coatomer subunit gamma-2 [OS=Homo sapiens]	0.12242	0.63295	0.26224	1.128
Cofilin-1 [OS=Homo sapiens]	0.13268	0.2053	-1.1888	0.28919
cold shock domain-containing protein E1 [OS=Homo sapiens]	0.10153	0.14764	-0.69274	2.3212
COMM domain-containing protein 3 [OS=Homo sapiens]	0.31061	0.86161	-1.1278	1.7074
Complement component 1 Q subcomponent-binding protein, mitochondrial [OS=Homo sapiens]	0.060817	0.36038	0.11154	0.31737
condensin complex subunit 1 [OS=Homo sapiens]	0.48776	0.76083	-0.17959	0.88738
Condensin complex subunit 2 [OS=Homo sapiens]	-0.3615	1.5688	-0.17279	0.92722
Condensin complex subunit 3 [OS=Homo sapiens]	-0.008321	0.025576	-0.35345	1.5405
COP9 signalosome complex subunit 2 [OS=Homo sapiens]	0.45303	3.0702	0.85462	2.365
COP9 signalosome complex subunit 4 [OS=Homo sapiens]	0.32096	1.8723	-1.1127	2.4697
Core histone macro-H2A.1 [OS=Homo sapiens]	0.11979	0.49888	0.0080748	0.04921
Creatine kinase B-type [OS=Homo sapiens]	0.32059	1.6364	-0.0287	0.059356
Creatine kinase U-type, mitochondrial [OS=Homo sapiens]	-0.078135	0.11206	0.017814	0.045366
CREB-regulated transcription coactivator 2 [OS=Homo sapiens]	-1.1969	4.5548	-0.63758	1.953
CTP synthase 1 [OS=Homo sapiens]	-0.3895	1.3666	-0.05429	0.33994
Cullin-1 [OS=Homo sapiens]	1.089	3.6695	-0.2362	0.61834
Cullin-5 [OS=Homo sapiens]	1.3536	3.9447	0.9044	4.4843
cullin-associated nedd8-dissociated protein 1 [OS=Homo sapiens]	0.0062878	0.03972	-1.048	4.2935
Cyclin-dependent kinase 1 [OS=Homo sapiens]	0.79463	2.8869	-0.4884	1.2739
cyclin-dependent kinase inhibitor 2A [OS=Homo sapiens]	1.0789	4.4496	0.57698	2.5779
Cystathionine beta-synthase [OS=Homo sapiens]	0.32329	2.1295	0.13381	0.92495
Cystatin-B [OS=Homo sapiens]	0.14939	0.63313	0.56809	2.9904
Cysteine--tRNA ligase, cytoplasmic [OS=Homo sapiens]	0.66927	3.1685	-0.80168	2.9249
Cytochrome b-c1 complex subunit 1, mitochondrial [OS=Homo sapiens]	0.34682	1.0369	-0.17121	1.5267
Cytochrome b-c1 complex subunit 2, mitochondrial [OS=Homo sapiens]	-0.17808	1.3887	-0.30468	1.742
Cytochrome b-c1 complex subunit 7 [OS=Homo sapiens]	-2.4137	0.93712	-0.62502	3.4706
cytochrome b-c1 complex subunit 9 [OS=Homo sapiens]	0.36381	1.7407	-0.43821	0.6191
Cytochrome c oxidase subunit 2 [OS=Homo sapiens]	-0.47087	3.3299	-0.085755	0.22041
Cytochrome c oxidase subunit 5B, mitochondrial [OS=Homo sapiens]	0.66555	3.0321	0.098169	1.1871
Cytoplasmic dynein 1 heavy chain 1 [OS=Homo sapiens]	0.14091	1.1144	-0.16212	1.4227
cytoplasmic dynein 1 intermediate chain 2 [OS=Homo sapiens]	0.75012	2.07	0.4465	2.8225
Cytoplasmic dynein 1 light intermediate chain 1 [OS=Homo sapiens]	-0.083686	0.50358	0.26143	0.99586
Cytoplasmic dynein 2 heavy chain 1 [OS=Homo sapiens]	0.35824	1.6744	-0.14238	1.049
Cytoplasmic tRNA 2-thiolation protein 2 [OS=Homo sapiens]	0.26296	2.4179	-1.3109	2.9145
Cytoskeleton-associated protein 4 [OS=Homo sapiens]	0.63963	2.2019	0.32082	1.9616
Cytoskeleton-associated protein 5 [OS=Homo sapiens]	0.22783	1.0829	-0.073002	0.41321
cytosolic non-specific dipeptidase [OS=Homo sapiens]	0.49318	1.5882	0.25199	0.71041
D-3-phosphoglycerate dehydrogenase [OS=Homo sapiens]	1.4915	4.1001	-0.030552	0.080633
DCC-interacting protein 13-alpha [OS=Homo sapiens]	-0.11535	1.0799	-0.095828	1.5073
dCTP pyrophosphatase 1 [OS=Homo sapiens]	0.0713	0.68597	1.3895	2.6295
delta-1-pyrroline-5-carboxylate synthase [OS=Homo sapiens]	0.45585	1.8949	0.18442	1.0662
deoxynucleoside triphosphate triphosphohydrolase SAMHD1 [OS=Homo sapiens]	-0.13908	0.74966	-1.2864	2.1195
Deoxynucleotidyltransferase terminal-interacting protein 2 [OS=Homo sapiens]	1.0268	1.5118	-0.81486	3.7814
Deoxyuridine 5'-triphosphate nucleotidohydrolase, mitochondrial [OS=Homo sapiens]	0.19943	0.91138	-0.29129	1.4064
Desmoglein-2 [OS=Homo sapiens]	-1.2281	2.7448	-0.8546	3.6128
developmentally-regulated GTP-binding protein 1 [OS=Homo sapiens]	-0.82953	1.9106	-0.014172	0.037468
dihydrofolate reductase [OS=Homo sapiens]	-0.67698	2.1916	-0.48974	1.3693
Dihydrolipoyl dehydrogenase, mitochondrial [OS=Homo sapiens]	0.13408	1.0386	-0.3865	1.0941
Dihydrolipoyllysine-residue acetyltransferase component of pyruvate dehydrogenase complex, mitochondrial [OS=Homo sapiens]	0.41128	2.6395	-0.033523	0.21562
Dihydrolipoyllysine-residue succinyltransferase component of 2-oxoglutarate dehydrogenase complex, mitochondrial [OS=Homo sapiens]	0.015844	0.20523	1.5293	0.8532
Dihydropyrimidinase-related protein 5 [OS=Homo sapiens]	0.21704	1.6929	-1.183	1.8794
DNA damage-binding protein 1 [OS=Homo sapiens]	0.68393	3.5676	0.13301	1.1602
DNA mismatch repair protein MSH2 [OS=Homo sapiens]	-0.076499	0.37113	-0.17187	0.86227
DNA mismatch repair protein MSH6 [OS=Homo sapiens]	-0.48979	2.9513	-0.52592	3.4608
DNA polymerase alpha subunit B [OS=Homo sapiens]	-0.049273	0.29653	0.058572	0.25028
DNA polymerase delta subunit 3 [OS=Homo sapiens]	-0.356	2.0016	-0.2487	0.84097
DNA primase small subunit [OS=Homo sapiens]	1.4903	1.8877	-0.051693	0.37319
DNA repair protein Rad50 [OS=Homo sapiens]	-0.15108	0.8575	-0.10243	0.63037
DNA repair protein RAD51 homolog 3 [OS=Homo sapiens]	0.05872	0.15923	0.54024	1.562
DNA replication licensing factor mcm2 [OS=Homo sapiens]	0.42117	1.0112	0.039104	0.16242
DNA replication licensing factor MCM4 [OS=Homo sapiens]	-0.5951	2.8246	-0.10049	0.42903
DNA replication licensing factor MCM6 [OS=Homo sapiens]	0.27501	1.986	-0.11471	0.29465
DNA replication licensing factor MCM7 [OS=Homo sapiens]	-0.053984	0.35255	0.13124	0.7876
DNA topoisomerase 2-beta [OS=Homo sapiens]	0.20441	0.75389	-0.034864	0.17076
DNA-dependent protein kinase catalytic subunit [OS=Homo sapiens]	-0.2482	1.5658	-0.25128	2.1301
DNA-directed RNA polymerase I subunit RPA1 [OS=Homo sapiens]	-0.13471	0.62631	-0.46727	0.5788
DNA-directed RNA polymerase II subunit RPB1 [OS=Homo sapiens]	-0.44414	3.2834	-0.070677	0.092286
DNA-directed RNA polymerase II subunit RPB11-a [OS=Homo sapiens]	-0.031953	0.08933	-0.20034	1.1653
DNA-directed RNA polymerase II subunit RPB2 [OS=Homo sapiens]	-0.76619	3.9821	-0.43004	2.8434
DNA-directed RNA polymerase II subunit RPB3 [OS=Homo sapiens]	0.2053	0.83191	-0.2365	1.4274
DNA-directed RNA polymerase III subunit RPC1 [OS=Homo sapiens]	-0.44269	3.2634	0.0013402	0.004954
DNA-directed RNA polymerase III subunit RPC2 [OS=Homo sapiens]	0.42515	0.92487	0.54128	2.0071
DNA-directed RNA polymerase III subunit RPC4 [OS=Homo sapiens]	-0.12407	0.72822	-0.3014	2.0104
DNA-directed RNA polymerases I and III subunit RPAC1 [OS=Homo sapiens]	0.80958	4.0337	0.25422	2.2156
DNA-directed RNA polymerases I and III subunit RPAC2 [OS=Homo sapiens]	0.40964	1.0958	0.32951	1.0307
DnaJ homolog subfamily A member 1 [OS=Homo sapiens]	0.22895	1.2327	0.044755	0.26635
DnaJ homolog subfamily A member 2 [OS=Homo sapiens]	0.12228	0.3606	-0.063094	0.24144
DnaJ homolog subfamily A member 3, mitochondrial [OS=Homo sapiens]	0.10589	0.49065	-0.29478	2.3301
DnaJ homolog subfamily B member 11 [OS=Homo sapiens]	0.19143	0.80016	0.067193	0.44044
DnaJ homolog subfamily B member 2 [OS=Homo sapiens]	-0.24275	0.58795	-0.80126	3.5197
DnaJ homolog subfamily B member 6 [OS=Homo sapiens]	-0.28996	1.7247	-0.66425	3.1261
DnaJ homolog subfamily C member 10 [OS=Homo sapiens]	-0.1324	0.29939	0.12284	0.43874
DnaJ homolog subfamily C member 7 [OS=Homo sapiens]	0.25463	0.54347	0.59866	1.2463
Dolichol-phosphate mannosyltransferase subunit 1 [OS=Homo sapiens]	1.0843	2.6042	-0.77553	4.2248
Dolichyl-diphosphooligosaccharide--protein glycosyltransferase 48 kDa subunit [OS=Homo sapiens]	0.69444	2.061	-0.20859	0.99257
Dolichyl-diphosphooligosaccharide--protein glycosyltransferase subunit 1 [OS=Homo sapiens]	0.30278	1.1838	0.052372	0.23818
Dolichyl-diphosphooligosaccharide--protein glycosyltransferase subunit 2 [OS=Homo sapiens]	-0.1338	0.47163	-0.39437	2.7553
Dolichyl-diphosphooligosaccharide--protein glycosyltransferase subunit DAD1 [OS=Homo sapiens]	0.092595	0.73906	-0.093782	0.93761
Double-strand break repair protein MRE11 [OS=Homo sapiens]	-0.26327	1.1292	-0.1522	0.82613
Double-strand-break repair protein rad21 homolog [OS=Homo sapiens]	0.40562	2.4062	-0.43102	3.5376
Double-stranded RNA-specific adenosine deaminase [OS=Homo sapiens]	1.0595	1.5929	0.064871	0.51117
dynactin subunit 2 [OS=Homo sapiens]	0.71136	2.9517	-0.11296	1.0949
Dynactin subunit 4 [OS=Homo sapiens]	0.1317	0.66726	0.14353	0.61948
Dynamin-1-like protein [OS=Homo sapiens]	0.60522	2.8845	0.072796	0.24104
Dynamin-2 [OS=Homo sapiens]	0.12071	1.2417	-0.1201	0.16192
Dynein assembly factor 5, axonemal [OS=Homo sapiens]	0.3185	1.0461	-0.41871	2.5321
E3 SUMO-protein ligase RanBP2 [OS=Homo sapiens]	-0.057834	0.32419	-0.036725	0.2807
E3 ubiquitin-protein ligase BRE1B [OS=Homo sapiens]	0.79588	2.1663	-0.23831	2.0157
E3 ubiquitin-protein ligase HUWE1 [OS=Homo sapiens]	0.28523	2.0575	-0.41953	2.6898
E3 ubiquitin-protein ligase RING1 [OS=Homo sapiens]	0.10467	0.094896	-0.042721	0.23558
e3 ubiquitin-protein ligase UBR4 [OS=Homo sapiens]	1.1176	2.8301	0.0096062	0.026028
E3 ubiquitin-protein ligase UBR5 [OS=Homo sapiens]	-1.0086	0.96103	-0.75276	3.9927
E3 UFM1-protein ligase 1 [OS=Homo sapiens]	0.029334	0.14684	0.13449	0.48534
Echinoderm microtubule-associated protein-like 4 [OS=Homo sapiens]	0.69172	1.4792	-0.23107	0.39932
EH domain-containing protein 1 [OS=Homo sapiens]	0.25921	0.91811	-0.25057	0.25376
eIF-2-alpha kinase activator GCN1 [OS=Homo sapiens]	-0.1872	1.8992	-0.11843	0.58139
ELAV-like protein 1 [OS=Homo sapiens]	-0.48482	1.7454	-0.24604	0.58055
Electron transfer flavoprotein subunit alpha, mitochondrial [OS=Homo sapiens]	-0.23794	1.6988	-0.40256	1.7418
Elongation factor 1-alpha 1 [OS=Homo sapiens]	0.053235	0.45808	0.042446	0.13389
Elongation factor 1-alpha 2 [OS=Homo sapiens]	0.029593	0.23637	0.10634	0.23382
Elongation factor 1-beta [OS=Homo sapiens]	0.19416	1.5602	-0.06541	0.13514
elongation factor 1-gamma [OS=Homo sapiens]	-0.88548	3.8517	-0.45466	3.3526
Elongation factor 2 [OS=Homo sapiens]	0.067645	0.36212	-0.071357	0.51004
elongation factor Tu, mitochondrial [OS=Homo sapiens]	-0.41738	2.2758	-0.57193	3.8786
Elongator complex protein 1 [OS=Homo sapiens]	0.37596	3.5815	-0.43277	1.4352
Elongin-B [OS=Homo sapiens]	-0.082283	0.93356	0.6646	2.2968
Endophilin-A2 [OS=Homo sapiens]	-0.1608	0.94254	-0.089399	0.17428
Endophilin-B1 [OS=Homo sapiens]	-0.18583	0.76703	-0.46346	3.8265
Endophilin-B2 [OS=Homo sapiens]	0.27413	1.0625	-0.28238	0.73051
Endoplasmic reticulum resident protein 29 [OS=Homo sapiens]	-0.56662	2.669	-0.15259	0.72246
Endoplasmin [OS=Homo sapiens]	-0.54328	3.0074	-0.065695	0.89679
Enhancer of mRNA-decapping protein 4 [OS=Homo sapiens]	0.28586	2.3924	0.18103	0.95439
Enhancer of rudimentary homolog [OS=Homo sapiens]	0.21856	2.2178	0.47892	2.6427
Enoyl-CoA hydratase, mitochondrial [OS=Homo sapiens]	-0.010248	0.093553	0.1686	0.36815
epiplakin [OS=Homo sapiens]	0.94804	3.7457	-0.33478	1.4449
ER membrane protein complex subunit 1 [OS=Homo sapiens]	1.0191	1.2763	-0.15551	1.7503
Erlin-2 [OS=Homo sapiens]	0.89753	1.5465	0.41174	1.6523
ES1 protein homolog, mitochondrial [OS=Homo sapiens]	0.26364	1.2351	-0.19026	0.49225
Eukaryotic initiation factor 4A-I [OS=Homo sapiens]	0.18404	0.91751	0.036273	0.1363
Eukaryotic translation elongation factor 1 epsilon-1 [OS=Homo sapiens]	0.38901	1.5665	0.21455	0.65105
Eukaryotic translation initiation factor 2 subunit 1 [OS=Homo sapiens]	0.37678	1.5614	-0.11462	0.6349
eukaryotic translation initiation factor 2 subunit 3 [OS=Homo sapiens]	-0.29809	1.6995	-0.5692	2.5347
Eukaryotic translation initiation factor 3 subunit A [OS=Homo sapiens]	0.4236	2.1564	0.042263	0.32682
Eukaryotic translation initiation factor 3 subunit B [OS=Homo sapiens]	0.028132	0.15885	0.057534	0.57206
Eukaryotic translation initiation factor 3 subunit D [OS=Homo sapiens]	-0.88626	2.8866	-1.1032	5.2992
Eukaryotic translation initiation factor 3 subunit E [OS=Homo sapiens]	-1.4849	5.3006	-1.4798	4.4142
Eukaryotic translation initiation factor 3 subunit F [OS=Homo sapiens]	-0.43536	2.886	-0.11652	0.73825
Eukaryotic translation initiation factor 3 subunit G [OS=Homo sapiens]	0.70057	2.5248	0.004313	0.019756
Eukaryotic translation initiation factor 3 subunit H [OS=Homo sapiens]	-0.92322	1.9086	-0.18925	0.8618
Eukaryotic translation initiation factor 3 subunit I [OS=Homo sapiens]	-0.057416	0.3251	0.21788	0.98047
Eukaryotic translation initiation factor 3 subunit J [OS=Homo sapiens]	0.038428	0.080727	-0.090435	0.50518
Eukaryotic translation initiation factor 3 subunit K [OS=Homo sapiens]	0.27585	1.9468	-0.19771	1.3609
eukaryotic translation initiation factor 4 gamma 1 [OS=Homo sapiens]	-0.8162	4.0181	-0.12131	0.80494
Eukaryotic translation initiation factor 4 gamma 2 [OS=Homo sapiens]	-0.17477	0.71518	0.19572	0.27276
Eukaryotic translation initiation factor 4E [OS=Homo sapiens]	-0.17601	0.76325	-0.40629	1.8307
eukaryotic translation initiation factor 4E type 2 [OS=Homo sapiens]	-0.44467	1.6733	-0.48594	2.5217
Eukaryotic translation initiation factor 5B [OS=Homo sapiens]	0.42685	2.4769	0.23764	1.3337
exocyst complex component 1 [OS=Homo sapiens]	-0.090088	0.37422	-0.33381	1.0776
Exocyst complex component 4 [OS=Homo sapiens]	-1.3555	4.291	-0.63967	2.0379
Exocyst complex component 7 [OS=Homo sapiens]	0.10801	0.44918	0.30173	2.5273
Exocyst complex component 8 [OS=Homo sapiens]	-0.035159	0.051666	-1.1469	4.3176
Exosome complex component MTR3 [OS=Homo sapiens]	0.78966	1.9245	-0.086446	0.79565
Exosome complex component Rrp4 [OS=Homo sapiens]	0.70602	3.7466	0.18185	1.0928
Exosome complex component RRP42 [OS=Homo sapiens]	0.8198	1.5902	-0.14674	1.0827
exosome component 10 [OS=Homo sapiens]	0.13587	0.51527	0.052313	0.16646
Exportin-2 [OS=Homo sapiens]	0.27219	2.7991	-0.11486	0.70192
Extended synaptotagmin-1 [OS=Homo sapiens]	-0.00081574	0.0026902	-0.27678	1.1332
F-actin-capping protein subunit alpha-1 [OS=Homo sapiens]	0.22889	2.1469	-0.057893	0.20722
F-actin-capping protein subunit alpha-2 [OS=Homo sapiens]	0.052179	0.30674	-0.13694	0.40736
F-box-like/WD repeat-containing protein TBL1XR1 [OS=Homo sapiens]	-0.12538	0.15396	-0.4691	3.354
FACT complex subunit SPT16 [OS=Homo sapiens]	0.44921	4.7435	-0.14715	1.9555
FACT complex subunit SSRP1 [OS=Homo sapiens]	-0.30947	2.9027	-0.17757	1.6283
Far upstream element-binding protein 2 [OS=Homo sapiens]	0.3269	1.2296	0.69906	2.4135
Far upstream element-binding protein 3 [OS=Homo sapiens]	0.47631	1.4515	0.12553	0.41312
Fatty acid synthase [OS=Homo sapiens]	-0.3274	1.6816	-0.3071	2.149
Ferrochelatase, mitochondrial [OS=Homo sapiens]	-0.88941	0.75449	-1.052	0.37283
FGFR1 oncogene partner [OS=Homo sapiens]	-0.22526	1.9431	-0.40799	1.946
Filamin-A [OS=Homo sapiens]	0.28667	2.0728	-0.056253	0.31348
Filamin-B [OS=Homo sapiens]	-0.055736	0.41174	0.31722	1.9158
Filamin-C [OS=Homo sapiens]	-1.0569	4.5904	-0.80858	2.5826
FK506-binding protein 15 [OS=Homo sapiens]	0.54239	0.68783	0.33941	1.6642
fructose-bisphosphate aldolase A [OS=Homo sapiens]	0.023878	0.050725	0.29776	1.637
fumarate hydratase, mitochondrial [OS=Homo sapiens]	0.55435	2.5338	-0.85916	2.8512
galactokinase [OS=Homo sapiens]	-0.19082	0.47628	-0.26939	1.0779
Gamma-adducin [OS=Homo sapiens]	-0.21554	0.98145	-0.11254	0.76828
Gamma-glutamyl hydrolase [OS=Homo sapiens]	0.032371	0.048841	-0.25092	1.4799
Ganglioside GM2 activator [OS=Homo sapiens]	0.61604	1.5325	-0.80156	2.6139
gem-associated protein 5 [OS=Homo sapiens]	0.16515	0.31905	-0.31392	0.45789
General transcription factor 3C polypeptide 1 [OS=Homo sapiens]	0.26055	0.95464	-0.087927	0.64557
General transcription factor 3C polypeptide 3 [OS=Homo sapiens]	0.42019	1.7924	1.0507	3.2405
general transcription factor 3C polypeptide 5 [OS=Homo sapiens]	0.11531	0.64828	-0.10767	0.60484
General transcription factor iif subunit 1 [OS=Homo sapiens]	0.81007	3.3161	-0.25318	0.80647
General vesicular transport factor p115 [OS=Homo sapiens]	-0.69196	1.0954	-0.11235	1.7327
glucose-6-phosphate isomerase [OS=Homo sapiens]	0.32014	1.3584	-0.30441	1.5707
Glucosidase 2 subunit beta [OS=Homo sapiens]	0.43816	0.72326	-0.71707	1.1265
Glutamate dehydrogenase 1, mitochondrial [OS=Homo sapiens]	-0.2081	2.3402	-0.082305	0.40798
Glutamate-rich WD repeat-containing protein 1 [OS=Homo sapiens]	-0.62837	2.724	-0.99469	3.4014
glutamine--fructose-6-phosphate aminotransferase [isomerizing] 1 [OS=Homo sapiens]	0.18759	1.3213	-0.66943	0.94516
glutamine--tRNA ligase [OS=Homo sapiens]	0.60256	2.0476	-0.98716	4.588
Glutaryl-CoA dehydrogenase, mitochondrial [OS=Homo sapiens]	0.16262	0.40762	-0.16164	0.3466
glyceraldehyde-3-phosphate dehydrogenase [OS=Homo sapiens]	0.1403	2.3505	0.15025	0.17036
Glycine--tRNA ligase [OS=Homo sapiens]	-0.49751	0.3594	0.075507	1.8013
Glycogen phosphorylase, liver form [OS=Homo sapiens]	0.14076	0.88763	0.30317	1.0601
Golgin subfamily A member 2 [OS=Homo sapiens]	-0.23407	0.84524	-0.32163	0.59197
GrpE protein homolog 1, mitochondrial [OS=Homo sapiens]	0.16368	0.69301	-0.10798	0.37583
GrpE protein homolog 2, mitochondrial [OS=Homo sapiens]	-0.25316	1.839	-0.38258	0.96801
GTP-binding nuclear protein RAN [OS=Homo sapiens]	0.044482	0.39166	-0.29984	2.3875
GTP-binding protein rheb [OS=Homo sapiens]	-0.5382	5.2786	-0.30914	2.04
GTPase Era, mitochondrial [OS=Homo sapiens]	-0.31167	0.61509	-0.29931	1.198
Guanine nucleotide-binding protein-like 3 [OS=Homo sapiens]	-0.26758	1.3434	-0.28161	2.0654
Haloacid dehalogenase-like hydrolase domain-containing 5 [OS=Homo sapiens]	0.86686	0.60574	-0.21699	0.37233
HAUS augmin-like complex subunit 1 [OS=Homo sapiens]	0.35119	0.78308	0.7959	0.69937
HAUS augmin-like complex subunit 3 [OS=Homo sapiens]	0.27665	0.8828	0.071009	0.09428
HAUS augmin-like complex subunit 6 [OS=Homo sapiens]	0.89966	2.8463	-0.51548	2.6102
HAUS augmin-like complex subunit 8 [OS=Homo sapiens]	-0.86178	2.3419	-0.61834	2.5459
HCLS1-associated protein X-1 [OS=Homo sapiens]	-0.57148	2.5135	-1.0713	2.8491
HD domain-containing protein 2 [OS=Homo sapiens]	-0.13578	0.39395	-0.36316	0.8556
Heat shock 70 kDa protein 14 [OS=Homo sapiens]	-0.19942	1.4174	-0.51387	1.8907
heat shock 70 kDa protein 1A [OS=Homo sapiens]	0.58925	3.1612	0.017579	0.14101
Heat shock 70 kDa protein 4 [OS=Homo sapiens]	0.14587	0.16236	0.23165	0.66479
Heat shock cognate 71 kDa protein [OS=Homo sapiens]	0.57588	3.3597	0.1649	1.2054
Heat shock protein 105 kDa [OS=Homo sapiens]	0.14145	0.39247	0.0046314	0.010375
heat shock protein 75 kDa, mitochondrial [OS=Homo sapiens]	0.040612	0.31686	0.039042	0.14623
Heat shock protein beta-1 [OS=Homo sapiens]	-0.65192	4.0694	-1.0979	4.1509
Heat shock protein HSP 90-alpha [OS=Homo sapiens]	0.078788	0.49546	0.0083635	0.045059
Heat shock protein HSP 90-beta [OS=Homo sapiens]	0.076321	0.85359	-0.042977	0.3536
Helicase SKI2W [OS=Homo sapiens]	0.3307	1.1648	-0.225	0.69178
heterogeneous nuclear ribonucleoprotein D0 [OS=Homo sapiens]	-0.24233	1.1834	-0.26534	2.1828
Heterogeneous nuclear ribonucleoprotein H [OS=Homo sapiens]	-0.15545	1.3335	-0.47927	3.6855
Heterogeneous nuclear ribonucleoprotein M [OS=Homo sapiens]	0.018022	0.1507	-0.53734	2.5985
Heterogeneous nuclear ribonucleoprotein U [OS=Homo sapiens]	-0.089334	0.28014	-0.28798	1.8106
heterogeneous nuclear ribonucleoprotein U-like protein 2 [OS=Homo sapiens]	0.36732	0.53637	-0.12499	0.46724
Hexokinase-1 [OS=Homo sapiens]	0.42424	2.0582	0.30443	0.71313
Hexokinase-2 [OS=Homo sapiens]	-0.769	2.7097	-0.22798	0.53952
histone acetyltransferase type B catalytic subunit [OS=Homo sapiens]	0.71193	2.5821	-0.054792	0.1968
histone deacetylase 1 [OS=Homo sapiens]	-0.24054	1.2941	-0.38554	3.0852
histone deacetylase 6 [OS=Homo sapiens]	0.22866	1.3905	-0.22007	1.8013
Histone deacetylase complex subunit SAP30 [OS=Homo sapiens]	-0.16881	0.45664	-0.36128	0.4611
Histone H2A.V [OS=Homo sapiens]	-0.38111	3.5381	-0.034516	0.18534
histone H3.3 [OS=Homo sapiens]	-0.18045	1.0748	-0.093166	0.42388
histone H4 [OS=Homo sapiens]	0.71583	4.0563	-0.05753	0.46568
Histone-arginine methyltransferase CARM1 [OS=Homo sapiens]	0.0053071	0.023262	-0.24697	1.6847
Host cell factor 1 [OS=Homo sapiens]	-0.61069	1.5003	-0.31066	2.3386
Hydroxyacyl-coenzyme A dehydrogenase, mitochondrial [OS=Homo sapiens]	-0.20733	0.48191	-0.57405	2.7955
Hypoxanthine-guanine phosphoribosyltransferase [OS=Homo sapiens]	0.18189	1.4672	-0.06045	0.21485
Hypoxia up-regulated protein 1 [OS=Homo sapiens]	-0.24144	0.87691	-1.1047	1.9982
Immunoglobulin-binding protein 1 [OS=Homo sapiens]	-0.19814	0.79679	-0.62205	2.8342
Importin subunit alpha-1 [OS=Homo sapiens]	-0.23555	2.2485	-0.22681	1.9439
Importin subunit beta-1 [OS=Homo sapiens]	0.39328	1.7093	-0.5212	2.1812
Importin-4 [OS=Homo sapiens]	0.033085	0.15286	-0.74767	2.8071
Importin-5 [OS=Homo sapiens]	0.20674	1.3124	-0.34554	1.4464
Inorganic pyrophosphatase 2, mitochondrial [OS=Homo sapiens]	0.7081	0.70405	-0.33166	0.58467
inosine-5'-monophosphate dehydrogenase 2 [OS=Homo sapiens]	0.087746	0.39348	0.28599	1.3358
insulin receptor substrate 4 [OS=Homo sapiens]	0.12201	0.8525	-0.28822	2.2763
Insulin-like growth factor 2 mRNA-binding protein 1 [OS=Homo sapiens]	0.038431	0.081772	0.066466	0.47999
Integrator complex subunit 11 [OS=Homo sapiens]	-0.0084159	0.060027	-0.28372	1.8059
Interleukin enhancer-binding factor 2 [OS=Homo sapiens]	-0.35855	2.4107	-0.076513	0.28497
Intraflagellar transport protein 20 homolog [OS=Homo sapiens]	1.4659	2.4371	0.43278	1.5417
Intraflagellar transport protein 46 homolog [OS=Homo sapiens]	0.31342	0.95584	-0.0022093	0.0041361
Iron-sulfur protein NUBPL [OS=Homo sapiens]	-0.25172	0.6952	-0.032758	0.10968
Isochorismatase domain-containing protein 1 [OS=Homo sapiens]	-0.30638	1.2202	-0.096334	0.284
isochorismatase domain-containing protein 2 [OS=Homo sapiens]	-0.0024871	0.0048685	-0.2379	0.66938
Isocitrate dehydrogenase [NAD] subunit alpha, mitochondrial [OS=Homo sapiens]	-0.30098	2.6172	-0.39096	2.681
isocitrate dehydrogenase [NAD] subunit beta, mitochondrial [OS=Homo sapiens]	0.35334	2.1093	0.47682	2.6213
isocitrate dehydrogenase [NAD] subunit gamma, mitochondrial [OS=Homo sapiens]	-0.32782	2.1007	-0.40812	0.90908
Isocitrate dehydrogenase [NADP], mitochondrial [OS=Homo sapiens]	-0.24576	1.3436	-0.44104	2.2001
Isoform 2 of Cullin-4B [OS=Homo sapiens]	0.20226	0.43629	-0.17158	0.81591
Isoform 2 of Epimerase family protein SDR39U1 [OS=Homo sapiens]	-0.22824	0.47808	0.6747	3.395
Isoform 2 of Ribonucleoprotein PTB-binding 1 [OS=Homo sapiens]	0.68922	2.2668	0.19276	0.4592
Isoform 2 of Triosephosphate isomerase [OS=Homo sapiens]	0.15868	0.93324	-0.18099	1.116
Isoform 2 of Tropomyosin alpha-3 chain [OS=Homo sapiens]	0.62077	2.8045	0.29632	2.2557
Isoform 2 of Ubiquitin-associated protein 2-like [OS=Homo sapiens]	-0.27704	0.65112	-0.75529	3.5233
Isoform 3 of Nucleoside diphosphate kinase B [OS=Homo sapiens]	0.80795	3.4183	0.38303	1.3508
Isoform 4 of Dynactin subunit 1 [OS=Homo sapiens]	-0.0080939	0.01188	-0.086471	0.75944
Isoform 4 of Inhibitor of nuclear factor kappa-B kinase-interacting protein [OS=Homo sapiens]	1.0091	3.0396	0.33408	3.1744
Isoform 5 of Septin-9 [OS=Homo sapiens]	0.3032	1.3324	0.12008	0.91066
Isoform 8 of RNA binding protein fox-1 homolog 2 [OS=Homo sapiens]	-0.9411	0.99413	-0.23785	2.0478
Isoform B of Ras GTPase-activating protein-binding protein 2 [OS=Homo sapiens]	2.2208	0.82678	-0.042343	0.28539
isoleucine--tRNA ligase, cytoplasmic [OS=Homo sapiens]	0.19693	1.2839	-0.34697	2.6915
KH domain-containing, RNA-binding, signal transduction-associated protein 1 [OS=Homo sapiens]	0.12658	1.6842	-0.38396	2.3957
Kinectin [OS=Homo sapiens]	0.83251	3.1041	-0.068663	0.3493
Kinesin light chain 1 [OS=Homo sapiens]	-0.43064	2.4694	-0.97959	2.8136
Kinesin light chain 2 [OS=Homo sapiens]	-0.043977	0.14349	-0.33368	0.749
Kinesin-1 heavy chain [OS=Homo sapiens]	-0.036025	0.1691	-0.017509	0.075061
Kinesin-like protein KIF11 [OS=Homo sapiens]	-0.16245	0.58084	-0.53703	3.5166
kinetochore protein SPC24 [OS=Homo sapiens]	0.39571	1.0444	-0.39042	1.6832
Kinetochore protein Spc25 [OS=Homo sapiens]	0.30952	0.92793	0.020225	0.064275
Kinetochore-associated protein DSN1 homolog [OS=Homo sapiens]	-0.2494	2.658	-0.42316	1.9818
Kinetochore-associated protein NSL1 homolog [OS=Homo sapiens]	-0.40993	2.6281	-1.0253	3.0017
L-2-hydroxyglutarate dehydrogenase, mitochondrial [OS=Homo sapiens]	0.16614	0.73219	-0.025182	0.078955
L-lactate dehydrogenase A chain [OS=Homo sapiens]	0.50176	2.5499	-0.32946	2.5123
L-lactate dehydrogenase B chain [OS=Homo sapiens]	0.0023955	0.0058067	-0.38116	2.5701
La-related protein 1 [OS=Homo sapiens]	-1.4353	2.8797	-0.61392	2.1359
la-related protein 4B [OS=Homo sapiens]	-0.089382	1.0308	-0.669	2.5372
Lamin-B receptor [OS=Homo sapiens]	0.17239	0.97256	-0.29108	0.37545
Lamin-B1 [OS=Homo sapiens]	-1.3508	2.8875	-0.91565	3.2848
Lamin-B2 [OS=Homo sapiens]	-0.31945	0.48678	-0.27737	0.25806
Lamina-associated polypeptide 2, isoform alpha [OS=Homo sapiens]	-0.25882	2.2498	-0.28422	1.9658
Lamina-associated polypeptide 2, isoforms beta/gamma [OS=Homo sapiens]	-0.084434	0.50208	-0.18363	1.8307
Large proline-rich protein BAG6 [OS=Homo sapiens]	0.42442	2.653	-0.13788	1.2423
Leucine zipper transcription factor-like protein 1 [OS=Homo sapiens]	0.12668	0.73498	-0.45138	1.8581
Leucine--tRNA ligase, cytoplasmic [OS=Homo sapiens]	-0.067509	0.3387	0.1375	1.1212
Leucine-rich PPR motif-containing protein, mitochondrial [OS=Homo sapiens]	0.062065	0.42033	-0.077405	0.48176
Leucine-rich repeat and WD repeat-containing protein 1 [OS=Homo sapiens]	-0.20162	1.5628	-0.21816	1.3239
Leucine-rich repeat-containing protein 40 [OS=Homo sapiens]	-0.17955	0.84843	-0.1025	0.55462
Leucine-rich repeat-containing protein 47 [OS=Homo sapiens]	0.0082534	0.014289	0.13309	0.16727
Leucine-rich repeat-containing protein 59 [OS=Homo sapiens]	0.43395	2.023	-0.1127	0.72631
LIM domain and actin-binding protein 1 [OS=Homo sapiens]	-0.168	0.66174	-0.73615	4.1822
Lys-63-specific deubiquitinase BRCC36 [OS=Homo sapiens]	-0.015541	0.035839	-0.40025	1.6056
Lysine--tRNA ligase [OS=Homo sapiens]	-0.051284	0.1327	-0.32193	1.3035
Lysine-specific histone demethylase 1A [OS=Homo sapiens]	0.70238	2.1187	-0.41707	2.219
lysosomal alpha-glucosidase [OS=Homo sapiens]	-1.0315	4.3241	-0.55815	1.0613
lysosomal Pro-X carboxypeptidase [OS=Homo sapiens]	-0.65898	2.5743	-0.77264	2.3261
Lysosome-associated membrane glycoprotein 1 [OS=Homo sapiens]	0.81414	3.58	0.74697	1.1063
Lysosome-associated membrane glycoprotein 2 [OS=Homo sapiens]	0.64637	2.5045	0.040845	0.14746
Macrophage Migration inhibitory factor [OS=Homo sapiens]	0.28425	2.862	-0.21021	1.8573
Malate dehydrogenase, mitochondrial [OS=Homo sapiens]	0.13525	0.62717	-0.13166	0.57625
Mannosyl-oligosaccharide glucosidase [OS=Homo sapiens]	1.2413	4.0152	0.44602	1.7514
Matrin-3 [OS=Homo sapiens]	0.13814	1.1471	-0.030236	0.20934
Mediator of RNA polymerase II transcription subunit 11 [OS=Homo sapiens]	-0.97189	2.0914	1.029	1.2362
mediator of RNA polymerase II transcription subunit 17 [OS=Homo sapiens]	1.0837	4.1137	0.28791	1.2269
Mediator of RNA polymerase II transcription subunit 28 [OS=Homo sapiens]	1.3858	3.0679	0.43438	1.3965
mediator of RNA polymerase II transcription subunit 4 [OS=Homo sapiens]	0.15657	0.78654	-0.47999	1.7006
medium-chain specific acyl-CoA dehydrogenase, mitochondrial [OS=Homo sapiens]	-0.070366	0.48224	-0.22608	1.1233
Membrane-associated progesterone receptor component 1 [OS=Homo sapiens]	0.2682	1.9504	-0.066358	0.31653
Metastasis-associated protein MTA1 [OS=Homo sapiens]	-0.055598	0.23436	-0.20548	2.0379
Metastasis-associated protein MTA2 [OS=Homo sapiens]	0.23958	0.91774	-0.16993	1.4975
Methionine adenosyltransferase 2 subunit beta [OS=Homo sapiens]	0.16918	0.88842	-0.33925	2.2563
methionine synthase [OS=Homo sapiens]	-0.26985	1.9643	-0.1953	0.98171
Methionine--tRNA ligase, cytoplasmic [OS=Homo sapiens]	-0.014163	0.044275	-0.42004	1.7254
methyl-CpG-binding domain protein 3 [OS=Homo sapiens]	0.012968	0.034827	-0.29115	1.4858
Methylcrotonoyl-CoA carboxylase beta chain, mitochondrial [OS=Homo sapiens]	-0.45151	2.1683	-1.2742	3.449
Methylosome protein 50 [OS=Homo sapiens]	-0.26254	1.9575	0.11014	0.51286
microtubule-associated protein 1B [OS=Homo sapiens]	-0.41793	2.5661	-0.39948	1.7537
Microtubule-associated protein RP/EB family member 1 [OS=Homo sapiens]	0.29249	2.3417	-0.054884	0.52782
Microtubule-associated protein RP/EB family member 2 [OS=Homo sapiens]	0.23887	1.0498	-0.59614	2.4228
Midasin [OS=Homo sapiens]	-0.26956	0.64666	-0.3723	2.4618
Mitochondrial 10-formyltetrahydrofolate dehydrogenase [OS=Homo sapiens]	-0.1856	1.5647	-0.65016	0.9057
Mitochondrial 2-oxoglutarate/malate carrier protein [OS=Homo sapiens]	1.0346	2.3772	-0.74308	3.9609
mitochondrial import inner membrane translocase subunit TIM13 [OS=Homo sapiens]	0.36392	1.6459	-0.24578	1.4769
Mitochondrial import inner membrane translocase subunit TIM44 [OS=Homo sapiens]	0.080612	0.32874	0.47758	2.4672
Mitochondrial import inner membrane translocase subunit TIM50 [OS=Homo sapiens]	0.16138	0.12105	-0.19823	0.90823
mitochondrial import inner membrane translocase subunit Tim8 B [OS=Homo sapiens]	-0.20605	1.6594	-0.49916	2.3145
Mitochondrial import receptor subunit TOM22 homolog [OS=Homo sapiens]	0.39816	2.0184	-0.60726	1.3788
Mitochondrial mRNA pseudouridine synthase TRUB2 [OS=Homo sapiens]	0.11957	0.24036	-0.70754	0.30332
mitochondrial proton/calcium exchanger protein [OS=Homo sapiens]	0.3001	2.156	-0.053193	0.46549
Mitotic checkpoint protein BUB3 [OS=Homo sapiens]	-0.21219	1.01	0.31608	1.0802
mitotic spindle assembly checkpoint protein MAD1 [OS=Homo sapiens]	-0.34322	0.97945	-0.66081	2.5339
Monofunctional C1-tetrahydrofolate synthase, mitochondrial [OS=Homo sapiens]	0.089839	0.48715	0.82417	3.5728
mRNA-decapping enzyme 1A [OS=Homo sapiens]	-0.37066	1.2201	-0.74003	1.837
Msx2-interacting protein [OS=Homo sapiens]	-0.9577	2.8006	-2.2448	1.0931
Multifunctional methyltransferase subunit TRM112-like protein [OS=Homo sapiens]	0.18572	1.7913	-0.57997	2.8673
multifunctional protein ADE2 [OS=Homo sapiens]	-0.18958	1.994	0.1838	0.50038
Myosin light polypeptide 6 [OS=Homo sapiens]	0.21432	1.5238	-0.58261	3.5555
Myosin regulatory light chain 12B [OS=Homo sapiens]	-0.10777	0.92917	-0.59246	3.2592
Myosin-10 [OS=Homo sapiens]	0.45141	2.9648	-0.26684	0.53755
myosin-14 [OS=Homo sapiens]	0.20144	2.0497	-0.058215	0.30982
Myosin-9 [OS=Homo sapiens]	0.19397	1.3135	-0.17242	1.4496
N-alpha-acetyltransferase 10 [OS=Homo sapiens]	1.4484	4.1018	-0.18894	1.2319
N6-adenosine-methyltransferase 70 kDa subunit [OS=Homo sapiens]	0.29789	0.8238	-0.2826	1.6908
NADH dehydrogenase [ubiquinone] 1 alpha subcomplex assembly factor 3 [OS=Homo sapiens]	0.053171	0.33108	0.60641	1.1708
NADH dehydrogenase [ubiquinone] 1 alpha subcomplex subunit 13 [OS=Homo sapiens]	0.5639	3.3496	-0.28081	1.03
NADH dehydrogenase [ubiquinone] 1 alpha subcomplex subunit 5 [OS=Homo sapiens]	0.50574	1.1422	0.066007	0.23349
NADH dehydrogenase [ubiquinone] 1 alpha subcomplex subunit 6 [OS=Homo sapiens]	-0.26299	0.56215	-0.23086	1.4847
NADH dehydrogenase [ubiquinone] 1 alpha subcomplex subunit 8 [OS=Homo sapiens]	0.13139	1.2167	-0.43296	2.3894
NADH dehydrogenase [ubiquinone] 1 alpha subcomplex subunit 9, mitochondrial [OS=Homo sapiens]	0.74525	1.8331	0.54741	2.1518
NADH dehydrogenase [ubiquinone] 1 beta subcomplex subunit 10 [OS=Homo sapiens]	0.74039	1.995	-0.14821	1.2686
NADH dehydrogenase [ubiquinone] flavoprotein 1, mitochondrial [OS=Homo sapiens]	0.48125	2.2886	0.025975	0.14568
NADH dehydrogenase [ubiquinone] flavoprotein 2, mitochondrial [OS=Homo sapiens]	0.29782	1.2878	-0.21351	0.70179
NADH dehydrogenase [ubiquinone] iron-sulfur protein 2, mitochondrial [OS=Homo sapiens]	1.4564	2.982	-0.25204	1.2497
NADH dehydrogenase [ubiquinone] iron-sulfur protein 3, mitochondrial [OS=Homo sapiens]	0.10205	0.60213	-0.13408	0.53339
NADH-ubiquinone oxidoreductase 75 kDa subunit, mitochondrial [OS=Homo sapiens]	-0.15848	1.4131	-0.50332	3.0621
Nascent polypeptide-associated complex subunit alpha [OS=Homo sapiens]	0.09647	0.70584	-0.18368	1.3819
Negative elongation factor A [OS=Homo sapiens]	1.0605	2.3318	0.87832	3.0056
Negative elongation factor B [OS=Homo sapiens]	0.14466	0.77892	0.29225	0.95757
Neurofilament light polypeptide [OS=Homo sapiens]	0.062902	0.87867	-0.013254	0.076915
Neurofilament medium polypeptide [OS=Homo sapiens]	0.027265	0.47315	-0.34769	2.5823
Neutral alpha-glucosidase AB [OS=Homo sapiens]	-0.60227	2.8624	-0.38031	2.207
Neutral amino acid transporter B(0) [OS=Homo sapiens]	1.1813	3.504	-0.27251	0.68402
NODAL modulator 2 [OS=Homo sapiens]	-0.16246	0.85784	-0.16866	1.5233
Non-POU domain-containing octamer-binding protein [OS=Homo sapiens]	-0.0077764	0.029422	-0.336	0.81524
Nuclear distribution protein nudE homolog 1 [OS=Homo sapiens]	1.3528	2.4604	1.0551	3.8719
nuclear migration protein nudC [OS=Homo sapiens]	-0.0084422	0.031378	-0.075875	0.26787
Nuclear pore complex protein Nup107 [OS=Homo sapiens]	0.23001	0.80047	-0.24704	1.6103
Nuclear pore complex protein Nup133 [OS=Homo sapiens]	-0.09557	0.28091	-0.018219	0.063851
Nuclear pore complex protein Nup205 [OS=Homo sapiens]	0.12425	0.43465	-0.19314	0.85164
Nuclear pore complex protein Nup214 [OS=Homo sapiens]	-0.17438	1.5556	-0.29452	2.6045
Nuclear pore complex protein Nup88 [OS=Homo sapiens]	1.1211	3.8016	0.0080463	0.04288
Nuclear pore complex protein Nup93 [OS=Homo sapiens]	0.83002	3.4541	-0.32606	1.5968
nuclear pore glycoprotein p62 [OS=Homo sapiens]	0.0075287	0.023263	-0.34778	1.8954
Nuclear pore membrane glycoprotein 210 [OS=Homo sapiens]	0.22848	1.3139	-0.0083913	0.0329
Nuclear receptor-binding protein [OS=Homo sapiens]	0.31345	0.5197	0.61546	2.0169
Nuclear transcription factor Y subunit gamma [OS=Homo sapiens]	-0.064473	0.20222	-0.17102	0.59498
Nuclease-sensitive element-binding protein 1 [OS=Homo sapiens]	0.59381	1.2966	0.54378	2.7857
Nucleolar protein 56 [OS=Homo sapiens]	-0.16322	0.93195	-0.76714	3.9833
Nucleolar protein 58 [OS=Homo sapiens]	0.22005	1.457	0.011227	0.098132
Nucleolar RNA helicase 2 [OS=Homo sapiens]	0.069822	0.35818	-0.068944	0.40462
Nucleophosmin [OS=Homo sapiens]	0.31158	1.6032	0.13217	1.1864
Nucleoporin Nup43 [OS=Homo sapiens]	0.46076	1.4039	-0.36398	1.7868
Nucleoporin p54 [OS=Homo sapiens]	0.33376	1.2027	-0.33332	2.7782
nucleoporin Seh1 [OS=Homo sapiens]	0.50012	0.79122	-0.24126	1.4157
Nucleoprotein TPR [OS=Homo sapiens]	1.0534	3.507	0.00079685	0.0047909
Nucleosome assembly protein 1-like 1 [OS=Homo sapiens]	-0.17704	1.064	-0.4016	2.1568
Nucleosome-remodeling factor subunit BPTF [OS=Homo sapiens]	0.13619	0.29243	-0.10461	1.097
NudC domain-containing protein 3 [OS=Homo sapiens]	0.92389	4.0222	0.30114	1.8897
Origin recognition complex subunit 5 [OS=Homo sapiens]	0.27683	0.85946	-0.87211	2.6939
Ornithine aminotransferase, mitochondrial [OS=Homo sapiens]	-0.59044	3.4381	-0.1543	0.77726
Oxygen-dependent coproporphyrinogen-III oxidase, mitochondrial [OS=Homo sapiens]	0.23723	2.1605	0.03427	0.10489
Pachytene checkpoint protein 2 homolog [OS=Homo sapiens]	0.26036	2.0806	-0.58496	3.2924
Paired amphipathic helix protein Sin3a [OS=Homo sapiens]	-0.47808	1.5933	-0.069783	0.56043
Palmitoyl-protein thioesterase 1 [OS=Homo sapiens]	-0.39287	2.7225	-0.6583	3.4085
pantothenate kinase 4 [OS=Homo sapiens]	0.16068	0.50467	-0.68213	2.5164
Parafibromin [OS=Homo sapiens]	-0.35571	2.4488	-0.6549	3.6457
Paraspeckle component 1 [OS=Homo sapiens]	0.055957	0.63971	0.31868	2.6192
peptidyl-prolyl cis-trans isomerase B [OS=Homo sapiens]	-0.051604	0.11274	-0.23935	1.1722
Perilipin-3 [OS=Homo sapiens]	0.35424	0.84387	-0.088248	0.62519
Peroxiredoxin-2 [OS=Homo sapiens]	0.80785	3.1443	0.35736	1.1421
Peroxiredoxin-5, mitochondrial [OS=Homo sapiens]	0.51677	0.94599	-0.55783	1.2169
Peroxiredoxin-6 [OS=Homo sapiens]	0.43899	3.4509	-0.20206	1.3793
peroxisomal multifunctional enzyme type 2 [OS=Homo sapiens]	0.032614	0.26418	-0.21687	1.9601
Phenylalanine--tRNA ligase alpha subunit [OS=Homo sapiens]	0.024733	0.12156	-0.50392	2.2188
phosphatidylinositol 4-phosphate 3-kinase C2 domain-containing subunit alpha [OS=Homo sapiens]	-1.1745	4.1746	-0.49053	1.5037
Phosphoglycerate mutase 1 [OS=Homo sapiens]	-0.21376	0.65624	-0.76067	1.7423
Phospholipase D3 [OS=Homo sapiens]	-0.95128	2.0994	-0.58531	1.7244
Phosphoribosyl pyrophosphate synthase-associated protein 2 [OS=Homo sapiens]	1.1127	2.438	-0.71794	0.37438
phosphoserine aminotransferase [OS=Homo sapiens]	-0.3054	2.7476	0.49076	1.4703
Pinin [OS=Homo sapiens]	0.94244	2.9255	0.022111	0.070168
plectin [OS=Homo sapiens]	0.6995	3.645	-0.073725	0.56594
Pogo transposable element with ZNF domain [OS=Homo sapiens]	-0.3715	1.1703	-0.16211	0.7289
Poly [ADP-ribose] polymerase 1 [OS=Homo sapiens]	0.053203	0.56475	-0.039493	0.25182
Poly(A) polymerase alpha [OS=Homo sapiens]	0.69469	1.9823	-0.66183	2.9529
Poly(RC)-binding protein 1 [OS=Homo sapiens]	-0.84986	2.2539	0.25059	0.35749
Poly(rC)-binding protein 2 [OS=Homo sapiens]	-0.33551	1.7261	0.059622	0.14077
poly(U)-binding-splicing factor PUF60 [OS=Homo sapiens]	0.48276	1.6928	0.33951	1.0324
Polyadenylate-binding protein 4 [OS=Homo sapiens]	-0.052876	0.44234	-0.16364	1.6476
Polymerase delta-interacting protein 2 [OS=Homo sapiens]	-0.23319	2.8681	-0.19968	1.2899
Polymerase delta-interacting protein 3 [OS=Homo sapiens]	0.5137	3.2183	0.29903	1.6722
Polypyrimidine tract-binding protein 1 [OS=Homo sapiens]	0.18787	0.81462	0.065763	0.33464
Polyribonucleotide nucleotidyltransferase 1, mitochondrial [OS=Homo sapiens]	0.050669	0.2322	-1.2239	1.5503
Pre-mRNA-processing factor 19 [OS=Homo sapiens]	0.54463	3.1055	-0.031307	0.52516
Pre-mRNA-processing factor 6 [OS=Homo sapiens]	0.44305	2.1313	0.12374	1.3311
Pre-mRNA-processing-splicing factor 8 [OS=Homo sapiens]	0.21622	1.5973	-0.13712	1.3231
Pre-mRNA-splicing factor SLU7 [OS=Homo sapiens]	-3.9931	1.1039	-0.084889	0.58168
Pre-mRNA-splicing factor spf27 [OS=Homo sapiens]	0.17386	0.54372	0.37422	0.77766
Pre-mRNA-splicing regulator WTAP [OS=Homo sapiens]	-0.089916	0.16854	-0.29084	2.8869
Prefoldin subunit 2 [OS=Homo sapiens]	0.57543	2.5728	0.14869	0.96021
prefoldin subunit 5 [OS=Homo sapiens]	0.28525	1.1071	-0.93455	1.0309
Prefoldin subunit 6 [OS=Homo sapiens]	0.56419	4.0275	0.087806	0.47111
Prelamin-A/C [OS=Homo sapiens]	-0.373	0.75398	-1.3409	1.785
prenylcysteine oxidase 1 [OS=Homo sapiens]	1.0032	1.9929	-0.0013098	0.01659
Probable ATP-dependent RNA helicase DDX17 [OS=Homo sapiens]	0.15417	0.64672	-0.24941	2.5132
Probable ATP-dependent RNA helicase DDX20 [OS=Homo sapiens]	-0.0083293	0.018895	0.0051756	0.01365
Probable ATP-dependent RNA helicase DDX41 [OS=Homo sapiens]	-0.8483	2.4078	0.080719	0.30518
probable ATP-dependent RNA helicase DDX46 [OS=Homo sapiens]	0.52027	2.2149	0.22422	1.3223
probable ATP-dependent RNA helicase DDX5 [OS=Homo sapiens]	0.10614	0.43586	-0.35775	3.549
Probable helicase with zinc finger domain [OS=Homo sapiens]	0.040738	0.064313	-0.70259	2.6035
Probable serine carboxypeptidase CPVL [OS=Homo sapiens]	-0.56505	2.5209	-0.50946	1.5226
Programmed cell death 6-interacting protein [OS=Homo sapiens]	0.9413	4.7223	0.034859	0.31048
Programmed cell death protein 2 [OS=Homo sapiens]	0.85918	2.5865	1.1744	2.9739
programmed cell death protein 6 [OS=Homo sapiens]	-1.3825	4.9138	-0.95737	2.59
Prohibitin [OS=Homo sapiens]	0.35152	2.9389	-0.092043	0.37682
Prohibitin-2 [OS=Homo sapiens]	0.22782	1.276	-0.3523	1.9838
Proline-, glutamic acid- and leucine-rich protein 1 [OS=Homo sapiens]	1.1	2.8566	-0.14534	0.82293
Prolyl 4-hydroxylase subunit alpha-2 [OS=Homo sapiens]	-0.41697	2.6478	-0.6009	2.0857
propionyl-CoA carboxylase beta chain, mitochondrial [OS=Homo sapiens]	0.43865	2.0911	-0.92343	0.30108
Proteasome activator complex subunit 1 [OS=Homo sapiens]	0.90181	4.7482	-0.11075	0.4326
Proteasome activator complex subunit 3 [OS=Homo sapiens]	-0.037832	0.27182	-0.76048	3.4776
Proteasome subunit alpha type-1 [OS=Homo sapiens]	0.19139	0.612	-1.0883	1.1603
Proteasome subunit alpha type-2 [OS=Homo sapiens]	0.39165	2.8132	-0.37159	0.96991
Proteasome subunit alpha type-3 [OS=Homo sapiens]	0.33702	1.1245	0.056045	0.16279
Proteasome subunit alpha type-4 [OS=Homo sapiens]	-0.6262	1.7216	0.10265	0.78878
Proteasome subunit alpha type-5 [OS=Homo sapiens]	0.62138	3.0707	-0.32053	1.4116
Proteasome subunit alpha type-6 [OS=Homo sapiens]	0.86898	3.7222	-0.28516	1.3485
Proteasome subunit alpha type-7 [OS=Homo sapiens]	-0.10251	1.4166	-0.14337	0.39252
proteasome subunit beta type-1 [OS=Homo sapiens]	-0.53864	0.34581	-0.43618	3.0619
protein 4.1 [OS=Homo sapiens]	-0.53492	2.5573	-0.51779	1.5814
Protein AATF [OS=Homo sapiens]	-0.31722	0.50202	-0.65662	2.869
protein arginine N-methyltransferase 1 [OS=Homo sapiens]	0.56488	2.1752	0.63608	2.2507
Protein arginine N-methyltransferase 5 [OS=Homo sapiens]	0.24629	1.6407	-0.084046	0.25347
Protein BRICK1 [OS=Homo sapiens]	1.4262	3.534	1.4074	1.2746
Protein DGCR14 [OS=Homo sapiens]	-0.1966	0.7067	-0.95988	3.7952
Protein diaphanous homolog 1 [OS=Homo sapiens]	0.21607	1.7702	0.03496	0.11529
Protein disulfide-isomerase [OS=Homo sapiens]	-0.13028	0.84487	-0.033619	0.14706
Protein ERGIC-53 [OS=Homo sapiens]	0.50665	1.5268	-0.18359	0.69562
protein FAM207A [OS=Homo sapiens]	1.0094	2.0577	0.10565	1.3576
protein FAM98A [OS=Homo sapiens]	0.22224	1.1666	-0.051662	0.18215
protein flightless-1 homolog [OS=Homo sapiens]	0.047423	0.18532	-0.30548	1.4691
Protein Hook homolog 3 [OS=Homo sapiens]	-0.77041	1.8554	-0.43946	1.2664
Protein kinase C and casein kinase substrate in neurons protein 2 [OS=Homo sapiens]	0.21195	0.99962	-1.0267	3.9592
Protein lin-7 homolog C [OS=Homo sapiens]	-0.36039	0.82344	0.28129	1.5518
protein LTV1 homolog [OS=Homo sapiens]	0.38754	1.5966	-1.2512	4.643
Protein MTO1 homolog, mitochondrial [OS=Homo sapiens]	-0.6137	3.2836	-0.42727	1.4147
Protein NipSnap homolog 1 [OS=Homo sapiens]	-0.79371	2.6167	-0.038156	0.44912
Protein NipSnap homolog 2 [OS=Homo sapiens]	0.094606	0.63581	-0.15007	0.57966
Protein PBDC1 [OS=Homo sapiens]	1.4995	4.5884	0.11088	0.99041
Protein phosphatase 1 regulatory subunit 7 [OS=Homo sapiens]	-0.36756	2.1485	-0.14289	0.33136
Protein PML [OS=Homo sapiens]	0.5354	0.46921	0.14745	1.2688
protein quaking [OS=Homo sapiens]	0.17073	0.15798	0.23326	1.7127
Protein RRP5 homolog [OS=Homo sapiens]	0.22002	1.2185	-0.12188	0.93038
protein scribble homolog [OS=Homo sapiens]	-0.35793	1.0641	0.032971	0.10454
protein SEC13 homolog [OS=Homo sapiens]	0.21305	0.36414	-0.42269	2.9427
Protein SET [OS=Homo sapiens]	0.59637	2.4284	0.40972	2.8961
Protein SGT1 homolog [OS=Homo sapiens]	0.40486	0.88737	-0.015559	0.028362
Protein TBRG4 [OS=Homo sapiens]	0.27494	0.23954	-0.21436	0.58992
protein transport protein Sec23A [OS=Homo sapiens]	0.71878	2.048	-0.75888	1.4188
protein transport protein Sec23B [OS=Homo sapiens]	-0.69459	1.8975	-0.42936	1.6368
Protein transport protein Sec31A [OS=Homo sapiens]	0.19586	1.9149	-0.36314	2.7287
protein/nucleic acid deglycase DJ-1 [OS=Homo sapiens]	0.38842	1.7764	0.87699	1.439
protoporphyrinogen oxidase [OS=Homo sapiens]	0.68627	1.9785	0.27283	1.0907
purine nucleoside phosphorylase [OS=Homo sapiens]	0.93064	3.7564	-0.61069	1.9222
Putative protein FAM10A4 [OS=Homo sapiens]	0.090363	0.85557	-0.16512	0.70171
Pyrroline-5-carboxylate reductase 1, mitochondrial [OS=Homo sapiens]	0.041361	0.25318	0.21383	2.2287
Pyrroline-5-carboxylate reductase 2 [OS=Homo sapiens]	0.83842	3.4649	0.11958	1.1806
pyruvate carboxylase, mitochondrial [OS=Homo sapiens]	-0.2595	2.5511	-0.46155	1.465
Pyruvate dehydrogenase E1 component subunit alpha, somatic form, mitochondrial [OS=Homo sapiens]	-0.28831	1.8866	-0.22074	2.091
Pyruvate dehydrogenase E1 component subunit beta, mitochondrial [OS=Homo sapiens]	-0.29824	2.7378	-0.48302	1.9577
Pyruvate kinase PKM [OS=Homo sapiens]	0.29185	1.8389	-0.13584	1.3864
Queuine tRNA-ribosyltransferase accessory subunit 2 [OS=Homo sapiens]	0.054882	0.24494	-1.363	4.3562
Rab GDP dissociation inhibitor beta [OS=Homo sapiens]	0.27368	1.7086	-0.24821	0.98586
Rabankyrin-5 [OS=Homo sapiens]	0.14589	0.61271	-0.1466	0.7421
Ran GTPase-activating protein 1 [OS=Homo sapiens]	-0.047512	0.1784	-0.30112	3.3075
Ran-binding protein 9 [OS=Homo sapiens]	1.4015	1.496	0.083557	0.15585
Ras GTPase-activating protein-binding protein 1 [OS=Homo sapiens]	-0.636	0.79764	-0.070148	1.5978
Ras GTPase-activating-like protein IQGAP1 [OS=Homo sapiens]	0.45837	2.0909	0.11897	0.5402
Ras GTPase-activating-like protein IQGAP2 [OS=Homo sapiens]	-0.1756	0.764	-0.73026	3.121
Ras suppressor protein 1 [OS=Homo sapiens]	-0.25951	1.1137	-0.012073	0.087283
Ras-related protein Rab-5C [OS=Homo sapiens]	-0.29076	1.3355	-0.24398	1.7938
Receptor of activated protein C kinase 1 [OS=Homo sapiens]	0.059684	0.35304	-0.55027	2.0316
Refilin-B [OS=Homo sapiens]	-0.2232	1.6594	-0.34022	3.9131
Regulation of nuclear pre-mRNA domain-containing protein 1A [OS=Homo sapiens]	0.65155	3.6225	0.14423	0.48533
regulation of nuclear pre-mRNA domain-containing protein 1B [OS=Homo sapiens]	0.23469	0.76534	0.25533	0.53785
Regulator of microtubule dynamics protein 3 [OS=Homo sapiens]	0.69942	3.9516	0.10901	0.23874
Regulator of nonsense transcripts 1 [OS=Homo sapiens]	0.064685	0.37282	-0.27112	1.8871
Replication factor C subunit 2 [OS=Homo sapiens]	-0.024903	0.19394	-0.026899	0.17487
replication factor C subunit 3 [OS=Homo sapiens]	0.041942	0.1435	-0.11049	1.0782
replication factor C subunit 4 [OS=Homo sapiens]	0.22628	2.3102	-0.094361	0.33744
Replication factor C subunit 5 [OS=Homo sapiens]	-0.73451	3.2135	-0.29794	1.2687
Replication protein A 14 kDa subunit [OS=Homo sapiens]	0.013607	0.12916	0.1925	0.35467
Replication protein A 70 kDa DNA-binding subunit [OS=Homo sapiens]	0.21282	1.4077	0.05787	0.16395
Reticulocalbin-1 [OS=Homo sapiens]	-0.75497	2.8085	-1.0337	5.8298
Reticulocalbin-2 [OS=Homo sapiens]	-0.7206	3.5228	-0.99222	3.8935
Retinoid-inducible serine carboxypeptidase [OS=Homo sapiens]	-0.64034	1.5323	0.3221	1.2544
Rho GTPase-activating protein 17 [OS=Homo sapiens]	-0.4156	3.3738	-0.2762	1.7216
Rhotekin [OS=Homo sapiens]	-0.13066	0.30358	-1.0061	1.6266
Ribonuclease H2 subunit A [OS=Homo sapiens]	0.011085	0.13088	-0.47963	3.7056
ribonuclease P protein subunit p30 [OS=Homo sapiens]	0.07214	0.29969	-0.47094	2.5877
Ribonucleoside-diphosphate reductase large subunit [OS=Homo sapiens]	0.16321	0.52146	0.12279	0.23927
ribose-phosphate pyrophosphokinase 1 [OS=Homo sapiens]	-0.37502	2.7084	-0.86439	2.4335
ribose-phosphate pyrophosphokinase 2 [OS=Homo sapiens]	-0.67328	4.2129	-0.91475	2.0237
Ribosomal biogenesis protein LAS1L [OS=Homo sapiens]	0.085037	0.25374	-0.17015	0.94423
Ribosomal L1 domain-containing protein 1 [OS=Homo sapiens]	0.85928	2.8821	-0.30451	1.4943
Ribosomal RNA small subunit methyltransferase Nep1 [OS=Homo sapiens]	-0.86231	1.5075	-0.65264	2.8211
RNA polymerase II-associated factor 1 homolog [OS=Homo sapiens]	-0.64779	3.5118	-0.059212	0.23776
RNA-binding protein 14 [OS=Homo sapiens]	-1.3471	4.3486	-3.8247	0.92623
RNA-binding protein 25 [OS=Homo sapiens]	0.32503	1.2495	-0.24257	1.5707
RNA-binding protein 39 [OS=Homo sapiens]	-0.10991	0.97385	-0.026311	0.14886
RNA-binding protein 4 [OS=Homo sapiens]	-0.090582	0.27073	-0.40257	2.1057
RNA-binding protein 8A [OS=Homo sapiens]	-0.4031	1.4216	0.14559	0.32262
rRNA 2'-O-methyltransferase fibrillarin [OS=Homo sapiens]	-0.47231	3.2738	0.28223	2.8429
RuvB-like 1 [OS=Homo sapiens]	-0.148	1.3328	0.22368	1.3718
RuvB-like 2 [OS=Homo sapiens]	0.12918	1.316	-0.10841	1.0896
S-adenosylmethionine synthase isoform type-2 [OS=Homo sapiens]	-0.73785	3.3423	-0.64714	3.9652
S-methyl-5'-thioadenosine phosphorylase [OS=Homo sapiens]	0.3382	1.7206	0.13262	0.27711
sal-like protein 2 [OS=Homo sapiens]	-0.52514	2.2797	0.44165	1.0596
Sarcoplasmic/endoplasmic reticulum calcium ATPase 2 [OS=Homo sapiens]	0.80079	1.5277	0.25811	1.3629
Sec1 family domain-containing protein 1 [OS=Homo sapiens]	-0.37448	1.0843	-0.46429	2.8231
SEC23-interacting protein [OS=Homo sapiens]	0.45941	2.2878	-0.043368	0.2377
Sepiapterin reductase [OS=Homo sapiens]	0.0080294	0.038045	0.059971	0.059117
Septin-11 [OS=Homo sapiens]	0.47376	3.0415	0.056282	0.32657
septin-2 [OS=Homo sapiens]	-0.31352	1.3258	-0.019062	0.092431
Septin-7 [OS=Homo sapiens]	0.17533	1.2633	0.11744	0.31153
Septin-8 [OS=Homo sapiens]	0.23164	2.2863	0.0084616	0.030517
Serine hydroxymethyltransferase, mitochondrial [OS=Homo sapiens]	0.4337	3.0945	0.11126	0.26784
Serine--tRNA ligase, cytoplasmic [OS=Homo sapiens]	-0.14927	1.0698	-0.64209	2.2045
Serine-threonine kinase receptor-associated protein [OS=Homo sapiens]	0.29517	3.2388	0.02284	0.060063
serine/arginine-rich splicing factor 11 [OS=Homo sapiens]	-0.089299	0.23722	0.69848	1.0033
serine/arginine-rich splicing factor 7 [OS=Homo sapiens]	-0.46517	2.0926	-0.1377	0.7778
serine/threonine-protein kinase 26 [OS=Homo sapiens]	0.063744	0.51313	0.11647	0.47659
serine/threonine-protein kinase 38 [OS=Homo sapiens]	-1.3793	2.072	-1.0291	1.6865
serine/threonine-protein kinase 38-like [OS=Homo sapiens]	0.24073	1.1987	-0.74241	3.3163
Serine/threonine-protein kinase greatwall [OS=Homo sapiens]	-0.1936	0.093125	-0.96499	1.8901
Serine/threonine-protein kinase MRCK beta [OS=Homo sapiens]	0.57011	1.2373	-0.2086	0.70143
Serine/threonine-protein kinase mTOR [OS=Homo sapiens]	-0.63535	2.5126	-0.36059	2.3806
Serine/threonine-protein kinase Nek9 [OS=Homo sapiens]	0.62023	2.0026	-0.13927	1.0236
Serine/threonine-protein kinase WNK1 [OS=Homo sapiens]	-0.29638	1.1433	-0.033315	0.23224
serine/threonine-protein phosphatase 2A 65 kDa regulatory subunit A alpha isoform [OS=Homo sapiens]	0.46668	1.9533	-0.29185	1.7421
Serine/threonine-protein phosphatase 4 catalytic subunit [OS=Homo sapiens]	0.12859	0.97218	-0.44682	2.5451
Serine/threonine-protein phosphatase 6 catalytic subunit [OS=Homo sapiens]	-0.29847	2.771	-0.73565	2.1174
Serine/threonine-protein phosphatase 6 regulatory subunit 3 [OS=Homo sapiens]	-1.4056	3.35	-0.79692	3.3344
Serpin H1 [OS=Homo sapiens]	0.17287	1.0411	-0.13725	0.55641
Short/branched chain specific acyl-CoA dehydrogenase, mitochondrial [OS=Homo sapiens]	0.06796	0.31117	0.77021	2.3381
Sideroflexin-1 [OS=Homo sapiens]	0.82382	3.9672	-0.79332	3.3188
signal recognition particle receptor subunit beta [OS=Homo sapiens]	0.53309	2.6188	-0.42837	2.2179
Signal recognition particle subunit SRP68 [OS=Homo sapiens]	1.0039	2.0455	1.2379	4.7997
Single-stranded DNA-binding protein, mitochondrial [OS=Homo sapiens]	0.60307	2.4434	-0.10324	0.85413
Small nuclear ribonucleoprotein Sm D2 [OS=Homo sapiens]	-0.3567	1.5462	-0.074916	0.54511
small nuclear ribonucleoprotein sm d3 [OS=Homo sapiens]	-0.61386	2.9853	-0.87667	4.5618
Small nuclear ribonucleoprotein-associated proteins B and B' [OS=Homo sapiens]	-0.11747	0.81962	-0.12199	1.6097
Sodium/potassium-transporting ATPase subunit alpha-1 [OS=Homo sapiens]	-0.47472	3.9703	-0.23286	1.2801
sodium/potassium-transporting ATPase subunit beta-3 [OS=Homo sapiens]	0.20147	0.95738	-0.20572	1.5956
Sorting nexin-2 [OS=Homo sapiens]	0.69844	2.776	0.14951	0.92295
sorting nexin-5 [OS=Homo sapiens]	0.23535	1.7227	-0.022239	0.078923
Sorting nexin-6 [OS=Homo sapiens]	-0.21584	1.8507	-0.3938	0.73501
Spartin [OS=Homo sapiens]	-0.044286	0.12056	0.11786	0.87785
Spectrin alpha chain, non-erythrocytic 1 [OS=Homo sapiens]	0.48406	3.435	0.14485	1.1221
Spectrin beta chain, non-erythrocytic 1 [OS=Homo sapiens]	1.1784	3.8895	-0.12655	1.0289
Spermatogenesis-associated protein 5 [OS=Homo sapiens]	-0.13872	1.904	-0.065625	0.73148
Spermatogenesis-associated protein 5-like protein 1 [OS=Homo sapiens]	0.074834	0.17321	-0.25045	1.1346
Spindle and kinetochore-associated protein 2 [OS=Homo sapiens]	1.1756	5.0695	0.67807	3.4268
splicing factor 3A subunit 1 [OS=Homo sapiens]	0.15836	1.1051	-0.34093	2.531
splicing factor 3B subunit 1 [OS=Homo sapiens]	0.38135	2.1637	-0.09676	0.41314
Splicing factor 3b subunit 2 [OS=Homo sapiens]	-0.4807	2.2477	0.23943	2.52
Splicing factor 3B subunit 3 [OS=Homo sapiens]	-0.36494	1.884	-0.0057193	0.034118
Splicing factor 3b subunit 4 [OS=Homo sapiens]	0.41117	2.404	-0.19014	1.7085
Splicing factor 3B subunit 5 [OS=Homo sapiens]	0.24145	0.83522	-0.50685	2.8674
Splicing factor, arginine/serine-rich 15 [OS=Homo sapiens]	-0.23079	0.21041	0.26074	1.443
splicing factor, proline- and glutamine-rich [OS=Homo sapiens]	-0.048882	0.37008	-0.12598	0.17322
staphylococcal nuclease domain-containing protein 1 [OS=Homo sapiens]	0.19367	0.70969	-0.053227	0.18728
sterol-4-alpha-carboxylate 3-dehydrogenase, decarboxylating [OS=Homo sapiens]	0.34851	2.1477	-0.42161	2.0361
Stomatin-like protein 2, mitochondrial [OS=Homo sapiens]	0.85875	1.7281	0.021239	0.076948
Stress-70 protein, mitochondrial [OS=Homo sapiens]	0.72339	3.434	0.0056319	0.021401
Striatin-4 [OS=Homo sapiens]	0.0069888	0.023542	-0.40123	2.9916
stromal interaction molecule 1 [OS=Homo sapiens]	-0.30754	0.45174	0.62931	2.2546
structural maintenance of chromosomes flexible hinge domain-containing protein 1 [OS=Homo sapiens]	-0.20317	0.71676	0.1375	0.78911
structural maintenance of chromosomes protein 1a [OS=Homo sapiens]	0.01067	0.03868	0.049005	0.50097
structural maintenance of chromosomes protein 2 [OS=Homo sapiens]	0.6348	2.6971	0.0022247	0.017707
Structural maintenance of chromosomes protein 3 [OS=Homo sapiens]	-0.23238	2.2747	-0.13488	1.7903
Structural maintenance of chromosomes protein 4 [OS=Homo sapiens]	0.29768	1.6615	0.42387	1.72
structural maintenance of chromosomes protein 6 [OS=Homo sapiens]	-1.304	5.0585	0.40526	1.5264
Succinate dehydrogenase [ubiquinone] flavoprotein subunit, mitochondrial [OS=Homo sapiens]	0.17713	1.2896	-0.054784	0.34506
Succinate dehydrogenase [ubiquinone] iron-sulfur subunit, mitochondrial [OS=Homo sapiens]	0.01689	0.10627	0.70543	1.916
Succinate--CoA ligase [ADP-forming] subunit beta, mitochondrial [OS=Homo sapiens]	-0.17129	1.0967	-1.0671	3.6812
Succinate--CoA ligase [ADP/GDP-forming] subunit alpha, mitochondrial [OS=Homo sapiens]	-0.36794	2.0851	-0.3799	2.1811
Succinate--CoA ligase [GDP-forming] subunit beta, mitochondrial [OS=Homo sapiens]	0.0074673	0.040316	-0.29474	1.5682
Succinate-semialdehyde dehydrogenase, mitochondrial [OS=Homo sapiens]	0.012222	0.10799	-0.10591	0.33041
Superkiller viralicidic activity 2-like 2 [OS=Homo sapiens]	-0.57598	2.4674	-0.15528	0.31429
SWI/SNF complex subunit SMARCC1 [OS=Homo sapiens]	0.35817	0.72151	-0.20291	1.8788
SWI/SNF-related matrix-associated actin-dependent regulator of chromatin subfamily A member 5 [OS=Homo sapiens]	0.77473	2.1298	-0.10962	0.98949
SWI/SNF-related matrix-associated actin-dependent regulator of chromatin subfamily B member 1 [OS=Homo sapiens]	0.35375	1.9563	-0.82883	3.2554
SWI/SNF-related matrix-associated actin-dependent regulator of chromatin subfamily E member 1 [OS=Homo sapiens]	0.39611	1.5252	0.63648	0.67436
Symplekin [OS=Homo sapiens]	0.44739	0.94673	-0.195	1.0616
Syndetin [OS=Homo sapiens]	-0.28272	1.064	0.84459	2.8289
T-complex protein 1 subunit alpha [OS=Homo sapiens]	-0.083245	0.23135	-0.33497	2.7318
T-complex protein 1 subunit beta [OS=Homo sapiens]	0.050382	0.19746	-0.18163	1.7804
T-complex protein 1 subunit delta [OS=Homo sapiens]	0.028772	0.2027	-0.12097	1.0721
T-complex protein 1 subunit epsilon [OS=Homo sapiens]	0.19842	0.73833	-0.31308	2.7671
T-complex protein 1 subunit eta [OS=Homo sapiens]	-0.36677	3.0174	-0.0034722	0.043318
T-complex protein 1 subunit gamma [OS=Homo sapiens]	0.49061	3.0152	0.26592	1.4735
T-complex protein 1 subunit zeta [OS=Homo sapiens]	0.10055	0.83919	-0.34947	3.0113
T-complex protein 11-like protein 1 [OS=Homo sapiens]	0.46524	2.5189	-0.55293	1.1379
TAR DNA-binding protein 43 [OS=Homo sapiens]	-0.049528	0.14716	-0.16282	0.86177
Target of rapamycin complex 2 subunit MAPKAP1 [OS=Homo sapiens]	-0.65812	2.1675	-0.97374	2.9447
tetratricopeptide repeat protein 1 [OS=Homo sapiens]	0.81158	2.6396	0.59109	2.2525
Thioredoxin-dependent peroxide reductase, mitochondrial [OS=Homo sapiens]	0.18109	0.68316	-0.13398	0.34275
THO complex subunit 2 [OS=Homo sapiens]	0.10736	0.39731	-0.09286	0.25243
THO complex subunit 6 homolog [OS=Homo sapiens]	1.2826	2.494	1.019	1.8012
Threonine--tRNA ligase, cytoplasmic [OS=Homo sapiens]	-0.2522	2.1715	0.7922	2.9388
Threonine--tRNA ligase, mitochondrial [OS=Homo sapiens]	-0.23108	0.61709	-0.28625	1.2519
thymidylate kinase [OS=Homo sapiens]	0.83921	1.9409	-0.22276	1.333
Thyroid receptor-interacting protein 11 [OS=Homo sapiens]	-1.0814	1.7642	-0.30101	0.80279
TIMELESS-interacting protein [OS=Homo sapiens]	-3.8001	0.93323	0.13304	0.25912
Torsin-1A [OS=Homo sapiens]	0.013801	0.033155	-0.40632	1.3693
Torsin-1B [OS=Homo sapiens]	-0.22959	1.3538	-0.61682	2.2765
TP53-binding protein 1 [OS=Homo sapiens]	-0.27172	1.1779	0.71512	2.9044
Transcription elongation factor Spt5 [OS=Homo sapiens]	0.25703	1.1797	0.2514	1.8716
transcription elongation factor spt6 [OS=Homo sapiens]	0.072851	0.089759	0.18141	1.1538
Transcription elongation regulator 1 [OS=Homo sapiens]	-0.079498	0.1884	-0.28469	1.6024
transcription factor BTF3 [OS=Homo sapiens]	1.037	2.4047	0.39757	0.63074
Transcription factor p65 [OS=Homo sapiens]	-0.16062	0.57397	-0.19384	1.1867
Transcription initiation factor TFIID subunit 9B [OS=Homo sapiens]	0.26924	1.5421	0.603	2.3222
Transcription intermediary factor 1-alpha [OS=Homo sapiens]	0.40422	2.2634	0.38914	0.92554
Transcription intermediary factor 1-beta [OS=Homo sapiens]	-0.11845	0.69552	-0.2694	1.8668
transcriptional regulator ATRX [OS=Homo sapiens]	-0.12001	0.36396	-0.15271	0.8655
Transcriptional regulator Kaiso [OS=Homo sapiens]	-0.56284	2.3127	-0.12618	0.49883
Transducin beta-like protein 3 [OS=Homo sapiens]	0.52343	2.4685	0.27735	1.8597
Transducin-like enhancer protein 3 [OS=Homo sapiens]	-0.23954	1.458	-0.22859	1.579
Transferrin receptor protein 1 [OS=Homo sapiens]	-0.37245	2.2604	-0.34479	1.7093
Transformation/transcription domain-associated protein [OS=Homo sapiens]	-0.3125	0.56747	-0.47471	2.6241
Transitional endoplasmic reticulum ATPase [OS=Homo sapiens]	1.0509	3.12	0.0064263	0.046119
Transketolase [OS=Homo sapiens]	-0.15969	1.002	0.28357	1.7714
translation initiation factor eIF-2B subunit delta [OS=Homo sapiens]	1.3219	2.6304	0.46101	1.4705
Translation initiation factor eIF-2B subunit epsilon [OS=Homo sapiens]	-0.40801	1.4191	-0.33087	1.4429
Translation initiation factor eIF-2B subunit gamma [OS=Homo sapiens]	-0.22493	0.32071	-0.17781	0.26504
Translocon-associated protein subunit alpha [OS=Homo sapiens]	0.31601	1.529	0.21381	1.0927
translocon-associated protein subunit delta [OS=Homo sapiens]	0.18904	0.71664	-0.20816	1.6604
Transmembrane protein 43 [OS=Homo sapiens]	0.43229	0.70707	0.17572	0.44184
Transport and Golgi organization protein 1 homolog [OS=Homo sapiens]	0.25594	0.37799	-0.31952	2.5276
transportin-1 [OS=Homo sapiens]	0.61474	2.7787	0.20451	0.66018
Trifunctional enzyme subunit alpha, mitochondrial [OS=Homo sapiens]	-0.72159	3.4585	-0.60222	3.1875
Trifunctional enzyme subunit beta, mitochondrial [OS=Homo sapiens]	0.48982	2.1646	0.21312	3.2191
trifunctional purine biosynthetic protein adenosine-3 [OS=Homo sapiens]	0.17278	1.0887	-0.21746	1.0203
Trimethylguanosine synthase [OS=Homo sapiens]	-0.098928	0.22244	-0.35197	1.1892
Tripartite motif-containing protein 65 [OS=Homo sapiens]	0.54895	0.72734	-0.4844	2.5911
Tripeptidyl-peptidase 1 [OS=Homo sapiens]	-0.36763	3.2304	-1.1265	4.8095
tRNA (Cytosine(34)-C(5))-methyltransferase [OS=Homo sapiens]	0.46583	1.9309	-0.88361	1.8474
tRNA (uracil-5-)-methyltransferase homolog A [OS=Homo sapiens]	-0.023981	0.080867	-0.23896	1.9315
tRNA-splicing endonuclease subunit sen34 [OS=Homo sapiens]	1.1125	1.0505	0.050186	0.11547
tRNA-splicing ligase RtcB homolog [OS=Homo sapiens]	1.7387	0.88173	-0.63079	3.4741
Tropomyosin alpha-4 chain [OS=Homo sapiens]	0.82722	2.5336	0.063395	0.38509
tubulin alpha-1A chain [OS=Homo sapiens]	-0.005036	0.014224	-0.18229	1.4949
Tubulin alpha-1C chain [OS=Homo sapiens]	0.0039582	0.011036	-0.2036	1.64
Tubulin alpha-4A chain [OS=Homo sapiens]	-0.043595	0.089054	-0.14555	0.59495
tubulin beta chain [OS=Homo sapiens]	-0.10775	0.73073	-0.22616	1.0062
tubulin beta-3 chain [OS=Homo sapiens]	0.079967	0.31395	-0.28183	1.5434
Tubulin beta-4A chain [OS=Homo sapiens]	-0.033331	0.118	-0.31607	1.5599
Tubulin beta-4B chain [OS=Homo sapiens]	-0.067159	0.25238	-0.28048	1.1743
Tubulin beta-6 chain [OS=Homo sapiens]	0.54381	1.4852	-0.29105	1.658
tubulin gamma-1 chain [OS=Homo sapiens]	0.068043	0.35943	-0.22287	1.8563
Tudor-interacting repair regulator protein [OS=Homo sapiens]	-0.39456	2.786	0.4443	1.5563
Tumor protein D52 [OS=Homo sapiens]	0.72287	1.5779	0.1522	0.34896
Tyrosine--tRNA ligase, cytoplasmic [OS=Homo sapiens]	0.61912	1.328	0.76559	1.946
U2 small nuclear ribonucleoprotein A' [OS=Homo sapiens]	0.21066	0.77301	-0.48736	1.196
U2 snRNP-associated SURP motif-containing protein [OS=Homo sapiens]	-0.0042975	0.014327	-0.036942	0.13239
U3 small nucleolar RNA-associated protein 15 homolog [OS=Homo sapiens]	-0.23523	0.54131	0.25202	0.68751
U5 small nuclear ribonucleoprotein 200 kDa helicase [OS=Homo sapiens]	0.10238	0.70522	-0.37937	3.0579
Ubiquilin-1 [OS=Homo sapiens]	0.50192	2.8567	-0.72844	3.4819
Ubiquilin-2 [OS=Homo sapiens]	0.37068	1.4411	-0.70922	2.2142
Ubiquinol-cytochrome-c reductase complex assembly factor 2 [OS=Homo sapiens]	0.52393	3.1313	-0.033077	0.15301
Ubiquitin carboxyl-terminal hydrolase 10 [OS=Homo sapiens]	0.54582	2.8843	0.17807	1.6552
Ubiquitin carboxyl-terminal hydrolase 7 [OS=Homo sapiens]	-0.11187	0.42663	0.038662	0.10508
Ubiquitin carboxyl-terminal hydrolase isozyme L5 [OS=Homo sapiens]	0.25556	2.8332	-0.19855	1.8717
ubiquitin-conjugating enzyme E2 N [OS=Homo sapiens]	1.216	2.5843	0.32136	2.5701
Ubiquitin-like modifier-activating enzyme 1 [OS=Homo sapiens]	-0.010119	0.039491	-0.29863	0.71109
Ubiquitin-like protein 4A [OS=Homo sapiens]	0.26237	1.7055	-0.07521	0.8944
Unconventional myosin-Ib [OS=Homo sapiens]	-0.073636	0.70286	-0.32347	4.2292
Unconventional myosin-Ic [OS=Homo sapiens]	0.4925	1.0939	-0.23178	0.47204
UPF0568 protein C14orf166 [OS=Homo sapiens]	0.29026	1.4134	-0.22952	0.76299
uridine 5'-monophosphate synthase [OS=Homo sapiens]	0.25805	0.43453	-1.0832	3.6005
Utrophin [OS=Homo sapiens]	3.7278	1.2814	-0.3062	0.20595
V-type proton ATPase subunit D [OS=Homo sapiens]	0.4771	1.7872	0.094575	0.24382
Vacuolar protein sorting-associated protein 33B [OS=Homo sapiens]	1.0068	3.0145	-0.18148	0.59742
Vacuolar protein sorting-associated protein 35 [OS=Homo sapiens]	0.70798	3.8159	0.0145	0.020041
Vacuolar protein sorting-associated protein 4A [OS=Homo sapiens]	0.023371	0.2688	-0.094447	0.49853
Valine--tRNA ligase [OS=Homo sapiens]	-0.069652	0.16438	-0.094419	0.66743
Very-long-chain (3R)-3-hydroxyacyl-CoA dehydratase 3 [OS=Homo sapiens]	-1.0937	3.5222	0.13814	0.36561
Vesicle-fusing ATPase [OS=Homo sapiens]	0.065034	0.50805	-0.62051	4.075
Vesicle-trafficking protein SEC22b [OS=Homo sapiens]	0.1452	0.42155	-0.024301	0.16803
Vigilin [OS=Homo sapiens]	-0.24529	1.1237	-0.29445	1.2781
Vimentin [OS=Homo sapiens]	0.10257	0.66839	0.078511	0.7075
voltage-dependent anion-selective channel protein 1 [OS=Homo sapiens]	0.094101	0.53176	0.047095	0.20152
Voltage-dependent anion-selective channel protein 2 [OS=Homo sapiens]	0.38308	1.6312	0.11225	1.112
Voltage-dependent anion-selective channel protein 3 [OS=Homo sapiens]	0.24502	1.4151	0.152	0.72541
von Willebrand factor A domain-containing protein 8 [OS=Homo sapiens]	-0.18209	0.42144	-0.30816	2.039
WAS protein family homolog 2 [OS=Homo sapiens]	-0.091142	1.0967	-0.30655	2.8926
WD repeat and HMG-box DNA-binding protein 1 [OS=Homo sapiens]	0.3532	1.8945	0.072133	0.554
WD repeat-containing protein 18 [OS=Homo sapiens]	-0.010443	0.02085	-0.35614	0.76564
WD repeat-containing protein 37 [OS=Homo sapiens]	-1.0313	3.6146	-1.0562	3.1101
WD repeat-containing protein 61 [OS=Homo sapiens]	-0.23656	1.2191	-0.81151	3.0801
WD40 repeat-containing protein SMU1 [OS=Homo sapiens]	0.5138	2.8517	-0.32115	2.6342
wiskott-Aldrich syndrome protein family member 1 [OS=Homo sapiens]	-0.41392	2.1319	-0.88053	3.0578
Wiskott-Aldrich syndrome protein family member 2 [OS=Homo sapiens]	-0.1125	0.47867	0.029895	0.10124
X-ray repair cross-complementing protein 5 [OS=Homo sapiens]	0.0080504	0.051521	0.14612	1.8689
X-ray repair cross-complementing protein 6 [OS=Homo sapiens]	-0.3001	2.194	0.1302	0.75564
YTH domain-containing family protein 2 [OS=Homo sapiens]	-0.064332	0.34077	-0.61589	2.7462
Zinc finger CCHC domain-containing protein 8 [OS=Homo sapiens]	-0.8592	2.7153	-0.54737	2.7769
Zinc finger protein ubi-d4 [OS=Homo sapiens]	-0.073618	0.27395	-0.086444	0.23769
40S ribosomal protein S21 [OS=Homo sapiens]	0.3891	2.1773
Actin, alpha skeletal muscle [OS=Homo sapiens]	-0.95171	3.5573
Activating molecule in BECN1-regulated autophagy protein 1 [OS=Homo sapiens]	-0.51453	1.7826
ADP/ATP translocase 3 [OS=Homo sapiens]	0.58025	2.3832
AP-1 complex subunit beta-1 [OS=Homo sapiens]	0.037911	0.32891
AP-3 complex subunit sigma-1 [OS=Homo sapiens]	-0.7853	1.6903
Apoptosis inhibitor 5 [OS=Homo sapiens]	0.69443	2.2774
apoptotic protease-activating factor 1 [OS=Homo sapiens]	1.0303	1.2443
ATPase family AAA domain-containing protein 3A [OS=Homo sapiens]	0.30982	0.76533
Biogenesis of lysosome-related organelles complex 1 subunit 4 [OS=Homo sapiens]	-0.042701	0.22204
C-jun-amino-terminal kinase-interacting protein 4 [OS=Homo sapiens]	0.11894	0.77408
Calmodulin-like protein 5 [OS=Homo sapiens]	6.762	1.0704
Calpain-2 catalytic subunit [OS=Homo sapiens]	0.024505	0.034341
Carbamoyl-phosphate synthase [ammonia], mitochondrial [OS=Homo sapiens]	0.021443	0.054854
Carbonyl reductase [NADPH] 3 [OS=Homo sapiens]	1.3115	4.8915
Cell division control protein 45 homolog [OS=Homo sapiens]	-0.2477	1.3005
Chromatin accessibility complex protein 1 [OS=Homo sapiens]	0.10618	1.1811
clathrin light chain A [OS=Homo sapiens]	0.26122	0.27709
Coatomer subunit zeta-1 [OS=Homo sapiens]	-0.048721	0.083717
COBW domain-containing protein 2 [OS=Homo sapiens]	-0.52559	2.7499
COP9 signalosome complex subunit 5 [OS=Homo sapiens]	0.96601	2.4137
CTP synthase 2 [OS=Homo sapiens]	0.3209	1.1396
cytochrome b-c1 complex subunit Rieske, mitochondrial [OS=Homo sapiens]	0.52598	2.4763
Cytoplasmic dynein 2 light intermediate chain 1 [OS=Homo sapiens]	0.41403	1.5729
Cytoplasmic FMR1-interacting protein 2 [OS=Homo sapiens]	-0.4538	2.7165
D-2-hydroxyglutarate dehydrogenase, mitochondrial [OS=Homo sapiens]	-0.50173	0.50242
DDB1- and CUL4-associated factor 7 [OS=Homo sapiens]	-0.29522	1.2245
deoxyribose-phosphate aldolase [OS=Homo sapiens]	-0.4383	3.4841
DNA polymerase delta catalytic subunit [OS=Homo sapiens]	-0.39785	2.2708
DNA repair protein RAD51 homolog 1 [OS=Homo sapiens]	0.24583	1.5645
DNA repair protein RAD51 homolog 4 [OS=Homo sapiens]	-0.15986	1.1491
Dynein light chain roadblock-type 1 [OS=Homo sapiens]	-0.39633	1.3613
E3 ubiquitin-protein ligase TRIM33 [OS=Homo sapiens]	-0.20639	4.514
Elongation factor 1-delta [OS=Homo sapiens]	0.1537	0.21265
Ethylmalonyl-CoA decarboxylase [OS=Homo sapiens]	-1.209	2.0058
eukaryotic translation initiation factor 3 subunit C-like protein [OS=Homo sapiens]	-0.00038199	0.0029542
Ezrin [OS=Homo sapiens]	0.52124	2.6399
Factor VIII intron 22 protein [OS=Homo sapiens]	0.43845	3.6436
fumarylacetoacetate hydrolase domain-containing protein 2A [OS=Homo sapiens]	-0.1907	0.76562
GDP-mannose 4,6 dehydratase [OS=Homo sapiens]	0.18209	1.1057
General transcription factor II-I [OS=Homo sapiens]	-0.25743	1.5441
Gephyrin [OS=Homo sapiens]	0.51639	0.97302
Glutamine--fructose-6-phosphate aminotransferase [isomerizing] 2 [OS=Homo sapiens]	-1.2439	4.1059
Glutathione reductase, mitochondrial [OS=Homo sapiens]	0.31981	0.6903
Glycogen phosphorylase, brain form [OS=Homo sapiens]	-0.17494	1.3051
Heterogeneous nuclear ribonucleoprotein A0 [OS=Homo sapiens]	0.12855	0.49676
Heterogeneous nuclear ribonucleoprotein A1 [OS=Homo sapiens]	-0.30136	1.4417
Heterogeneous nuclear ribonucleoprotein H3 [OS=Homo sapiens]	-0.55537	0.45335
Heterogeneous nuclear ribonucleoprotein K [OS=Homo sapiens]	0.47784	2.0416
Heterogeneous nuclear ribonucleoproteins C1/C2 [OS=Homo sapiens]	0.20543	0.54486
Histone H1.3 [OS=Homo sapiens]	0.64064	1.1145
Histone H2B type 2-F [OS=Homo sapiens]	0.0047663	0.038814
Histone-binding protein RBBP4 [OS=Homo sapiens]	-0.083944	0.98137
Histone-binding protein RBBP7 [OS=Homo sapiens]	-0.12394	0.84327
INO80 complex subunit E [OS=Homo sapiens]	-1.6264	1.203
Interleukin enhancer-binding factor 3 [OS=Homo sapiens]	1.3102	2.4665
Intraflagellar transport protein 27 homolog [OS=Homo sapiens]	-0.37638	1.6832
Isobutyryl-CoA dehydrogenase, mitochondrial [OS=Homo sapiens]	1.4675	3.2502
Isoform 10 of Tropomyosin alpha-1 chain [OS=Homo sapiens]	0.80441	2.6554
Isoform 1B of Desmocollin-1 [OS=Homo sapiens]	-1.0623	2.8083
Isoform 3 of Protein FAM122B [OS=Homo sapiens]	-0.45567	1.9265
Keratin, type II cytoskeletal 80 [OS=Homo sapiens]	1.3262	0.8893
Keratinocyte proline-rich protein [OS=Homo sapiens]	0.84699	3.3024
Kinesin-like protein KIF2A [OS=Homo sapiens]	0.52673	2.1341
Lipopolysaccharide-responsive and beige-like anchor protein [OS=Homo sapiens]	-0.94073	1.9716
Malignant T-cell-amplified sequence 1 [OS=Homo sapiens]	0.51296	2.9002
Mannose-1-phosphate guanyltransferase alpha [OS=Homo sapiens]	0.66702	2.7602
Methylcrotonoyl-CoA carboxylase subunit alpha, mitochondrial [OS=Homo sapiens]	0.0055693	0.0055813
MICOS complex subunit Mic60 [OS=Homo sapiens]	1.3338	3.4895
Molybdenum cofactor biosynthesis protein 1 [OS=Homo sapiens]	0.11672	0.22031
Nuclear distribution protein nudE-like 1 [OS=Homo sapiens]	1.4932	2.5418
Nucleoplasmin-3 [OS=Homo sapiens]	0.31401	0.94309
Peroxisomal acyl-coenzyme A oxidase 1 [OS=Homo sapiens]	1.0156	2.018
Phosphatidylglycerophosphatase and protein-tyrosine phosphatase 1 [OS=Homo sapiens]	0.49434	1.5353
Phosphoenolpyruvate carboxykinase [GTP], mitochondrial [OS=Homo sapiens]	-0.25	1.6119
Phosphotriesterase-related protein [OS=Homo sapiens]	0.58269	1.8115
PIH1 domain-containing protein 1 [OS=Homo sapiens]	0.32116	0.99333
polyadenylate-binding protein 2 [OS=Homo sapiens]	0.68854	1.0702
Probable ATP-dependent RNA helicase DDX6 [OS=Homo sapiens]	-0.033353	0.036821
Probable global transcription activator SNF2L1 [OS=Homo sapiens]	0.019952	0.10218
procollagen-lysine,2-oxoglutarate 5-dioxygenase 2 [OS=Homo sapiens]	0.20236	0.31095
proliferating cell nuclear antigen [OS=Homo sapiens]	-0.27094	1.0471
Prolyl 3-hydroxylase 1 [OS=Homo sapiens]	-0.042382	0.274
prolyl 4-hydroxylase subunit alpha-1 [OS=Homo sapiens]	-0.1505	1.3651
Propionyl-CoA carboxylase alpha chain, mitochondrial [OS=Homo sapiens]	-0.21414	1.0691
Proteasomal ATPase-associated factor 1 [OS=Homo sapiens]	-0.23736	0.53842
Protein SON [OS=Homo sapiens]	0.51236	1.9183
Protein transport protein Sec16A [OS=Homo sapiens]	0.9023	2.0665
Protein unc-45 homolog A [OS=Homo sapiens]	-1.0995	3.6485
Putative MORF4 family-associated protein 1-like protein UPP [OS=Homo sapiens]	0.063109	0.12898
Ras-related protein Rab-1A [OS=Homo sapiens]	0.24261	1.3274
ribonucleoside-diphosphate reductase subunit M2 [OS=Homo sapiens]	0.54698	0.97135
serine/threonine-protein kinase DCLK1 [OS=Homo sapiens]	-0.48883	1.0501
SH3 domain-binding protein 1 [OS=Homo sapiens]	-0.8248	3.6115
signal recognition particle 54 kDa protein [OS=Homo sapiens]	0.32421	1.602
Sjoegren syndrome nuclear autoantigen 1 [OS=Homo sapiens]	1.0156	3.5527
SLIT-ROBO Rho GTPase-activating protein 2C [OS=Homo sapiens]	-0.23302	0.74733
Sorting nexin-1 [OS=Homo sapiens]	0.7652	2.5522
Torsin-1A-interacting protein 1 [OS=Homo sapiens]	0.22629	1.3701
Torsin-2A [OS=Homo sapiens]	0.14541	0.70544
TP53-regulating kinase [OS=Homo sapiens]	0.13261	0.79119
Transcription activator BRG1 [OS=Homo sapiens]	0.30226	1.4493
Tumor protein D54 [OS=Homo sapiens]	-1.2589	3.3381
Uridine-cytidine kinase-like 1 [OS=Homo sapiens]	0.074556	0.17922
V-type proton ATPase subunit F [OS=Homo sapiens]	1.2006	2.5715
Very long-chain specific acyl-CoA dehydrogenase, mitochondrial [OS=Homo sapiens]	1.3012	1.236
WD repeat-containing protein 92 [OS=Homo sapiens]	0.96845	3.5132
Zinc finger CCCH domain-containing protein 11A [OS=Homo sapiens]	-1.3019	4.1582
(E3-independent) E2 ubiquitin-conjugating enzyme [OS=Homo sapiens]			0.2715	1.1639
1-phosphatidylinositol 4,5-bisphosphate phosphodiesterase gamma-1 [OS=Homo sapiens]			-0.18036	0.6998
2-(3-amino-3-carboxypropyl)histidine synthase subunit 2 [OS=Homo sapiens]			-0.233	0.12764
2-5A-dependent ribonuclease [OS=Homo sapiens]			-0.8443	1.9959
2-oxoisovalerate dehydrogenase subunit alpha, mitochondrial [OS=Homo sapiens]			-0.069541	0.096315
26S proteasome non-ATPase regulatory subunit 13 [OS=Homo sapiens]			-0.41504	2.9038
26S proteasome non-ATPase regulatory subunit 4 [OS=Homo sapiens]			-0.062671	0.098941
28S ribosomal protein S12, mitochondrial [OS=Homo sapiens]			0.22398	1.6574
28S ribosomal protein S14, mitochondrial [OS=Homo sapiens]			0.36126	0.86742
28S ribosomal protein S18b, mitochondrial [OS=Homo sapiens]			0.70013	1.8603
28S ribosomal protein S21, mitochondrial [OS=Homo sapiens]			-0.154	0.52078
28S ribosomal protein S23, mitochondrial [OS=Homo sapiens]			-0.18245	2.3963
28S ribosomal protein S24, mitochondrial [OS=Homo sapiens]			0.44545	1.4021
28S ribosomal protein S25, mitochondrial [OS=Homo sapiens]			0.070928	0.17574
28S ribosomal protein S26, mitochondrial [OS=Homo sapiens]			-0.10628	0.29314
28S ribosomal protein S28, mitochondrial [OS=Homo sapiens]			1.2233	4.0682
28S ribosomal protein S33, mitochondrial [OS=Homo sapiens]			0.39513	3.1129
28S ribosomal protein S35, mitochondrial [OS=Homo sapiens]			0.38247	1.6714
28S ribosomal protein S5, mitochondrial [OS=Homo sapiens]			-1.3831	3.3653
28S ribosomal protein S9, mitochondrial [OS=Homo sapiens]			0.21655	0.90301
3-beta-hydroxysteroid-delta(8),delta(7)-isomerase [OS=Homo sapiens]			-0.12803	0.64048
3-ketoacyl-CoA thiolase, mitochondrial [OS=Homo sapiens]			-0.28005	1.4015
39S ribosomal protein L1, mitochondrial [OS=Homo sapiens]			0.96624	3.1581
39S ribosomal protein L15, mitochondrial [OS=Homo sapiens]			0.63392	2.0652
39S ribosomal protein L17, mitochondrial [OS=Homo sapiens]			-0.29818	1.3588
39S ribosomal protein L18, mitochondrial [OS=Homo sapiens]			-0.20894	1.2702
39S ribosomal protein L19, mitochondrial [OS=Homo sapiens]			-0.35731	1.2162
39S ribosomal protein L20, mitochondrial [OS=Homo sapiens]			-0.048806	0.26501
39S ribosomal protein L21, mitochondrial [OS=Homo sapiens]			-0.20539	0.98182
39S ribosomal protein L22, mitochondrial [OS=Homo sapiens]			0.72422	2.1342
39S ribosomal protein L24, mitochondrial [OS=Homo sapiens]			0.085093	0.38149
39S ribosomal protein L28, mitochondrial [OS=Homo sapiens]			0.12305	0.73272
39S ribosomal protein L3, mitochondrial [OS=Homo sapiens]			-0.462	3.0137
39S ribosomal protein L38, mitochondrial [OS=Homo sapiens]			0.62846	1.6886
39S ribosomal protein L43, mitochondrial [OS=Homo sapiens]			-0.14384	1.0762
39S ribosomal protein L44, mitochondrial [OS=Homo sapiens]			0.199	0.84179
39S ribosomal protein L47, mitochondrial [OS=Homo sapiens]			-0.046747	0.07717
4-trimethylaminobutyraldehyde dehydrogenase [OS=Homo sapiens]			1.3555	1.4164
40S ribosomal protein S15 [OS=Homo sapiens]			0.30377	1.8005
5-azacytidine-induced protein 2 [OS=Homo sapiens]			-0.55298	1.4837
5'-3' exoribonuclease 1 [OS=Homo sapiens]			-0.28854	1.5363
60 kDa SS-A/Ro ribonucleoprotein [OS=Homo sapiens]			-0.13954	0.13495
60S ribosomal protein L10 [OS=Homo sapiens]			-0.025346	0.11394
60S ribosomal protein L23a [OS=Homo sapiens]			0.71276	3.7274
60S ribosomal protein L31 [OS=Homo sapiens]			0.11868	1.2054
60S ribosomal protein L37 [OS=Homo sapiens]			-0.72688	1.3264
60S ribosomal protein L37a [OS=Homo sapiens]			0.021695	0.13262
60S ribosomal protein L7-like 1 [OS=Homo sapiens]			-0.091428	0.37686
7-dehydrocholesterol reductase [OS=Homo sapiens]			0.12527	1.7198
A-kinase anchor protein 1, mitochondrial [OS=Homo sapiens]			-0.0256	0.083318
A-kinase anchor protein 13 [OS=Homo sapiens]			-0.74671	1.1228
A-kinase anchor protein 17A [OS=Homo sapiens]			-0.32939	2.1938
A-kinase anchor protein 8 [OS=Homo sapiens]			0.17982	0.48682
A-kinase anchor protein 8-like [OS=Homo sapiens]			-0.50861	3.254
Acetolactate synthase-like protein [OS=Homo sapiens]			-0.014703	0.032993
Acetyl-CoA acetyltransferase, cytosolic [OS=Homo sapiens]			-1.2853	1.2908
Acid ceramidase [OS=Homo sapiens]			0.5665	2.131
acid sphingomyelinase-like phosphodiesterase 3B [OS=Homo sapiens]			-0.1148	0.15278
Acidic fibroblast growth factor intracellular-binding protein [OS=Homo sapiens]			-0.21855	0.53493
actin filament-associated protein 1 [OS=Homo sapiens]			-0.1319	0.22672
Actin-like protein 6A [OS=Homo sapiens]			-0.31697	1.6617
Actin-related protein 2/3 complex subunit 1A [OS=Homo sapiens]			-0.11563	0.2802
Actin, aortic smooth muscle [OS=Homo sapiens]			-0.267	1.4228
Activating signal cointegrator 1 [OS=Homo sapiens]			-0.27813	1.3643
Activating signal cointegrator 1 complex subunit 2 [OS=Homo sapiens]			-0.40856	1.8196
Activating signal cointegrator 1 complex subunit 3 [OS=Homo sapiens]			0.23654	0.92842
activating transcription factor 7-interacting protein 1 [OS=Homo sapiens]			0.16528	0.87564
activator of basal transcription 1 [OS=Homo sapiens]			-0.43619	1.6966
Active regulator of SIRT1 [OS=Homo sapiens]			-0.060275	0.33032
Activity-dependent neuroprotector homeobox protein [OS=Homo sapiens]			0.27665	1.893
Acyl carrier protein, mitochondrial [OS=Homo sapiens]			0.23713	2.0173
acyl-CoA desaturase [OS=Homo sapiens]			0.1283	0.28412
ADP-dependent glucokinase [OS=Homo sapiens]			-0.50032	1.3102
ADP-ribosylation factor GTPase-activating protein 2 [OS=Homo sapiens]			-0.56267	1.2355
ADP-ribosylation factor-like protein 1 [OS=Homo sapiens]			-0.26957	1.3448
ADP-ribosylation factor-like protein 8B [OS=Homo sapiens]			-0.68618	2.9708
ADP/ATP translocase 1 [OS=Homo sapiens]			-0.57091	3.799
Alanine--tRNA ligase, cytoplasmic [OS=Homo sapiens]			-1.4141	3.2541
alcohol dehydrogenase class-3 [OS=Homo sapiens]			1.4155	2.8956
Alkyldihydroxyacetonephosphate synthase, peroxisomal [OS=Homo sapiens]			-0.13817	0.19566
Alpha-actinin-1 [OS=Homo sapiens]			-0.35116	1.3549
Alpha-aminoadipic semialdehyde synthase, mitochondrial [OS=Homo sapiens]			-0.7124	1.0927
alpha-galactosidase A [OS=Homo sapiens]			0.48146	2.1214
alpha-internexin [OS=Homo sapiens]			-0.1715	1.3022
amphiphysin [OS=Homo sapiens]			-0.63678	3.7324
Anaphase-promoting complex subunit 5 [OS=Homo sapiens]			-0.20645	0.55802
Anaphase-promoting complex subunit 7 [OS=Homo sapiens]			0.25789	0.64103
Anion exchange protein 2 [OS=Homo sapiens]			-0.75061	3.0279
ankyrin repeat and LEM domain-containing protein 2 [OS=Homo sapiens]			1.0157	1.4706
ankyrin repeat domain-containing protein 11 [OS=Homo sapiens]			0.4937	0.52586
Ankyrin-3 [OS=Homo sapiens]			-0.26423	0.79947
Annexin A7 [OS=Homo sapiens]			0.077666	0.11278
AP-2 complex subunit alpha-2 [OS=Homo sapiens]			-1.1609	3.6533
AP-2 complex subunit beta [OS=Homo sapiens]			-0.32591	1.7878
AP-2 complex subunit sigma [OS=Homo sapiens]			-0.40231	2.4478
AP-3 complex subunit delta-1 [OS=Homo sapiens]			-0.42004	1.1189
ap-3 complex subunit mu-1 [OS=Homo sapiens]			0.26568	0.77922
AP-5 complex subunit beta-1 [OS=Homo sapiens]			-0.34425	0.47581
Apoptosis regulator BAX [OS=Homo sapiens]			0.10835	0.26345
Apoptotic chromatin condensation inducer in the nucleus [OS=Homo sapiens]			0.82534	2.5345
Aryl hydrocarbon receptor nuclear translocator [OS=Homo sapiens]			0.63658	2.9168
Aspartyl/Asparaginyl beta-hydroxylase [OS=Homo sapiens]			-0.25863	1.8942
AT-rich interactive domain-containing protein 1A [OS=Homo sapiens]			-0.1167	1.3159
AT-rich interactive domain-containing protein 2 [OS=Homo sapiens]			0.0026741	0.0077465
AT-rich interactive domain-containing protein 3A [OS=Homo sapiens]			0.21814	0.69801
Ataxin-10 [OS=Homo sapiens]			-0.30928	1.6626
Ataxin-2 [OS=Homo sapiens]			-1.2643	2.0373
Atlastin-2 [OS=Homo sapiens]			-0.25773	0.91755
Atlastin-3 [OS=Homo sapiens]			0.042292	0.078278
ATP synthase F(0) complex subunit B1, mitochondrial [OS=Homo sapiens]			0.18534	0.4415
ATP synthase subunit delta, mitochondrial [OS=Homo sapiens]			0.17811	1.9667
ATP synthase subunit f, mitochondrial [OS=Homo sapiens]			0.1635	0.19295
ATP synthase subunit g, mitochondrial [OS=Homo sapiens]			-0.44128	1.0123
ATP-binding cassette sub-family B member 10, mitochondrial [OS=Homo sapiens]			-0.40179	0.90879
ATP-binding cassette sub-family E member 1 [OS=Homo sapiens]			0.40402	1.5944
ATP-dependent DNA helicase Q1 [OS=Homo sapiens]			-0.40757	1.2113
ATP-dependent DNA helicase Q4 [OS=Homo sapiens]			0.59816	1.4461
ATP-dependent RNA helicase DDX18 [OS=Homo sapiens]			0.90017	2.5597
ATP-dependent RNA helicase DDX24 [OS=Homo sapiens]			1.3356	2.408
ATP-dependent RNA helicase DDX42 [OS=Homo sapiens]			-0.018301	0.11449
ATP-dependent RNA helicase DDX50 [OS=Homo sapiens]			-0.21704	0.53089
ATP-dependent RNA helicase DDX51 [OS=Homo sapiens]			0.17546	0.77591
ATP-dependent RNA helicase DDX54 [OS=Homo sapiens]			1.2889	4.2507
ATPase family AAA domain-containing protein 2 [OS=Homo sapiens]			-0.34445	0.95774
ATPase family AAA domain-containing protein 3B [OS=Homo sapiens]			0.52672	1.3618
ATPase family AAA domain-containing protein 5 [OS=Homo sapiens]			-0.90998	2.3176
Atypical kinase COQ8B, mitochondrial [OS=Homo sapiens]			0.38097	0.39503
autophagy-related protein 2 homolog B [OS=Homo sapiens]			-1.185	4.6757
B-cell receptor-associated protein 31 [OS=Homo sapiens]			-0.024437	0.20541
baculoviral IAP repeat-containing protein 5 [OS=Homo sapiens]			1.3065	3.129
Baculoviral IAP repeat-containing protein 6 [OS=Homo sapiens]			0.44983	0.95124
Bardet-Biedl syndrome 7 protein [OS=Homo sapiens]			0.32238	0.30508
Bcl-2-associated transcription factor 1 [OS=Homo sapiens]			-0.3438	1.2819
Bcl-2-like protein 13 [OS=Homo sapiens]			-0.48209	1.1627
BCL-6 corepressor [OS=Homo sapiens]			-0.097297	0.26828
Beta-2-syntrophin [OS=Homo sapiens]			0.54621	0.9199
Beta-actin-like protein 2 [OS=Homo sapiens]			-0.51269	3.7757
Beta-adducin [OS=Homo sapiens]			0.58496	0.4513
beta-glucuronidase [OS=Homo sapiens]			0.50136	1.322
Biogenesis of lysosome-related organelles complex 1 subunit 1 [OS=Homo sapiens]			-0.15948	0.77012
biogenesis of lysosome-related organelles complex 1 subunit 2 [OS=Homo sapiens]			-0.20288	0.91212
Bloom syndrome protein [OS=Homo sapiens]			0.83188	2.2364
bola-like protein 2 [OS=Homo sapiens]			-1.0547	2.1283
Borealin [OS=Homo sapiens]			0.74171	2.8681
Box C/D snoRNA protein 1 [OS=Homo sapiens]			0.00756	0.017855
Branched-chain-amino-acid aminotransferase, cytosolic [OS=Homo sapiens]			-0.58572	0.62855
BRCA1-associated ATM activator 1 [OS=Homo sapiens]			0.46084	1.5477
Breakpoint cluster region protein [OS=Homo sapiens]			-0.55577	2.702
Breast cancer metastasis-suppressor 1 [OS=Homo sapiens]			0.14155	1.0737
Breast cancer metastasis-suppressor 1-like protein [OS=Homo sapiens]			-4.5387	0.73419
breast cancer type 2 susceptibility protein [OS=Homo sapiens]			0.69535	1.5322
Brefeldin A-inhibited guanine nucleotide-exchange protein 1 [OS=Homo sapiens]			0.43574	0.74064
Brefeldin A-inhibited guanine nucleotide-exchange protein 2 [OS=Homo sapiens]			0.59026	1.0298
Bromodomain adjacent to zinc finger domain protein 1A [OS=Homo sapiens]			0.03582	0.079485
Bromodomain-containing protein 8 [OS=Homo sapiens]			-0.28537	2.0924
Bromodomain-containing protein 9 [OS=Homo sapiens]			-0.4067	0.41698
Bystin [OS=Homo sapiens]			0.41001	1.5548
caax prenyl protease 1 homolog [OS=Homo sapiens]			-0.45982	2.3459
Cadherin-2 [OS=Homo sapiens]			0.32927	0.45528
Calcineurin-binding protein cabin-1 [OS=Homo sapiens]			0.412	0.21494
Calcium homeostasis endoplasmic reticulum protein [OS=Homo sapiens]			0.083854	0.20379
Calcium load-activated calcium channel [OS=Homo sapiens]			0.77537	1.8301
Calcium-binding mitochondrial carrier protein SCaMC-1 [OS=Homo sapiens]			0.57992	2.1156
Calcium/calmodulin-dependent protein kinase type II subunit delta [OS=Homo sapiens]			-0.67319	3.1551
calmegin [OS=Homo sapiens]			-0.29723	0.84682
Calpain-1 catalytic subunit [OS=Homo sapiens]			-0.24846	0.91607
cAMP-dependent protein kinase type I-alpha regulatory subunit [OS=Homo sapiens]			-0.72513	2.3061
Cartilage-associated protein [OS=Homo sapiens]			0.16655	0.89871
Casein kinase II subunit alpha [OS=Homo sapiens]			0.08668	0.14285
Casein kinase II subunit beta [OS=Homo sapiens]			0.10903	0.26125
Catechol O-methyltransferase [OS=Homo sapiens]			0.22197	0.29061
Catenin delta-1 [OS=Homo sapiens]			0.047085	0.37837
Cathepsin B [OS=Homo sapiens]			-0.64686	2.8628
Cation-independent mannose-6-phosphate receptor [OS=Homo sapiens]			0.055333	0.16052
CCAAT/enhancer-binding protein zeta [OS=Homo sapiens]			-0.13186	0.61117
CCR4-NOT transcription complex subunit 10 [OS=Homo sapiens]			-0.18376	1.1561
CCR4-NOT transcription complex subunit 2 [OS=Homo sapiens]			0.94249	3.8678
CCR4-NOT transcription complex subunit 3 [OS=Homo sapiens]			0.005224	0.053432
CCR4-NOT transcription complex subunit 6 [OS=Homo sapiens]			-0.091839	0.32705
CCR4-NOT transcription complex subunit 8 [OS=Homo sapiens]			0.79146	3.552
CD166 antigen [OS=Homo sapiens]			-0.42957	0.71727
Cdc42 effector protein 1 [OS=Homo sapiens]			-0.33776	2.2913
Cdc42-interacting protein 4 [OS=Homo sapiens]			-0.31617	2.2736
CDGSH iron-sulfur domain-containing protein 2 [OS=Homo sapiens]			-0.21897	0.71307
CDK5 regulatory subunit-associated protein 2 [OS=Homo sapiens]			-1.0325	1.093
CDK5 regulatory subunit-associated protein 3 [OS=Homo sapiens]			-0.74715	2.9539
CDKN2A-interacting protein [OS=Homo sapiens]			0.67769	1.2715
cell cycle checkpoint protein RAD17 [OS=Homo sapiens]			-0.52521	0.7175
Cell division cycle 7-related protein kinase [OS=Homo sapiens]			-0.49426	1.8348
cell division cycle protein 16 homolog [OS=Homo sapiens]			0.18813	0.3875
cell division cycle protein 23 homolog [OS=Homo sapiens]			-0.65965	1.5087
cell division cycle-associated 7-like protein [OS=Homo sapiens]			-0.5386	1.8162
centrin-2 [OS=Homo sapiens]			0.35514	1.1984
centromere protein C [OS=Homo sapiens]			0.84381	0.41872
centrosomal protein of 131 kDa [OS=Homo sapiens]			-0.38567	0.27199
centrosomal protein of 44 kDa [OS=Homo sapiens]			-0.22735	0.60187
Centrosomal protein of 78 kDa [OS=Homo sapiens]			0.044513	0.12075
Centrosomal protein of 85 kDa [OS=Homo sapiens]			0.24643	0.61646
Centrosome-associated protein 350 [OS=Homo sapiens]			-1.091	3.6486
Centrosome-associated protein CEP250 [OS=Homo sapiens]			-0.32655	1.068
Ceramide synthase 2 [OS=Homo sapiens]			-0.12957	0.38408
Ceramide synthase 6 [OS=Homo sapiens]			-0.60277	2.0959
Cerebellar degeneration-related protein 2 [OS=Homo sapiens]			0.22931	0.62171
chitobiosyldiphosphodolichol beta-mannosyltransferase [OS=Homo sapiens]			-0.021248	0.049953
Choline/ethanolaminephosphotransferase 1 [OS=Homo sapiens]			-1.4231	3.2582
Chromatin assembly factor 1 subunit B [OS=Homo sapiens]			-0.45491	1.5338
Chromatin target of PRMT1 protein [OS=Homo sapiens]			-0.01217	0.013011
Chromobox protein homolog 1 [OS=Homo sapiens]			-0.035556	0.06699
Chromobox protein homolog 2 [OS=Homo sapiens]			-0.26833	1.2318
chromobox protein homolog 3 [OS=Homo sapiens]			0.92745	3.7544
chromobox protein homolog 5 [OS=Homo sapiens]			-0.35596	2.9122
chromobox protein homolog 8 [OS=Homo sapiens]			-0.034004	0.066466
Chromodomain-helicase-DNA-binding protein 1 [OS=Homo sapiens]			0.016841	0.11053
Chromodomain-helicase-DNA-binding protein 2 [OS=Homo sapiens]			-0.15924	0.89899
Chromodomain-helicase-DNA-binding protein 3 [OS=Homo sapiens]			-0.47198	3.3298
Chromodomain-helicase-DNA-binding protein 6 [OS=Homo sapiens]			-0.35352	2.5837
Chromodomain-helicase-dna-binding protein 8 [OS=Homo sapiens]			-0.10243	0.82172
Chromodomain-helicase-DNA-binding protein 9 [OS=Homo sapiens]			-0.20792	1.868
Chromosome alignment-maintaining phosphoprotein 1 [OS=Homo sapiens]			-0.63105	1.4656
Chromosome transmission fidelity protein 18 homolog [OS=Homo sapiens]			-0.047546	0.19287
Chromosome-associated kinesin KIF4A [OS=Homo sapiens]			0.48138	0.7656
Cip1-interacting zinc finger protein [OS=Homo sapiens]			0.1402	0.1902
Clathrin interactor 1 [OS=Homo sapiens]			-0.79145	3.5445
clathrin light chain B [OS=Homo sapiens]			0.12781	0.36955
Cleavage and polyadenylation specificity factor subunit 4 [OS=Homo sapiens]			-0.47389	0.72055
Cleavage and polyadenylation specificity factor subunit 5 [OS=Homo sapiens]			0.39574	0.50288
CLIP-associating protein 1 [OS=Homo sapiens]			-0.023084	0.1081
coenzyme Q-binding protein COQ10 homolog A, mitochondrial [OS=Homo sapiens]			-0.64822	0.79413
Cohesin subunit SA-1 [OS=Homo sapiens]			-0.4959	2.949
Cohesin subunit SA-2 [OS=Homo sapiens]			-0.48236	1.6758
Coiled-coil domain-containing protein 47 [OS=Homo sapiens]			0.37707	1.9559
Coiled-coil domain-containing protein 97 [OS=Homo sapiens]			0.50336	1.1989
coilin [OS=Homo sapiens]			-0.075795	0.26426
Collagen alpha-6(VI) chain [OS=Homo sapiens]			0.45424	2.7563
Collagen type IV alpha-3-binding protein [OS=Homo sapiens]			-0.094295	0.28793
COMM domain-containing protein 2 [OS=Homo sapiens]			-0.077923	0.37395
COMM domain-containing protein 4 [OS=Homo sapiens]			-0.55448	3.5092
COMM domain-containing protein 8 [OS=Homo sapiens]			-0.031994	0.031493
COMM domain-containing protein 9 [OS=Homo sapiens]			-0.011251	0.024472
condensin-2 complex subunit D3 [OS=Homo sapiens]			-0.21567	0.40874
condensin-2 complex subunit G2 [OS=Homo sapiens]			-0.53725	2.1391
Condensin-2 complex subunit H2 [OS=Homo sapiens]			-0.3506	2.0591
conserved oligomeric Golgi complex subunit 1 [OS=Homo sapiens]			0.2629	0.36212
Conserved oligomeric Golgi complex subunit 2 [OS=Homo sapiens]			0.10456	0.28614
Conserved oligomeric Golgi complex subunit 3 [OS=Homo sapiens]			-1.025	2.7455
conserved oligomeric Golgi complex subunit 5 [OS=Homo sapiens]			-0.10297	0.23718
Conserved oligomeric Golgi complex subunit 6 [OS=Homo sapiens]			-1.4209	4.8011
Conserved oligomeric Golgi complex subunit 7 [OS=Homo sapiens]			-0.48096	1.6352
Conserved oligomeric Golgi complex subunit 8 [OS=Homo sapiens]			-1.2417	4.0009
COP9 signalosome complex subunit 1 [OS=Homo sapiens]			-0.54623	2.1141
COP9 signalosome complex subunit 7a [OS=Homo sapiens]			-0.34776	0.74979
COP9 signalosome complex subunit 8 [OS=Homo sapiens]			-0.54724	0.83659
Core histone macro-H2A.2 [OS=Homo sapiens]			-0.042056	0.70733
COUP transcription factor 2 [OS=Homo sapiens]			0.24754	0.25914
Coxsackievirus and adenovirus receptor [OS=Homo sapiens]			-0.017799	0.046108
CREB-binding protein [OS=Homo sapiens]			0.1316	0.78912
Crooked neck-like protein 1 [OS=Homo sapiens]			-0.12379	0.67001
crossover junction endonuclease EME1 [OS=Homo sapiens]			1.4294	5.172
CTTNBP2 N-terminal-like protein [OS=Homo sapiens]			-0.22308	1.9179
Cullin-3 [OS=Homo sapiens]			-0.97511	3.0467
Cullin-associated NEDD8-dissociated protein 2 [OS=Homo sapiens]			-0.19825	0.32622
CXXC-type zinc finger protein 1 [OS=Homo sapiens]			-0.31159	1.5503
Cyclin-dependent kinase 11A [OS=Homo sapiens]			-1.3461	3.0375
Cyclin-dependent kinase 12 [OS=Homo sapiens]			0.097914	0.65395
Cyclin-dependent kinase 13 [OS=Homo sapiens]			-0.089928	0.67702
cyclin-dependent kinase 2-interacting protein [OS=Homo sapiens]			-0.26191	0.55303
Cyclin-dependent kinase 4 [OS=Homo sapiens]			0.018102	0.076944
Cyclin-dependent-like kinase 5 [OS=Homo sapiens]			-0.084255	0.42
Cyclin-G-associated kinase [OS=Homo sapiens]			1.3751	3.396
Cyclin-T1 [OS=Homo sapiens]			0.090495	0.34822
Cytochrome b5 type B [OS=Homo sapiens]			0.036994	0.1622
Cytochrome c oxidase assembly factor 3 homolog, mitochondrial [OS=Homo sapiens]			0.13711	1.3933
Cytochrome c oxidase subunit 1 [OS=Homo sapiens]			-0.21647	0.33734
Cytochrome c oxidase subunit 4 isoform 1, mitochondrial [OS=Homo sapiens]			0.1829	1.9324
Cytochrome c oxidase subunit 6A1, mitochondrial [OS=Homo sapiens]			0.70731	0.74518
Cytochrome c oxidase subunit 6B1 [OS=Homo sapiens]			-0.088387	0.52253
Cytochrome c oxidase subunit 7A2, mitochondrial [OS=Homo sapiens]			0.052934	0.23919
Cytochrome c1, heme protein, mitochondrial [OS=Homo sapiens]			-0.23614	1.1647
cytoplasmic FMR1-interacting protein 1 [OS=Homo sapiens]			-0.42078	2.0457
Cytoskeleton-associated protein 2 [OS=Homo sapiens]			-0.25668	0.82011
Cytosolic Fe-S cluster assembly factor NUBP2 [OS=Homo sapiens]			-0.3052	0.50511
D-dopachrome decarboxylase [OS=Homo sapiens]			0.025892	0.071622
Dachshund homolog 1 [OS=Homo sapiens]			0.027325	0.28524
DAZ-associated protein 1 [OS=Homo sapiens]			-0.11007	0.22784
DBF4-type zinc finger-containing protein 2 [OS=Homo sapiens]			-1.294	2.0248
DBH-like monooxygenase protein 1 [OS=Homo sapiens]			-0.80375	2.1496
DBIRD complex subunit ZNF326 [OS=Homo sapiens]			-0.41748	2.8018
DDB1- and CUL4-associated factor 13 [OS=Homo sapiens]			0.92254	2.2448
DDB1- and CUL4-associated factor 5 [OS=Homo sapiens]			1.2378	2.0083
DDB1- and CUL4-associated factor 8 [OS=Homo sapiens]			-0.083916	0.45928
DDRGK domain-containing protein 1 [OS=Homo sapiens]			-0.052381	0.237
Death-inducer obliterator 1 [OS=Homo sapiens]			0.83699	3.6484
Dedicator of cytokinesis protein 1 [OS=Homo sapiens]			-0.64981	1.5842
dedicator of cytokinesis protein 11 [OS=Homo sapiens]			-0.62726	0.90516
dehydrogenase/reductase sdr family member 4 [OS=Homo sapiens]			-0.29742	0.48424
Dehydrogenase/reductase SDR family member 7 [OS=Homo sapiens]			-0.22912	0.27396
Delta(3,5)-Delta(2,4)-dienoyl-CoA isomerase, mitochondrial [OS=Homo sapiens]			0.7116	2.1506
DENN domain-containing protein 4C [OS=Homo sapiens]			-0.66081	2.4775
Deoxynucleotidyltransferase terminal-interacting protein 1 [OS=Homo sapiens]			-0.25365	1.0776
Derlin-1 [OS=Homo sapiens]			-0.1613	0.39929
Desumoylating isopeptidase 1 [OS=Homo sapiens]			0.30769	2.1414
Diablo homolog, mitochondrial [OS=Homo sapiens]			0.16569	0.26319
Dihydroxyacetone phosphate acyltransferase [OS=Homo sapiens]			0.22239	0.62114
Dipeptidyl peptidase 1 [OS=Homo sapiens]			-0.57584	1.8411
DNA (cytosine-5)-methyltransferase 1 [OS=Homo sapiens]			0.10487	0.42315
Dna excision repair protein ercc-6-like [OS=Homo sapiens]			-0.41809	2.1451
DNA helicase MCM8 [OS=Homo sapiens]			0.76146	2.2866
DNA ligase 1 [OS=Homo sapiens]			-0.3773	3.6162
DNA ligase 3 [OS=Homo sapiens]			0.20127	1.1698
DNA mismatch repair protein MSH3 [OS=Homo sapiens]			-0.9474	1.9757
DNA polymerase alpha catalytic subunit [OS=Homo sapiens]			-0.54571	2.2612
DNA polymerase epsilon catalytic subunit A [OS=Homo sapiens]			1.209	3.3441
DNA polymerase epsilon subunit 3 [OS=Homo sapiens]			-0.19922	2.399
DNA primase large subunit [OS=Homo sapiens]			-0.31084	1.6334
DNA repair protein complementing XP-C cells [OS=Homo sapiens]			-0.16787	0.76267
DNA repair protein complementing XP-G cells [OS=Homo sapiens]			-0.38971	0.67769
DNA repair protein XRCC1 [OS=Homo sapiens]			0.41344	1.401
DNA repair protein xrcc4 [OS=Homo sapiens]			0.0037939	0.0029522
DNA replication ATP-dependent helicase/nuclease DNA2 [OS=Homo sapiens]			-0.88096	0.52523
DNA topoisomerase 1 [OS=Homo sapiens]			0.32024	1.0765
DNA topoisomerase 2-alpha [OS=Homo sapiens]			-0.14402	0.59216
DNA topoisomerase 2-binding protein 1 [OS=Homo sapiens]			0.084998	0.14463
DNA-binding protein RFX5 [OS=Homo sapiens]			-0.24346	0.49851
DNA-binding protein SATB2 [OS=Homo sapiens]			-0.13666	0.12163
DNA-directed RNA polymerase I subunit RPA49 [OS=Homo sapiens]			-0.14715	1.4398
DNA-directed RNA polymerase II subunit RPB4 [OS=Homo sapiens]			-1.0384	1.9198
DNA-directed RNA polymerase III subunit RPC5 [OS=Homo sapiens]			-0.052129	0.51382
DNA-directed RNA polymerase III subunit RPC6 [OS=Homo sapiens]			0.023104	0.015203
DNA-directed RNA polymerase, mitochondrial [OS=Homo sapiens]			-0.14656	0.67048
DNA-directed RNA polymerases I, II, and III subunit RPABC1 [OS=Homo sapiens]			0.013452	0.23731
DNA-directed RNA polymerases I, II, and III subunit RPABC3 [OS=Homo sapiens]			1.7427	1.2276
DNA-directed RNA polymerases I, II, and III subunit RPABC5 [OS=Homo sapiens]			-0.11632	1.2073
DnaJ homolog subfamily C member 11 [OS=Homo sapiens]			-0.27417	0.52097
DnaJ homolog subfamily C member 13 [OS=Homo sapiens]			-0.37197	1.9783
dolichol kinase [OS=Homo sapiens]			0.33864	0.64789
Dolichyl pyrophosphate Man9GlcNAc2 alpha-1,3-glucosyltransferase [OS=Homo sapiens]			-0.75108	2.9554
Dolichyl-diphosphooligosaccharide--protein glycosyltransferase subunit STT3B [OS=Homo sapiens]			-0.59207	1.9142
Dolichyldiphosphatase 1 [OS=Homo sapiens]			-0.27545	0.51225
double-stranded RNA-binding protein Staufen homolog 1 [OS=Homo sapiens]			0.69842	1.8808
Double-stranded RNA-binding protein Staufen homolog 2 [OS=Homo sapiens]			0.16273	0.6512
Dual specificity protein kinase TTK [OS=Homo sapiens]			0.71534	4.0298
Dual specificity testis-specific protein kinase 2 [OS=Homo sapiens]			-1.168	2.0296
Dynactin subunit 3 [OS=Homo sapiens]			0.14518	0.69009
Dynamin-like 120 kDa protein, mitochondrial [OS=Homo sapiens]			-0.088339	0.28288
Dynein light chain 1, cytoplasmic [OS=Homo sapiens]			-0.44342	1.955
Dynein light chain roadblock-type 2 [OS=Homo sapiens]			0.45739	1.8944
Dynein light chain Tctex-type 1 [OS=Homo sapiens]			0.61501	2.3645
dystonin [OS=Homo sapiens]			-0.013872	0.028864
E1A-binding protein p400 [OS=Homo sapiens]			-0.075993	0.33951
E3 SUMO-protein ligase PIAS1 [OS=Homo sapiens]			-1.1495	3.7891
E3 ubiquitin-protein ligase hectd1 [OS=Homo sapiens]			-0.31169	1.5258
E3 ubiquitin-protein ligase HECTD3 [OS=Homo sapiens]			-0.58897	2.7899
E3 ubiquitin-protein ligase HERC2 [OS=Homo sapiens]			-0.33508	1.3416
E3 ubiquitin-protein ligase listerin [OS=Homo sapiens]			-0.09402	0.2169
E3 ubiquitin-protein ligase Midline-1 [OS=Homo sapiens]			-0.23783	0.42793
E3 ubiquitin-protein ligase Praja-1 [OS=Homo sapiens]			-0.34478	1.7052
E3 ubiquitin-protein ligase Praja-2 [OS=Homo sapiens]			-0.38864	1.7267
E3 ubiquitin-protein ligase RAD18 [OS=Homo sapiens]			-0.44965	2.2275
E3 ubiquitin-protein ligase RING2 [OS=Homo sapiens]			0.54986	3.1083
E3 ubiquitin-protein ligase RNF115 [OS=Homo sapiens]			-1.4779	3.1866
E3 ubiquitin-protein ligase RNF126 [OS=Homo sapiens]			-1.1515	4.0361
E3 ubiquitin-protein ligase SHPRH [OS=Homo sapiens]			-0.19806	2.3263
E3 ubiquitin/ISG15 ligase TRIM25 [OS=Homo sapiens]			0.17343	0.49665
EARP-interacting protein [OS=Homo sapiens]			0.42707	1.6834
Electron transfer flavoprotein-ubiquinone oxidoreductase, mitochondrial [OS=Homo sapiens]			0.11751	0.56979
elongator complex protein 2 [OS=Homo sapiens]			1.1004	2.5639
elongator complex protein 3 [OS=Homo sapiens]			0.72069	1.9831
elongin-C [OS=Homo sapiens]			0.48389	3.4301
Endoplasmic reticulum export factor CTAGE5 [OS=Homo sapiens]			-0.44288	1.3332
Endoplasmic reticulum protein SC65 [OS=Homo sapiens]			-0.043331	0.16416
Endoplasmic reticulum-Golgi intermediate compartment protein 1 [OS=Homo sapiens]			-0.49995	0.64786
Endoribonuclease YbeY [OS=Homo sapiens]			-0.3811	0.80755
Enoyl-CoA delta isomerase 1, mitochondrial [OS=Homo sapiens]			-0.13685	0.29202
epidermal growth factor receptor [OS=Homo sapiens]			0.77986	2.2754
epoxide hydrolase 1 [OS=Homo sapiens]			-0.1138	0.85153
Equilibrative nucleoside transporter 1 [OS=Homo sapiens]			-0.3155	1.2382
ER degradation-enhancing alpha-mannosidase-like protein 3 [OS=Homo sapiens]			-0.04273	0.10814
ER lumen protein-retaining receptor 1 [OS=Homo sapiens]			-0.22331	0.69261
ER lumen protein-retaining receptor 2 [OS=Homo sapiens]			-0.97999	2.6941
ER membrane protein complex subunit 3 [OS=Homo sapiens]			-0.19251	0.68567
ER membrane protein complex subunit 7 [OS=Homo sapiens]			0.71864	1.2544
ER membrane protein complex subunit 8 [OS=Homo sapiens]			-1.3156	0.79711
erlin-1 [OS=Homo sapiens]			-0.6938	4.6396
ESF1 homolog [OS=Homo sapiens]			-0.25653	1.312
Estradiol 17-beta-dehydrogenase 11 [OS=Homo sapiens]			-0.36512	1.9227
Etoposide-induced protein 2.4 homolog [OS=Homo sapiens]			-0.60186	1.7173
ETS domain-containing transcription factor ERF [OS=Homo sapiens]			0.73593	3.9919
Eukaryotic initiation factor 4A-III [OS=Homo sapiens]			0.27118	2.7406
Eukaryotic peptide chain release factor GTP-binding subunit ERF3A [OS=Homo sapiens]			0.12234	0.75828
Eukaryotic translation initiation factor 2A [OS=Homo sapiens]			-0.20086	0.18041
Eukaryotic translation initiation factor 3 subunit C [OS=Homo sapiens]			-0.2112	1.4848
Eukaryotic translation initiation factor 3 subunit M [OS=Homo sapiens]			-0.60787	0.92751
Eukaryotic translation initiation factor 4 gamma 3 [OS=Homo sapiens]			-1.0398	2.6653
Eukaryotic translation initiation factor 5A-1 [OS=Homo sapiens]			0.29573	1.001
eukaryotic translation initiation factor 6 [OS=Homo sapiens]			-0.083494	0.87809
Exocyst complex component 5 [OS=Homo sapiens]			-0.63134	2.8257
Exocyst complex component 6 [OS=Homo sapiens]			-0.12743	0.26352
Exonuclease 3'-5' domain-containing protein 2 [OS=Homo sapiens]			-0.1321	0.32621
Exopolyphosphatase PRUNE1 [OS=Homo sapiens]			-0.33234	0.53831
Exosome complex component csl4 [OS=Homo sapiens]			0.093219	0.36779
exosome complex component RRP40 [OS=Homo sapiens]			-0.015175	0.093441
Exosome complex component Rrp41 [OS=Homo sapiens]			-0.051744	0.16568
Exosome complex component RRP45 [OS=Homo sapiens]			0.10283	0.49402
Exosome complex component RRP46 [OS=Homo sapiens]			1.088	1.9056
exportin-5 [OS=Homo sapiens]			-0.12328	0.60706
exportin-7 [OS=Homo sapiens]			-0.0772	0.14306
Extended synaptotagmin-2 [OS=Homo sapiens]			-0.20508	0.29312
F-actin-uncapping protein LRRC16A [OS=Homo sapiens]			0.49656	1.09
F-BAR domain only protein 2 [OS=Homo sapiens]			0.044644	0.0897
F-box only protein 22 [OS=Homo sapiens]			-1.2272	2.8088
F-box/WD repeat-containing protein 11 [OS=Homo sapiens]			-0.48276	1.013
FAD synthase [OS=Homo sapiens]			0.44283	1.4656
FAD-dependent oxidoreductase domain-containing protein 2 [OS=Homo sapiens]			-0.83292	1.8481
Fanconi anemia group D2 protein [OS=Homo sapiens]			-0.71314	1.4981
Fanconi anemia group I protein [OS=Homo sapiens]			0.0094759	0.059175
Fanconi anemia group J protein [OS=Homo sapiens]			-0.47046	1.0278
fas-associated factor 1 [OS=Homo sapiens]			0.21994	1.6342
FAS-associated factor 2 [OS=Homo sapiens]			0.3488	1.8598
FAST kinase domain-containing protein 2, mitochondrial [OS=Homo sapiens]			-0.28853	1.2913
FAST kinase domain-containing protein 5, mitochondrial [OS=Homo sapiens]			0.032613	0.054346
Fatty acyl-CoA reductase 1 [OS=Homo sapiens]			-0.038859	0.095704
Fatty aldehyde dehydrogenase [OS=Homo sapiens]			0.15496	0.79152
FERM, RhoGEF and pleckstrin domain-containing protein 2 [OS=Homo sapiens]			-0.54344	1.4419
FH1/FH2 domain-containing protein 1 [OS=Homo sapiens]			-0.11082	0.35129
fibronectin type III and SPRY domain-containing protein 1 [OS=Homo sapiens]			-0.43379	2.0482
Fidgetin-like protein 1 [OS=Homo sapiens]			-0.071369	0.17157
Flotillin-1 [OS=Homo sapiens]			-0.44726	1.1136
Forkhead box protein K1 [OS=Homo sapiens]			-0.51947	0.51105
Formin-binding protein 1 [OS=Homo sapiens]			1.116	2.843
G patch domain-containing protein 4 [OS=Homo sapiens]			-0.1831	1.3402
G-protein coupled receptor-associated sorting protein 2 [OS=Homo sapiens]			-0.28169	0.60656
Gamma-tubulin complex component 2 [OS=Homo sapiens]			-0.43178	1.0351
Gamma-tubulin complex component 3 [OS=Homo sapiens]			-0.099678	0.44523
GATOR complex protein WDR59 [OS=Homo sapiens]			-0.19907	0.63095
Gem-associated protein 4 [OS=Homo sapiens]			-0.11041	0.97075
gem-associated protein 6 [OS=Homo sapiens]			-0.13793	0.44608
Gem-associated protein 7 [OS=Homo sapiens]			1.071	1.5251
General transcription factor 3C polypeptide 2 [OS=Homo sapiens]			0.32345	0.72678
General transcription factor 3C polypeptide 4 [OS=Homo sapiens]			-0.87659	2.98
General transcription factor 3C polypeptide 6 [OS=Homo sapiens]			-0.15585	0.44585
Germinal-center associated nuclear protein [OS=Homo sapiens]			0.012226	0.021218
Girdin [OS=Homo sapiens]			-0.47143	1.5427
Glucocorticoid receptor [OS=Homo sapiens]			-0.24634	1.3772
Glucose-6-phosphate 1-dehydrogenase [OS=Homo sapiens]			-3.3855	1.2988
Glucose-induced degradation protein 8 homolog [OS=Homo sapiens]			-0.18961	0.42707
Glutamine and serine-rich protein 1 [OS=Homo sapiens]			-1.1177	4.2357
Glutamine-rich protein 1 [OS=Homo sapiens]			-0.75527	1.8512
glutathione hydrolase 7 [OS=Homo sapiens]			-0.25207	0.56866
Glutathione peroxidase 1 [OS=Homo sapiens]			0.75141	2.2554
Glutathione S-transferase Mu 2 [OS=Homo sapiens]			-0.7159	2.6189
glutathione S-transferase Mu 3 [OS=Homo sapiens]			-0.2877	1.3054
glycerol-3-phosphate acyltransferase 4 [OS=Homo sapiens]			-1.4524	2.4237
Glycerol-3-phosphate dehydrogenase, mitochondrial [OS=Homo sapiens]			0.028268	0.033782
glycogen [starch] synthase, muscle [OS=Homo sapiens]			-0.42936	0.78058
Glypican-6 [OS=Homo sapiens]			0.24375	0.30384
GMP synthase [glutamine-hydrolyzing] [OS=Homo sapiens]			-1.4401	2.0031
Golgi apparatus protein 1 [OS=Homo sapiens]			-0.29281	2.6544
Golgi integral membrane protein 4 [OS=Homo sapiens]			-0.44953	1.1645
Golgi resident protein GCP60 [OS=Homo sapiens]			0.82962	1.3289
Golgi SNAP receptor complex member 2 [OS=Homo sapiens]			-0.30377	1.1182
Golgi to ER traffic protein 4 homolog [OS=Homo sapiens]			-0.27947	2.3943
Golgi-associated PDZ and coiled-coil motif-containing protein [OS=Homo sapiens]			-0.83024	2.5442
Golgin subfamily A member 1 [OS=Homo sapiens]			-0.035006	0.052677
Golgin subfamily A member 3 [OS=Homo sapiens]			0.087463	0.35214
Golgin subfamily A member 5 [OS=Homo sapiens]			1.2404	3.0039
GPI transamidase component PIG-S [OS=Homo sapiens]			0.89193	1.2829
GRIP1-associated protein 1 [OS=Homo sapiens]			-0.71906	3.0946
Guanine nucleotide-binding protein G(I)/G(S)/G(T) subunit beta-1 [OS=Homo sapiens]			0.073435	0.19707
Guanine nucleotide-binding protein G(I)/G(S)/G(T) subunit beta-2 [OS=Homo sapiens]			0.16906	0.5661
Guanine nucleotide-binding protein G(k) subunit alpha [OS=Homo sapiens]			0.37571	1.1784
Guanine nucleotide-binding protein G(Q) subunit alpha [OS=Homo sapiens]			-0.10986	0.92273
Guanine nucleotide-binding protein G(S) subunit alpha isoforms XLas [OS=Homo sapiens]			0.25288	1.3755
guanine nucleotide-binding protein subunit alpha-11 [OS=Homo sapiens]			0.21632	0.74303
Guanine nucleotide-binding protein subunit alpha-13 [OS=Homo sapiens]			-0.51233	2.2858
Guanine nucleotide-binding protein-like 3-like protein [OS=Homo sapiens]			0.016156	0.18534
H/ACA ribonucleoprotein complex non-core subunit NAF1 [OS=Homo sapiens]			0.021004	0.12255
H/ACA ribonucleoprotein complex subunit 1 [OS=Homo sapiens]			-1.4414	1.8063
H/ACA ribonucleoprotein complex subunit 4 [OS=Homo sapiens]			-0.20585	0.45357
Hamartin [OS=Homo sapiens]			-1.1881	1.9317
HAUS augmin-like complex subunit 2 [OS=Homo sapiens]			-0.28052	1.4998
HAUS augmin-like complex subunit 4 [OS=Homo sapiens]			-0.25071	2.0531
HAUS augmin-like complex subunit 7 [OS=Homo sapiens]			-0.090603	0.32393
HEAT repeat-containing protein 1 [OS=Homo sapiens]			-0.40242	2.0855
HEAT repeat-containing protein 5B [OS=Homo sapiens]			-0.8824	0.80359
HEAT repeat-containing protein 6 [OS=Homo sapiens]			-0.21615	0.50334
Heat shock 70 kDa protein 1-like [OS=Homo sapiens]			0.024316	0.17438
Heat shock 70 kDa protein 6 [OS=Homo sapiens]			-0.026556	0.19723
Heat shock-related 70 kDa protein 2 [OS=Homo sapiens]			0.035189	0.23781
Helicase ARIP4 [OS=Homo sapiens]			0.30875	0.56476
Helicase SRCAP [OS=Homo sapiens]			0.088317	0.28951
Helicase-like transcription factor [OS=Homo sapiens]			-0.30784	2.207
Heme oxygenase 2 [OS=Homo sapiens]			-0.051721	0.14575
Hepatocyte growth factor-regulated tyrosine kinase substrate [OS=Homo sapiens]			-0.36448	1.5421
Hermansky-Pudlak syndrome 6 protein [OS=Homo sapiens]			0.43786	2.5657
Heterogeneous nuclear ribonucleoprotein A3 [OS=Homo sapiens]			0.17284	0.59484
Heterogeneous nuclear ribonucleoprotein F [OS=Homo sapiens]			-0.34453	2.5033
heterogeneous nuclear ribonucleoprotein H2 [OS=Homo sapiens]			-0.43648	3.5762
Heterogeneous nuclear ribonucleoprotein L [OS=Homo sapiens]			0.09271	1.1545
heterogeneous nuclear ribonucleoprotein r [OS=Homo sapiens]			0.57932	3.4389
Heterogeneous nuclear ribonucleoprotein U-like protein 1 [OS=Homo sapiens]			-0.5137	3.4384
heterogeneous nuclear ribonucleoproteins A2/B1 [OS=Homo sapiens]			-0.29204	1.5348
High affinity cationic amino acid transporter 1 [OS=Homo sapiens]			-0.14335	0.24427
Histidine triad nucleotide-binding protein 2, mitochondrial [OS=Homo sapiens]			-0.64785	1.3355
Histone acetyltransferase KAT2A [OS=Homo sapiens]			0.48465	1.7671
Histone acetyltransferase KAT5 [OS=Homo sapiens]			-0.29117	1.4384
histone acetyltransferase KAT6A [OS=Homo sapiens]			0.97312	2.3774
Histone acetyltransferase KAT7 [OS=Homo sapiens]			-0.5502	1.9448
Histone acetyltransferase p300 [OS=Homo sapiens]			0.3984	1.7335
Histone deacetylase 2 [OS=Homo sapiens]			-0.17892	1.333
Histone deacetylase complex subunit SAP130 [OS=Homo sapiens]			-0.16798	1.1198
Histone H1.4 [OS=Homo sapiens]			0.22855	2.5779
Histone H2A type 3 [OS=Homo sapiens]			-0.054562	0.31441
Histone H2B type 2-E [OS=Homo sapiens]			-0.12747	0.84507
Histone lysine demethylase PHF8 [OS=Homo sapiens]			0.062258	0.20557
Histone-lysine N-methyltransferase 2A [OS=Homo sapiens]			0.93747	3.0345
Histone-lysine N-methyltransferase 2B [OS=Homo sapiens]			0.11109	0.19886
Histone-lysine N-methyltransferase 2C [OS=Homo sapiens]			-0.29561	0.46966
Histone-lysine N-methyltransferase 2D [OS=Homo sapiens]			0.051086	0.174
histone-lysine N-methyltransferase EHMT1 [OS=Homo sapiens]			0.50457	1.941
Histone-lysine N-methyltransferase EHMT2 [OS=Homo sapiens]			0.024755	0.061518
Histone-lysine N-methyltransferase SETD1A [OS=Homo sapiens]			-0.031083	0.08138
Histone-lysine N-methyltransferase SETD2 [OS=Homo sapiens]			-0.38147	1.8943
Histone-lysine N-methyltransferase SETDB1 [OS=Homo sapiens]			0.68873	1.25
HIV Tat-specific factor 1 [OS=Homo sapiens]			0.60511	3.5715
HLA class I histocompatibility antigen, A-2 alpha chain [OS=Homo sapiens]			0.9085	2.708
HLA class I histocompatibility antigen, B-41 alpha chain [OS=Homo sapiens]			0.035593	0.11092
HMG domain-containing protein 4 [OS=Homo sapiens]			-0.68457	2.71
Homeobox and leucine zipper protein Homez [OS=Homo sapiens]			0.42606	1.6575
Homeobox protein Hox-A10 [OS=Homo sapiens]			-0.69169	2.3575
Homeobox protein Hox-D13 [OS=Homo sapiens]			-0.26705	1.3946
Homeobox protein SIX4 [OS=Homo sapiens]			-0.26139	0.52543
Hsp70-binding protein 1 [OS=Homo sapiens]			0.12865	1.0616
Hsp90 co-chaperone Cdc37 [OS=Homo sapiens]			-0.96789	2.051
Huntingtin-interacting protein K [OS=Homo sapiens]			-0.30176	0.90865
hypermethylated in cancer 2 protein [OS=Homo sapiens]			-0.25725	1.2762
Importin subunit alpha-4 [OS=Homo sapiens]			0.12759	0.43309
Importin subunit alpha-7 [OS=Homo sapiens]			-0.34455	2.2
Importin-7 [OS=Homo sapiens]			-0.06062	0.1085
Importin-8 [OS=Homo sapiens]			-0.63111	2.39
Importin-9 [OS=Homo sapiens]			0.59691	0.85848
Inactive hydroxysteroid dehydrogenase-like protein 1 [OS=Homo sapiens]			-0.23544	1.2337
Inactive tyrosine-protein kinase 7 [OS=Homo sapiens]			1.2616	4.0618
inhibitor of growth protein 1 [OS=Homo sapiens]			-0.030525	0.032781
Inhibitor of growth protein 3 [OS=Homo sapiens]			-0.71616	2.4843
Inhibitor of nuclear factor kappa-B kinase subunit alpha [OS=Homo sapiens]			-0.71343	0.8866
Inhibitor of nuclear factor kappa-B kinase-interacting protein [OS=Homo sapiens]			0.28985	1.7727
inner nuclear membrane protein Man1 [OS=Homo sapiens]			0.42938	0.47166
Inositol-3-phosphate synthase 1 [OS=Homo sapiens]			-0.42631	2.0899
Insulin-like growth factor 2 mRNA-binding protein 2 [OS=Homo sapiens]			-0.087646	0.33681
Insulin-like growth factor 2 mRNA-binding protein 3 [OS=Homo sapiens]			0.044472	0.22567
Integral membrane protein GPR180 [OS=Homo sapiens]			0.0080759	0.0071141
integrator complex subunit 1 [OS=Homo sapiens]			-0.10692	0.39066
Integrator complex subunit 10 [OS=Homo sapiens]			1.0382	3.1768
integrator complex subunit 12 [OS=Homo sapiens]			-0.68198	2.8094
integrator complex subunit 2 [OS=Homo sapiens]			-0.36083	1.3379
Integrator complex subunit 3 [OS=Homo sapiens]			-0.44093	1.0323
integrator complex subunit 4 [OS=Homo sapiens]			-0.69842	3.3285
Integrator complex subunit 5 [OS=Homo sapiens]			-0.34345	0.9443
Integrator complex subunit 6 [OS=Homo sapiens]			-0.32232	1.031
Integrator complex subunit 7 [OS=Homo sapiens]			0.80528	0.27076
Integrator complex subunit 8 [OS=Homo sapiens]			-0.17918	0.84548
Integrin beta-1 [OS=Homo sapiens]			1.7121	1.0583
Integrin-linked protein kinase [OS=Homo sapiens]			0.21967	1.0512
interleukin-1 receptor-associated kinase 1 [OS=Homo sapiens]			-0.097375	0.22635
Interleukin-17 receptor A [OS=Homo sapiens]			-0.27211	0.50495
Intraflagellar transport protein 140 homolog [OS=Homo sapiens]			-0.3024	1.5176
Intraflagellar transport protein 172 homolog [OS=Homo sapiens]			-0.012431	0.03205
Intraflagellar transport protein 52 homolog [OS=Homo sapiens]			1.1026	3.7013
intraflagellar transport protein 56 [OS=Homo sapiens]			0.24442	1.2702
Intraflagellar transport protein 57 homolog [OS=Homo sapiens]			-0.44144	1.4955
Intron-binding protein aquarius [OS=Homo sapiens]			0.67743	1.1587
Inverted formin-2 [OS=Homo sapiens]			-1.12	1.9669
IQ motif and SEC7 domain-containing protein 1 [OS=Homo sapiens]			-0.59162	2.1012
Iron-sulfur cluster assembly enzyme ISCU, mitochondrial [OS=Homo sapiens]			-0.67982	0.38691
Isocitrate dehydrogenase [NADP] cytoplasmic [OS=Homo sapiens]			-0.54649	3.4723
Isoform 1 of BRISC and BRCA1-A complex member 2 [OS=Homo sapiens]			-1.0663	1.5631
Isoform 1 of Polypyrimidine tract-binding protein 3 [OS=Homo sapiens]			0.080618	0.55371
Isoform 1 of Serum paraoxonase/arylesterase 2 [OS=Homo sapiens]			-0.25165	0.50533
Isoform 1 of Unconventional myosin-VI [OS=Homo sapiens]			-1.2016	1.8762
Isoform 2 of Activating signal cointegrator 1 complex subunit 1 [OS=Homo sapiens]			-0.15811	0.35947
Isoform 2 of Apoptosis inhibitor 5 [OS=Homo sapiens]			-0.59864	1.4017
Isoform 2 of ATPase family AAA domain-containing protein 3A [OS=Homo sapiens]			0.33015	1.0089
Isoform 2 of Band 4.1-like protein 3 [OS=Homo sapiens]			-0.34893	3.1236
Isoform 2 of Caseinolytic peptidase B protein homolog [OS=Homo sapiens]			-0.40821	0.36186
Isoform 2 of Chromodomain Y-like protein [OS=Homo sapiens]			-0.82107	2.8593
Isoform 2 of E3 ubiquitin-protein ligase RNF213 [OS=Homo sapiens]			0.16005	0.36656
Isoform 2 of E3 ubiquitin-protein ligase TRIP12 [OS=Homo sapiens]			-0.2452	0.44535
Isoform 2 of Elongation factor 1-delta [OS=Homo sapiens]			-0.033934	0.17695
Isoform 2 of F-actin-capping protein subunit beta [OS=Homo sapiens]			-1.2228	2.4786
Isoform 2 of F-box-like/WD repeat-containing protein TBL1X [OS=Homo sapiens]			-0.51834	3.0922
Isoform 2 of GATOR complex protein WDR24 [OS=Homo sapiens]			3.6331	0.97906
Isoform 2 of Golgi-specific brefeldin A-resistance guanine nucleotide exchange factor 1 [OS=Homo sapiens]			0.12967	0.78039
Isoform 2 of Heterogeneous nuclear ribonucleoprotein A/B [OS=Homo sapiens]			0.046271	0.12863
Isoform 2 of Kinesin-like protein KIF1B [OS=Homo sapiens]			0.21376	0.44336
Isoform 2 of Kinesin-like protein KIF2A [OS=Homo sapiens]			0.25052	1.5075
Isoform 2 of LisH domain and HEAT repeat-containing protein KIAA1468 [OS=Homo sapiens]			-0.20382	1.0954
Isoform 2 of MICOS complex subunit MIC60 [OS=Homo sapiens]			0.24424	2.4219
Isoform 2 of Nuclear mitotic apparatus protein 1 [OS=Homo sapiens]			-0.27964	1.9089
Isoform 2 of Periphilin-1 [OS=Homo sapiens]			-0.13046	1.698
Isoform 2 of Pre-mRNA-splicing factor ISY1 homolog [OS=Homo sapiens]			-0.11606	1.2117
Isoform 2 of Probable hydrolase PNKD [OS=Homo sapiens]			-0.011405	0.01385
Isoform 2 of Probable ubiquitin carboxyl-terminal hydrolase FAF-X [OS=Homo sapiens]			-0.12255	0.72883
Isoform 2 of Protein FMC1 homolog [OS=Homo sapiens]			0.48887	0.63642
Isoform 2 of Protein unc-45 homolog A [OS=Homo sapiens]			0.70401	2.9192
Isoform 2 of Ras GTPase-activating protein nGAP [OS=Homo sapiens]			-0.19387	0.50077
Isoform 2 of Reticulon-4 [OS=Homo sapiens]			-0.092554	0.8199
Isoform 2 of TBC1 domain family member 15 [OS=Homo sapiens]			-0.59344	2.0587
Isoform 2 of Transportin-2 [OS=Homo sapiens]			-0.21351	2.2623
Isoform 2 of V-type proton ATPase 116 kDa subunit a isoform 1 [OS=Homo sapiens]			-0.34981	0.71339
Isoform 2 of Vacuolar protein sorting-associated protein 29 [OS=Homo sapiens]			0.32164	0.67087
Isoform 3 of CLIP-associating protein 2 [OS=Homo sapiens]			0.13364	0.90417
Isoform 3 of Coronin-7 [OS=Homo sapiens]			0.2771	1.399
Isoform 3 of Phosphatidate cytidylyltransferase, mitochondrial [OS=Homo sapiens]			0.1615	0.88795
Isoform 3 of Serine/threonine-protein phosphatase 6 regulatory ankyrin repeat subunit A [OS=Homo sapiens]			-0.28294	2.404
Isoform 3 of Torsin-1A-interacting protein 1 [OS=Homo sapiens]			0.22838	1.1972
Isoform 4 of Calumenin [OS=Homo sapiens]			-1.3237	5.8551
Isoform 4 of Transcription activator BRG1 [OS=Homo sapiens]			-0.072669	0.40698
Isoform 4 of Vacuolar protein sorting-associated protein 53 homolog [OS=Homo sapiens]			-0.305	1.0733
Isoform 4 of WASH complex subunit 2C [OS=Homo sapiens]			-0.74824	4.2072
Isoform 4 of WD repeat-containing protein 62 [OS=Homo sapiens]			-0.32826	1.0314
Isoform 5 of Activating molecule in BECN1-regulated autophagy protein 1 [OS=Homo sapiens]			0.56715	2.0442
Isoform 5 of Afadin [OS=Homo sapiens]			-0.30047	2.0911
Isoform 5 of Poly(rC)-binding protein 2 [OS=Homo sapiens]			0.015682	0.030691
Isoform 5 of Protein transport protein Sec16A [OS=Homo sapiens]			0.32299	1.1211
Isoform A of Arfaptin-1 [OS=Homo sapiens]			0.23626	0.45621
Isoform B of Phosphate carrier protein, mitochondrial [OS=Homo sapiens]			-0.14315	0.96866
Isoform C of AP-1 complex subunit beta-1 [OS=Homo sapiens]			-0.12088	0.97142
Isoform D of Protein SON [OS=Homo sapiens]			-0.60264	3.4261
Isoform Non-brain of Clathrin light chain A [OS=Homo sapiens]			0.46757	0.45675
Isovaleryl-CoA dehydrogenase, mitochondrial [OS=Homo sapiens]			-0.68488	2.4864
IST1 homolog [OS=Homo sapiens]			-0.22213	0.86913
Jerky protein homolog [OS=Homo sapiens]			-0.10206	0.11183
Katanin p60 ATPase-containing subunit A1 [OS=Homo sapiens]			-0.06385	0.060076
Kinase D-interacting substrate of 220 kDa [OS=Homo sapiens]			1.4883	2.3517
Kinesin light chain 4 [OS=Homo sapiens]			1.0797	3.8769
Kinesin-like protein KIF13B [OS=Homo sapiens]			-0.39914	0.88612
Kinesin-like protein KIF14 [OS=Homo sapiens]			-0.51407	2.6061
Kinesin-like protein KIF17 [OS=Homo sapiens]			-0.38656	1.2421
Kinesin-like protein KIF18A [OS=Homo sapiens]			0.23704	1.7568
Kinesin-like protein KIF18B [OS=Homo sapiens]			-0.17445	0.8309
Kinesin-like protein KIF20B [OS=Homo sapiens]			-0.21364	0.94905
Kinesin-like protein KIF21A [OS=Homo sapiens]			-0.10478	0.86229
Kinesin-like protein KIF2C [OS=Homo sapiens]			-0.14269	0.87804
Kinesin-like protein KIF7 [OS=Homo sapiens]			-0.32371	1.7933
Kinetochore protein NDC80 homolog [OS=Homo sapiens]			-0.32499	0.33436
kinetochore protein nuf2 [OS=Homo sapiens]			-0.5718	1.6943
Kinetochore-associated protein 1 [OS=Homo sapiens]			1.4348	5.1199
KN motif and ankyrin repeat domain-containing protein 2 [OS=Homo sapiens]			-0.83965	2.1118
La-related protein 1B [OS=Homo sapiens]			-0.85434	3.0887
La-related protein 4 [OS=Homo sapiens]			0.83473	2.5346
lanosterol 14-alpha demethylase [OS=Homo sapiens]			-0.037563	0.19574
Leucine-rich repeat and calponin homology domain-containing protein 2 [OS=Homo sapiens]			-0.10515	0.51318
Lipase maturation factor 2 [OS=Homo sapiens]			0.96604	1.047
Liprin-alpha-1 [OS=Homo sapiens]			-0.2285	0.86071
Liprin-beta-1 [OS=Homo sapiens]			-0.49059	1.9854
Little elongation complex subunit 1 [OS=Homo sapiens]			-0.13004	0.24182
Lon protease homolog, mitochondrial [OS=Homo sapiens]			-0.063052	0.22024
Long-chain fatty acid transport protein 4 [OS=Homo sapiens]			-0.16214	0.34137
long-chain-fatty-acid--CoA ligase 3 [OS=Homo sapiens]			0.13943	0.98613
Lupus La protein [OS=Homo sapiens]			0.62565	0.58166
Lymphoid-specific helicase [OS=Homo sapiens]			-0.3123	2.5932
Lysine-specific demethylase 6A [OS=Homo sapiens]			-0.041707	0.10968
lysine-specific demethylase phf2 [OS=Homo sapiens]			0.26022	0.63873
Lysophospholipid acyltransferase 7 [OS=Homo sapiens]			-0.10464	0.28061
m-AAA protease-interacting protein 1, mitochondrial [OS=Homo sapiens]			-0.35267	1.0689
M-phase phosphoprotein 8 [OS=Homo sapiens]			-1.3919	3.0804
m7GpppN-mRNA hydrolase [OS=Homo sapiens]			-0.23179	0.84199
Major centromere autoantigen B [OS=Homo sapiens]			-0.15266	0.95293
Malate dehydrogenase, cytoplasmic [OS=Homo sapiens]			-0.34192	1.0523
Malectin [OS=Homo sapiens]			0.036925	0.18172
MAP7 domain-containing protein 1 [OS=Homo sapiens]			0.39533	2.204
MAP7 domain-containing protein 3 [OS=Homo sapiens]			0.5461	3.3015
Mapk-regulated corepressor-interacting protein 1 [OS=Homo sapiens]			-0.19698	0.84924
MAU2 chromatid cohesion factor homolog [OS=Homo sapiens]			0.047593	0.12007
MAX gene-associated protein [OS=Homo sapiens]			0.051081	0.19371
Mediator of DNA damage checkpoint protein 1 [OS=Homo sapiens]			0.13922	1.2649
Mediator of RNA polymerase II transcription subunit 1 [OS=Homo sapiens]			-0.097413	0.51716
Mediator of RNA polymerase II transcription subunit 10 [OS=Homo sapiens]			-0.46774	1.2121
Mediator of RNA polymerase II transcription subunit 12 [OS=Homo sapiens]			-0.46222	1.4422
Mediator of RNA polymerase II transcription subunit 14 [OS=Homo sapiens]			0.15175	0.22901
Mediator of RNA polymerase II transcription subunit 24 [OS=Homo sapiens]			-0.33687	0.81472
Mediator of RNA polymerase II transcription subunit 25 [OS=Homo sapiens]			0.35619	1.2864
Mediator of RNA polymerase II transcription subunit 30 [OS=Homo sapiens]			0.92752	2.4189
Mediator of RNA polymerase II transcription subunit 6 [OS=Homo sapiens]			-0.47137	0.74578
Melanoma-associated antigen D1 [OS=Homo sapiens]			-0.21825	1.4144
Melanoma-associated antigen D4 [OS=Homo sapiens]			-0.34833	2.1116
Membrane magnesium transporter 1 [OS=Homo sapiens]			0.81199	2.8245
Metal-response element-binding transcription factor 2 [OS=Homo sapiens]			0.62963	1.5483
Metallo-beta-lactamase domain-containing protein 2 [OS=Homo sapiens]			-1.2726	2.7611
Metastasis-associated protein MTA3 [OS=Homo sapiens]			-0.42198	3.7625
Metaxin-1 [OS=Homo sapiens]			-0.82331	1.3544
Metaxin-2 [OS=Homo sapiens]			0.37479	0.87886
MHC class II regulatory factor RFX1 [OS=Homo sapiens]			0.038501	0.091221
MICOS complex subunit MIC13 [OS=Homo sapiens]			-0.5308	3.8771
MICOS complex subunit MIC19 [OS=Homo sapiens]			0.13681	0.66097
microfibrillar-associated protein 1 [OS=Homo sapiens]			0.011758	0.043899
Microtubule-actin cross-linking factor 1, isoforms 1/2/3/5 [OS=Homo sapiens]			-0.19003	0.60687
Microtubule-associated protein 1A [OS=Homo sapiens]			-0.7329	2.829
Microtubule-associated protein 1S [OS=Homo sapiens]			-0.56008	2.264
MIEF1 upstream open reading frame protein [OS=Homo sapiens]			0.35539	1.2003
Minor histocompatibility antigen H13 [OS=Homo sapiens]			0.39674	0.9656
Mitochondrial amidoxime-reducing component 1 [OS=Homo sapiens]			-0.10307	0.43218
Mitochondrial antiviral-signaling protein [OS=Homo sapiens]			0.10638	0.20143
Mitochondrial carrier homolog 2 [OS=Homo sapiens]			0.25678	0.87687
Mitochondrial chaperone BCS1 [OS=Homo sapiens]			-1.2338	2.6112
mitochondrial import inner membrane translocase subunit TIM14 [OS=Homo sapiens]			-0.33383	2.0055
Mitochondrial import inner membrane translocase subunit Tim8 A [OS=Homo sapiens]			-0.25807	2.1292
Mitochondrial import inner membrane translocase subunit Tim9 [OS=Homo sapiens]			0.18795	0.38348
Mitochondrial import receptor subunit TOM40 homolog [OS=Homo sapiens]			0.20884	0.60182
Mitochondrial import receptor subunit TOM6 homolog [OS=Homo sapiens]			-0.29827	0.64368
Mitochondrial import receptor subunit TOM70 [OS=Homo sapiens]			0.058103	0.38072
Mitochondrial ribonuclease P protein 1 [OS=Homo sapiens]			-0.31212	1.8711
Mitochondrial ribonuclease P protein 3 [OS=Homo sapiens]			-0.098942	0.21379
Mitogen-activated protein kinase kinase kinase 3 [OS=Homo sapiens]			1.3486	3.6528
Mitogen-activated protein kinase kinase kinase 4 [OS=Homo sapiens]			-0.50341	2.2142
Mitogen-activated protein kinase kinase kinase MLK4 [OS=Homo sapiens]			-0.75687	2.413
Mitotic spindle assembly checkpoint protein MAD2A [OS=Homo sapiens]			-0.64001	2.4635
Mitotic spindle-associated MMXD complex subunit MIP18 [OS=Homo sapiens]			0.15048	0.30651
MKI67 FHA domain-interacting nucleolar phosphoprotein [OS=Homo sapiens]			-0.13373	0.72479
MMS19 nucleotide excision repair protein homolog [OS=Homo sapiens]			-0.73697	1.7195
MOB-like protein phocein [OS=Homo sapiens]			0.11253	0.43284
Moesin [OS=Homo sapiens]			0.53748	1.3915
Monocarboxylate transporter 1 [OS=Homo sapiens]			-0.10591	0.56568
MORC family CW-type zinc finger protein 2 [OS=Homo sapiens]			-0.49395	1.4619
MORC family CW-type zinc finger protein 3 [OS=Homo sapiens]			0.11436	0.51857
Mortality factor 4-like protein 1 [OS=Homo sapiens]			-0.87435	1.6506
mRNA decay activator protein ZFP36L2 [OS=Homo sapiens]			-1.7571	0.80024
mRNA export factor [OS=Homo sapiens]			-0.097497	0.73068
Multidrug resistance-associated protein 1 [OS=Homo sapiens]			-0.31782	0.37759
Myb-binding protein 1A [OS=Homo sapiens]			-0.27465	0.81599
Myelin expression factor 2 [OS=Homo sapiens]			0.2237	0.20934
Myeloid leukemia factor 1 [OS=Homo sapiens]			-0.50776	2.2679
[truncated: 850 more rows]

## Sheet: pS_WT_BioREP1_BioREP2
Description	BioREP1_log2(FC)	BioREP1_(-logPVALUE)	BioREP2_log2(FC)	BioREP2_(-logPVALUE)
Actin-binding LIM protein 1 [OS=Homo sapiens]	-3.1137	3.7253	-2.7991	1.7367
Msx2-interacting protein [OS=Homo sapiens]	-1.641	3.1234	-2.612	1.1588
serine/threonine-protein kinase PAK 4 [OS=Homo sapiens]	-3.8213	3.102	-1.7098	2.0997
Alpha-tubulin N-acetyltransferase 1 [OS=Homo sapiens]	-1.7497	3.0988	-0.47322	1.176
Arf-GAP with GTPase, ANK repeat and PH domain-containing protein 3 [OS=Homo sapiens]	-3.0443	1.9239	-0.98875	3.2311
Brain-specific angiogenesis inhibitor 1-associated protein 2-like protein 1 [OS=Homo sapiens]	-2.1454	4.6839	-0.72885	3.355
C-myc promoter-binding protein [OS=Homo sapiens]	-2.6798	2.6186	-0.62487	1.8094
CCR4-NOT transcription complex subunit 9 [OS=Homo sapiens]	-2.4256	3.8472	-0.537	1.8361
cytoplasmic dynein 1 intermediate chain 2 [OS=Homo sapiens]	-2.1006	2.6553	0.25853	0.88035
DDB1- and CUL4-associated factor 11 [OS=Homo sapiens]	-2.9912	2.0309	0.7037	1.8449
E3 ubiquitin-protein ligase MYCBP2 [OS=Homo sapiens]	-2.0382	3.8315	-0.30305	2.2975
Eukaryotic translation initiation factor 3 subunit E [OS=Homo sapiens]	-2.262	6.2385	-1.3423	4.494
eukaryotic translation initiation factor 4E type 2 [OS=Homo sapiens]	-1.7483	5.2839	-0.58129	2.8343
Filamin-C [OS=Homo sapiens]	-1.8827	5.1084	-0.95486	4.2019
Intraflagellar transport protein 46 homolog [OS=Homo sapiens]	-2.3248	10.533	-0.15975	0.49606
Kinesin-like protein KIF23 [OS=Homo sapiens]	-1.6084	2.9415	-0.82245	4.0804
kinetochore scaffold 1 [OS=Homo sapiens]	-3.1048	4.9259	-1.1054	4.6655
Lysine-specific demethylase 3B [OS=Homo sapiens]	-2.5635	3.9935	-0.60465	1.1048
Mini-chromosome maintenance complex-binding protein [OS=Homo sapiens]	-2.4923	3.8596	0.40868	1.8151
Myosin phosphatase Rho-interacting protein [OS=Homo sapiens]	-1.6108	2.8143	-1.0021	1.5042
NCK-interacting protein with SH3 domain [OS=Homo sapiens]	-1.6353	3.1202	-0.77046	2.4373
Neurofilament light polypeptide [OS=Homo sapiens]	-3.9006	6.3931	-0.21899	1.3799
Neurofilament medium polypeptide [OS=Homo sapiens]	-2.1265	5.4846	-0.42541	3.6743
phosphatidylinositol 4-phosphate 3-kinase C2 domain-containing subunit alpha [OS=Homo sapiens]	-1.8739	3.6975	-0.96541	3.2923
Polyadenylate-binding protein 4 [OS=Homo sapiens]	-1.5332	4.6418	-0.33614	2.5787
Protein LSM12 homolog [OS=Homo sapiens]	-2.2502	6.2508	-0.88418	1.5705
protein Smaug homolog 2 [OS=Homo sapiens]	-4.3277	3.8889	-1.1671	2.583
Protein spire homolog 1 [OS=Homo sapiens]	-2.7176	2.6449	-1.0758	1.6582
Rapamycin-insensitive companion of mTOR [OS=Homo sapiens]	-1.7377	3.2812	-1.059	5.0687
Ras-specific guanine nucleotide-releasing factor RalGPS2 [OS=Homo sapiens]	-1.5482	2.7722	-0.94367	3.4722
RNA-binding protein 7 [OS=Homo sapiens]	-2.308	4.4921	-0.21131	1.747
serine/arginine repetitive matrix protein 2 [OS=Homo sapiens]	-2.5147	2.7812	-0.22651	0.83435
Serine/arginine-rich splicing factor 10 [OS=Homo sapiens]	-1.9207	3.9193	-1.3051	5.342
serine/threonine-protein kinase 38 [OS=Homo sapiens]	-4.8681	4.0791	-0.14155	0.26897
serine/threonine-protein kinase A-Raf [OS=Homo sapiens]	-1.7532	3.5698	-0.44497	1.5713
serine/threonine-protein kinase B-raf [OS=Homo sapiens]	-1.9933	3.4818	-0.12994	0.24741
Serine/threonine-protein kinase MARK2 [OS=Homo sapiens]	-2.2641	3.5062	-0.41483	0.60468
Serine/threonine-protein phosphatase 6 regulatory subunit 3 [OS=Homo sapiens]	-1.7201	3.2517	-0.84072	3.2978
serrate RNA effector molecule homolog [OS=Homo sapiens]	-3.4366	5.1651	0.66583	3.4606
Signal recognition particle subunit SRP68 [OS=Homo sapiens]	-1.5144	1.4729	1.3072	4.6981
Torsin-1A [OS=Homo sapiens]	-2.3606	3.6537	0.06413	0.21906
transcription elongation factor spt6 [OS=Homo sapiens]	-2.7348	2.4327	-0.37072	1.8315
Transformer-2 protein homolog alpha [OS=Homo sapiens]	-1.7482	5.272	0.020759	0.072437
transformer-2 protein homolog beta [OS=Homo sapiens]	-1.5891	4.2734	-0.48084	0.73245
U2 snRNP-associated SURP motif-containing protein [OS=Homo sapiens]	-1.6452	4.9948	-0.10505	0.74717
Uncharacterized protein KIAA0930 [OS=Homo sapiens]	-2.4927	5.1848	-1.7508	0.97533
V-type proton ATPase subunit d 1 [OS=Homo sapiens]	-2.4903	3.3195	0.10359	0.093268
wiskott-Aldrich syndrome protein family member 1 [OS=Homo sapiens]	-1.8817	4.4837	-0.43731	2.5275
actin-related protein 3 [OS=Homo sapiens]	0.43356	0.77609	-5.3114	4.1438
BRCA2-interacting transcriptional repressor EMSY [OS=Homo sapiens]	0.63069	2.2246	-1.6436	2.8314
deoxynucleoside triphosphate triphosphohydrolase SAMHD1 [OS=Homo sapiens]	-0.38658	2.556	-1.7341	2.3872
GTPase-activating protein and VPS9 domain-containing protein 1 [OS=Homo sapiens]	-1.0167	3.3584	-5.1585	4.2815
Histone deacetylase 4 [OS=Homo sapiens]	1.0405	0.57243	-2.5404	4.4322
Histone deacetylase complex subunit SAP30 [OS=Homo sapiens]	-0.39878	1.3387	-2.0148	2.239
Isoform 2 of DNA repair protein RAD51 homolog 2 [OS=Homo sapiens]	-0.6552	2.6692	-2.4729	3.0975
Legumain [OS=Homo sapiens]	-0.97101	3.6324	-1.5234	4.239
peptidyl-prolyl cis-trans isomerase B [OS=Homo sapiens]	-0.30255	0.70176	-1.8637	5.5334
Prelamin-A/C [OS=Homo sapiens]	-1.1554	1.7954	-1.8795	2.06
Protein S100-A7 [OS=Homo sapiens]	0.63843	1.7859	-2.0348	5.543
Refilin-B [OS=Homo sapiens]	-0.4933	2.4924	-1.6617	5.8273
serine/threonine-protein kinase 38-like [OS=Homo sapiens]	-0.14785	0.4513	-2.108	4.7851
thymidylate kinase [OS=Homo sapiens]	0.7714	1.9325	-1.5879	3.452
U2 small nuclear ribonucleoprotein A' [OS=Homo sapiens]	-0.14034	0.23677	-2.0432	4.6646
Biliverdin reductase A [OS=Homo sapiens]	-2.3371	2.901
Carbonyl reductase [NADPH] 3 [OS=Homo sapiens]	-2.3574	5.7523
D-2-hydroxyglutarate dehydrogenase, mitochondrial [OS=Homo sapiens]	-3.4349	3.8889
DIS3-like exonuclease 1 [OS=Homo sapiens]	-2.6167	3.0759
Glutamine--fructose-6-phosphate aminotransferase [isomerizing] 2 [OS=Homo sapiens]	-1.5073	4.5303
histone deacetylase 7 [OS=Homo sapiens]	-1.6374	2.1004
INO80 complex subunit E [OS=Homo sapiens]	-4.8219	1.7262
Phosphofurin acidic cluster sorting protein 2 [OS=Homo sapiens]	-3.2025	2.8725
phosphoglycerate kinase 1 [OS=Homo sapiens]	-2.6418	2.6464
PIH1 domain-containing protein 1 [OS=Homo sapiens]	-2.3279	9.1807
Zinc finger CCCH domain-containing protein 11A [OS=Homo sapiens]	-1.625	4.3801
28S ribosomal protein S5, mitochondrial [OS=Homo sapiens]			-1.8358	3.689
60S ribosomal protein L23a [OS=Homo sapiens]			-1.8387	2.4672
Ataxin-2 [OS=Homo sapiens]			-1.539	2.0998
BRCA2 and CDKN1A-interacting protein [OS=Homo sapiens]			-1.926	4.0586
cAMP-dependent protein kinase type II-beta regulatory subunit [OS=Homo sapiens]			-3.3902	5.5055
CD166 antigen [OS=Homo sapiens]			-1.5869	2.0802
cell division cycle protein 23 homolog [OS=Homo sapiens]			-1.7014	2.6439
Ceramide synthase 6 [OS=Homo sapiens]			-3.131	4.1811
Cerebellar degeneration-related protein 2 [OS=Homo sapiens]			-1.9869	2.5634
Choline/ethanolaminephosphotransferase 1 [OS=Homo sapiens]			-1.5662	3.3635
Citron Rho-interacting kinase [OS=Homo sapiens]			-4.4582	3.9328
Clathrin interactor 1 [OS=Homo sapiens]			-1.6781	4.0463
DBF4-type zinc finger-containing protein 2 [OS=Homo sapiens]			-3.2577	2.7842
Dna excision repair protein ercc-6-like [OS=Homo sapiens]			-1.8046	4.3291
E3 ubiquitin-protein ligase hectd1 [OS=Homo sapiens]			-2.0974	3.727
Endoplasmic reticulum-Golgi intermediate compartment protein 1 [OS=Homo sapiens]			-3.0535	2.0897
Equilibrative nucleoside transporter 1 [OS=Homo sapiens]			-3.0286	3.6632
Erbin [OS=Homo sapiens]			-1.558	3.3232
Eukaryotic translation initiation factor 2A [OS=Homo sapiens]			-2.7296	1.8588
F-actin-uncapping protein LRRC16A [OS=Homo sapiens]			-2.6202	2.8656
Fanconi anemia group J protein [OS=Homo sapiens]			-2.3784	2.7194
Fragile X mental retardation syndrome-related protein 1 [OS=Homo sapiens]			-3.0092	1.3211
Fragile X mental retardation syndrome-related protein 2 [OS=Homo sapiens]			-3.2544	1.3534
gamma-tubulin complex component 6 [OS=Homo sapiens]			-2.8875	2.215
GC-rich sequence DNA-binding factor 2 [OS=Homo sapiens]			-4.1964	4.235
Glucose-6-phosphate 1-dehydrogenase [OS=Homo sapiens]			-3.6515	1.3223
Glutaminase kidney isoform, mitochondrial [OS=Homo sapiens]			-2.5364	3.1831
GRIP and coiled-coil domain-containing protein 2 [OS=Homo sapiens]			-4.2112	2.0095
GTP-binding protein 1 [OS=Homo sapiens]			-1.8457	2.718
H/ACA ribonucleoprotein complex subunit 1 [OS=Homo sapiens]			-3.3465	2.3512
Histidine triad nucleotide-binding protein 2, mitochondrial [OS=Homo sapiens]			-3.3473	3.4244
Histone-lysine N-methyltransferase SETDB1 [OS=Homo sapiens]			-2.5041	3.2665
Hsp90 co-chaperone Cdc37 [OS=Homo sapiens]			-2.9431	3.6631
Huntingtin-interacting protein 1-related protein [OS=Homo sapiens]			-3.4439	1.5173
Isoform 1 of BRISC and BRCA1-A complex member 2 [OS=Homo sapiens]			-2.1713	2.296
Isoform 1 of Unconventional myosin-VI [OS=Homo sapiens]			-1.6289	2.0726
Isoform 2 of Ras GTPase-activating protein nGAP [OS=Homo sapiens]			-2.6898	3.3157
Isoform 4 of Myotubularin-related protein 5 [OS=Homo sapiens]			-4.5627	3.4845
Isoform 5 of Probable E3 ubiquitin-protein ligase HECTD4 [OS=Homo sapiens]			-2.9482	1.8489
Jerky protein homolog [OS=Homo sapiens]			-3.0614	4.7192
KIF1-binding protein [OS=Homo sapiens]			-2.7783	3.6781
Kinesin-like protein KIF15 [OS=Homo sapiens]			-1.5784	3.2948
Lysophospholipid acyltransferase 5 [OS=Homo sapiens]			-2.4077	3.9835
mdm2-binding protein [OS=Homo sapiens]			-2.2334	2.1105
Microspherule protein 1 [OS=Homo sapiens]			-1.5885	1.4005
MOB-like protein phocein [OS=Homo sapiens]			-2.5151	3.5041
N-acylneuraminate cytidylyltransferase [OS=Homo sapiens]			-4.1077	5.983
NADH dehydrogenase [ubiquinone] 1 alpha subcomplex assembly factor 2 [OS=Homo sapiens]			-2.8415	3.4083
NADH dehydrogenase [ubiquinone] iron-sulfur protein 6, mitochondrial [OS=Homo sapiens]			-2.585	3.101
NADH dehydrogenase [ubiquinone] iron-sulfur protein 8, mitochondrial [OS=Homo sapiens]			-1.8423	3.7433
Nck-associated protein 1 [OS=Homo sapiens]			-1.5435	4.8597
Nesprin-2 [OS=Homo sapiens]			-1.9224	3.1486
Nuclear cap-binding protein subunit 2 [OS=Homo sapiens]			-3.0379	1.7056
Nucleoporin Nup37 [OS=Homo sapiens]			-2.7736	2.4634
Oral-facial-digital syndrome 1 protein [OS=Homo sapiens]			-2.6247	3.7703
peptidyl-prolyl cis-trans isomerase-like 3 [OS=Homo sapiens]			-1.7631	5.2309
Plasma alpha-L-fucosidase [OS=Homo sapiens]			-1.877	4.208
Plasminogen activator inhibitor 1 RNA-binding protein [OS=Homo sapiens]			-3.0576	1.7385
Plastin-3 [OS=Homo sapiens]			-1.7932	3.9333
Probable threonine--tRNA ligase 2, cytoplasmic [OS=Homo sapiens]			-2.3526	1.3394
protein angel homolog 2 [OS=Homo sapiens]			-1.7622	4.0785
Protein aurora borealis [OS=Homo sapiens]			-2.0376	3.1155
protein furry homolog-like [OS=Homo sapiens]			-2.5515	2.6132
protein kinase C-binding protein 1 [OS=Homo sapiens]			-3.6969	1.5778
Protein pelota homolog [OS=Homo sapiens]			-1.555	2.8156
protein SMG9 [OS=Homo sapiens]			-4.3406	1.5631
Protein VAC14 homolog [OS=Homo sapiens]			-1.5966	3.5882
remodeling and spacing factor 1 [OS=Homo sapiens]			-1.7004	3.4207
Reticulon-3 [OS=Homo sapiens]			-2.9924	4.0981
Retinol dehydrogenase 14 [OS=Homo sapiens]			-2.4006	4.04
Rho guanine nucleotide exchange factor 18 [OS=Homo sapiens]			-2.4348	4.1024
Ribosomal RNA-processing protein 7 homolog A [OS=Homo sapiens]			-4.6126	5.6684
RNA-binding protein 41 [OS=Homo sapiens]			-1.6105	4.1668
sentrin-specific protease 6 [OS=Homo sapiens]			-3.8585	6.7742
Serpin B3 [OS=Homo sapiens]			-2.2846	3.9742
Shootin-1 [OS=Homo sapiens]			-2.3567	5.8339
Small glutamine-rich tetratricopeptide repeat-containing protein alpha [OS=Homo sapiens]			-1.5221	4.0917
Solute carrier family 2, facilitated glucose transporter member 1 [OS=Homo sapiens]			-3.2158	2.0602
STE20-like serine/threonine-protein kinase [OS=Homo sapiens]			-3.6373	2.2702
synaptic functional regulator FMR1 [OS=Homo sapiens]			-2.9268	1.3125
TBC1 domain family member 10B [OS=Homo sapiens]			-1.5929	3.3975
TBC1 domain family member 9B [OS=Homo sapiens]			-2.4256	3.3672
tetratricopeptide repeat protein 12 [OS=Homo sapiens]			-3.1365	1.7118
Transcription factor Dp-1 [OS=Homo sapiens]			-3.2218	1.4554
Transcription factor E4F1 [OS=Homo sapiens]			-3.9056	3.4584
tropomodulin-3 [OS=Homo sapiens]			-2.6967	2.6953
Tubulin-specific chaperone E [OS=Homo sapiens]			-1.6217	5.3197
U7 snRNA-associated Sm-like protein LSm10 [OS=Homo sapiens]			-2.6271	2.9525
ubiquitin carboxyl-terminal hydrolase BAP1 [OS=Homo sapiens]			-2.6327	2.9536
Ubiquitin thioesterase otub1 [OS=Homo sapiens]			-1.5326	2.8008
Unconventional myosin-IXb [OS=Homo sapiens]			-1.9791	4.3919
Vacuolar fusion protein CCZ1 homolog B [OS=Homo sapiens]			-1.7477	2.9044
zinc finger protein 687 [OS=Homo sapiens]			-1.7449	3.7287
Zinc finger protein with KRAB and SCAN domains 1 [OS=Homo sapiens]			-2.6934	3.1385
ZZ-type zinc finger-containing protein 3 [OS=Homo sapiens]			-1.6704	3.0332
[Pyruvate dehydrogenase (Acetyl-transferring)] kinase isozyme 1, mitochondrial [OS=Homo sapiens]	-0.283	0.40066	-1.3608	2.7343
[Pyruvate dehydrogenase (acetyl-transferring)] kinase isozyme 3, mitochondrial [OS=Homo sapiens]	-0.08921	0.60133	-0.39997	2.5575
10 kDa heat shock protein, mitochondrial [OS=Homo sapiens]	0.16363	0.55572	0.16969	0.87118
116 kDa U5 small nuclear ribonucleoprotein component [OS=Homo sapiens]	-0.086853	0.37451	-0.42054	2.9461
14-3-3 protein epsilon [OS=Homo sapiens]	-1.0465	5.0689	-0.70056	4.8117
14-3-3 protein eta [OS=Homo sapiens]	-1.0406	4.4016	-0.62829	4.5301
14-3-3 protein gamma [OS=Homo sapiens]	-1.0592	4.5748	-0.63063	4.8059
14-3-3 protein sigma [OS=Homo sapiens]	-1.0774	4.5484	-0.64765	4.6092
14-3-3 protein theta [OS=Homo sapiens]	-0.97957	4.2703	-0.51148	3.2796
14-3-3 protein zeta/delta [OS=Homo sapiens]	-1.2428	5.0315	-0.7	4.1848
2-oxoisovalerate dehydrogenase subunit beta, mitochondrial [OS=Homo sapiens]	-0.85118	2.3676	-0.85884	1.4853
2,4-dienoyl-CoA reductase, mitochondrial [OS=Homo sapiens]	0.78409	3.2217	-0.16768	0.48881
26S proteasome non-ATPase regulatory subunit 1 [OS=Homo sapiens]	-0.39041	3.2612	-0.4945	3.5888
26S proteasome non-ATPase regulatory subunit 10 [OS=Homo sapiens]	-0.31278	2.3988	-1.0669	4.9688
26S proteasome non-ATPase regulatory subunit 11 [OS=Homo sapiens]	0.25274	2.5901	-0.073901	0.59067
26s proteasome non-atpase regulatory subunit 12 [OS=Homo sapiens]	0.15525	0.63821	-0.092757	0.48019
26S proteasome non-ATPase regulatory subunit 14 [OS=Homo sapiens]	-0.035596	0.2892	-0.15768	1.1584
26S proteasome non-ATPase regulatory subunit 2 [OS=Homo sapiens]	-0.14942	0.87172	-0.47071	2.8801
26S proteasome non-ATPase regulatory subunit 3 [OS=Homo sapiens]	-0.33427	3.0771	0.34472	2.064
26S proteasome non-ATPase regulatory subunit 6 [OS=Homo sapiens]	-1.0245	2.7469	-0.34792	1.265
26S proteasome non-ATPase regulatory subunit 7 [OS=Homo sapiens]	0.14478	0.97537	-0.24502	1.0119
26S proteasome non-ATPase regulatory subunit 8 [OS=Homo sapiens]	0.22087	0.95794	0.92494	3.66
26S proteasome non-ATPase regulatory subunit 9 [OS=Homo sapiens]	0.36636	0.45672	0.84354	2.7029
26S proteasome regulatory subunit 10B [OS=Homo sapiens]	-0.26146	1.8096	-1.2852	3.6857
26S proteasome regulatory subunit 4 [OS=Homo sapiens]	-0.19274	1.9132	-0.5025	5.8715
26S proteasome regulatory subunit 6A [OS=Homo sapiens]	-0.23486	2.2279	-0.47504	2.4473
26S proteasome regulatory subunit 6B [OS=Homo sapiens]	-0.16988	1.5105	-0.49027	2.9496
26S proteasome regulatory subunit 7 [OS=Homo sapiens]	-0.081833	0.40489	-0.53297	3.8636
26S proteasome regulatory subunit 8 [OS=Homo sapiens]	-0.37724	2.5701	-0.691	3.7672
28S ribosomal protein S10, mitochondrial [OS=Homo sapiens]	-1.25	4.051	-0.75247	1.4806
28S ribosomal protein S17, mitochondrial [OS=Homo sapiens]	0.06028	0.1528	-0.38456	2.1307
28S ribosomal protein S2, mitochondrial [OS=Homo sapiens]	0.28379	1.3413	0.072428	0.27292
28S ribosomal protein S22, mitochondrial [OS=Homo sapiens]	-0.011999	0.031627	-0.083085	0.25507
28S ribosomal protein S29, mitochondrial [OS=Homo sapiens]	-0.33486	3.1513	-0.22624	2.2435
28S ribosomal protein S31, mitochondrial [OS=Homo sapiens]	-0.69253	1.6805	-0.34222	1.4271
28S ribosomal protein S34, mitochondrial [OS=Homo sapiens]	1.3594	2.1494	1.3355	3.8543
28S ribosomal protein S7, mitochondrial [OS=Homo sapiens]	0.58406	3.1138	0.6602	2.735
3-hydroxyacyl-CoA dehydrogenase type-2 [OS=Homo sapiens]	0.14715	1.8411	0.56751	4.3004
39S ribosomal protein L10, mitochondrial [OS=Homo sapiens]	-0.14224	1.0207	-0.66558	2.7331
39S ribosomal protein L11, mitochondrial [OS=Homo sapiens]	0.42492	2.268	-0.085195	2.2674
39S ribosomal protein L12, mitochondrial [OS=Homo sapiens]	0.10808	0.93314	0.083943	0.7052
39S ribosomal protein L13, mitochondrial [OS=Homo sapiens]	0.13109	0.24624	0.34386	0.90508
39S ribosomal protein L16, mitochondrial [OS=Homo sapiens]	-0.17194	1.6169	-0.62484	2.9875
39S ribosomal protein L23, mitochondrial [OS=Homo sapiens]	-0.19901	1.0745	-0.19592	1.2806
39S ribosomal protein L37, mitochondrial [OS=Homo sapiens]	-0.077466	0.37954	-0.60937	2.352
39S ribosomal protein L39, mitochondrial [OS=Homo sapiens]	0.69594	3.2456	-0.0199	0.10428
39S ribosomal protein L4, mitochondrial [OS=Homo sapiens]	0.176	0.6689	-0.081471	0.32841
39S ribosomal protein L40, mitochondrial [OS=Homo sapiens]	1.1871	3.1333	1.0993	2.3024
39S ribosomal protein L41, mitochondrial [OS=Homo sapiens]	-0.11467	0.13667	-0.18025	1.0536
39S ribosomal protein L46, mitochondrial [OS=Homo sapiens]	0.85201	2.8056	0.0096696	0.012469
39S ribosomal protein L48, mitochondrial [OS=Homo sapiens]	1.2391	3.5206	0.053166	0.091789
39S ribosomal protein L50, mitochondrial [OS=Homo sapiens]	0.23367	1.5646	-0.30097	0.40325
39S ribosomal protein L55, mitochondrial [OS=Homo sapiens]	0.77224	3.6116	0.77515	2.0228
39S ribosomal protein L9, mitochondrial [OS=Homo sapiens]	-0.068591	0.19475	-0.16426	1.0084
40S ribosomal protein S10 [OS=Homo sapiens]	-0.17033	0.91765	-0.60185	1.4435
40S ribosomal protein S11 [OS=Homo sapiens]	-0.31357	1.177	-0.4975	1.6761
40S ribosomal protein S13 [OS=Homo sapiens]	0.23437	2.5151	0.25185	1.1954
40S ribosomal protein S14 [OS=Homo sapiens]	1.2126	2.1816	0.24724	0.24344
40S ribosomal protein S15a [OS=Homo sapiens]	0.28104	0.70251	0.31349	0.63988
40S ribosomal protein S16 [OS=Homo sapiens]	-0.10552	0.85274	-0.33662	1.5757
40S ribosomal protein S17 [OS=Homo sapiens]	-0.15681	1.3044	-0.42596	3.6784
40S ribosomal protein S18 [OS=Homo sapiens]	0.29729	1.8649	-0.20908	5.4961
40S ribosomal protein S19 [OS=Homo sapiens]	0.023561	0.21712	-0.57214	2.7934
40S ribosomal protein S2 [OS=Homo sapiens]	-0.1423	1.3711	-0.3503	2.9683
40S ribosomal protein S20 [OS=Homo sapiens]	-0.0028857	0.015747	-0.51457	3.546
40S ribosomal protein S23 [OS=Homo sapiens]	-0.31725	2.6746	-0.54364	3.2912
40S ribosomal protein S24 [OS=Homo sapiens]	-0.16774	0.70246	-0.12137	0.83039
40S ribosomal protein S25 [OS=Homo sapiens]	0.22262	1.6475	-0.12991	2.0054
40S ribosomal protein S26 [OS=Homo sapiens]	-0.075184	0.080393	-0.39508	4.0445
40S ribosomal protein S27 [OS=Homo sapiens]	-0.3194	2.1126	-0.49256	3.8172
40S ribosomal protein S27-like [OS=Homo sapiens]	-0.27776	1.2591	-0.20127	0.69269
40S ribosomal protein S3 [OS=Homo sapiens]	-0.92999	3.6288	-1.1136	4.8457
40S ribosomal protein S3a [OS=Homo sapiens]	-0.93434	4.3395	-0.74846	3.6098
40S ribosomal protein S4, X isoform [OS=Homo sapiens]	0.27929	1.4811	0.38805	3.4103
40S ribosomal protein S5 [OS=Homo sapiens]	0.49229	2.649	-0.11125	1.0587
40S RIBOSOMAL PROTEIN S6 [OS=Homo sapiens]	-0.23444	2.9036	-0.3088	3.3441
40S ribosomal protein S7 [OS=Homo sapiens]	0.16921	0.92517	-0.12256	0.71163
40S ribosomal protein S8 [OS=Homo sapiens]	-0.043093	0.25177	-0.2338	2.0303
40S ribosomal protein S9 [OS=Homo sapiens]	-0.18365	1.74	-0.26655	2.8467
40S ribosomal protein SA [OS=Homo sapiens]	0.20254	1.0753	-0.25238	2.4718
45 kDa calcium-binding protein [OS=Homo sapiens]	-0.37317	0.95704	-0.68966	3.3676
4F2 cell-surface antigen heavy chain [OS=Homo sapiens]	0.1742	0.68915	-0.34362	3.1582
5'-3' exoribonuclease 2 [OS=Homo sapiens]	-0.15535	0.067489	-0.19437	1.2418
5'-AMP-activated protein kinase subunit gamma-1 [OS=Homo sapiens]	-0.098422	0.50462	-0.29335	0.77877
5'-nucleotidase domain-containing protein 2 [OS=Homo sapiens]	-0.40982	3.0363	-0.22201	0.88443
6-phosphogluconate dehydrogenase, decarboxylating [OS=Homo sapiens]	0.12817	0.46404	-0.27509	0.51729
60 kDa heat shock protein, mitochondrial [OS=Homo sapiens]	-0.071015	0.29079	-0.43553	1.81
60S acidic ribosomal protein P0 [OS=Homo sapiens]	-0.028202	0.15362	-0.025649	0.10108
60S acidic ribosomal protein P1 [OS=Homo sapiens]	-0.90754	3.9256	-0.48696	1.7391
60S acidic ribosomal protein P2 [OS=Homo sapiens]	-0.022356	0.27148	-0.15263	1.3
60S ribosomal protein L10A [OS=Homo sapiens]	0.19034	1.5486	-0.2213	3.2965
60S ribosomal protein L11 [OS=Homo sapiens]	-0.78878	4.1993	-0.5804	3.903
60S ribosomal protein L12 [OS=Homo sapiens]	-1.0174	3.6477	-0.32892	2.3153
60S ribosomal protein L13 [OS=Homo sapiens]	0.20729	0.42677	-0.29039	3.9702
60S ribosomal protein L13a [OS=Homo sapiens]	-1.3521	3.8934	-0.018053	0.17438
60S ribosomal protein L14 [OS=Homo sapiens]	0.064238	0.41255	0.018714	0.033318
60S ribosomal protein L15 [OS=Homo sapiens]	0.010238	0.024884	-0.23931	3.4339
60S ribosomal protein L17 [OS=Homo sapiens]	-0.32929	0.92869	-0.60133	4.6434
60S ribosomal protein L18 [OS=Homo sapiens]	0.25855	1.9419	-0.3765	2.8402
60S ribosomal protein L18a [OS=Homo sapiens]	0.047785	0.27684	-0.1167	1.673
60S ribosomal protein L19 [OS=Homo sapiens]	0.29827	0.47065	-0.12974	1.5664
60S ribosomal protein L21 [OS=Homo sapiens]	-0.83478	0.81077	-0.45042	2.5778
60S ribosomal protein L22 [OS=Homo sapiens]	-0.53458	1.5907	-0.83543	5.078
60S ribosomal protein L22-like 1 [OS=Homo sapiens]	-0.77122	1.9095	-0.86361	1.2521
60S ribosomal protein L23 [OS=Homo sapiens]	-0.023982	0.15906	-0.6236	2.7518
60S ribosomal protein L24 [OS=Homo sapiens]	-0.1187	0.9968	-0.14734	1.5521
60S ribosomal protein L26 [OS=Homo sapiens]	-0.22956	1.7136	-0.4408	2.7288
60S ribosomal protein L27 [OS=Homo sapiens]	-0.60452	3.083	-0.33475	2.2145
60S ribosomal protein L27a [OS=Homo sapiens]	-0.2675	1.9841	-0.25684	2.7226
60S ribosomal protein L28 [OS=Homo sapiens]	-0.28265	1.1664	-1.2095	4.6485
60S ribosomal protein L3 [OS=Homo sapiens]	-0.18909	1.6476	-0.74424	3.1301
60S ribosomal protein L32 [OS=Homo sapiens]	-0.073124	0.17362	-0.31984	3.3983
60S ribosomal protein L34 [OS=Homo sapiens]	0.087424	0.44482	0.8799	3.7491
60S ribosomal protein L35 [OS=Homo sapiens]	-0.3151	1.0817	0.020406	0.12559
60S ribosomal protein L35a [OS=Homo sapiens]	0.97542	2.5067	-0.036837	0.043941
60S ribosomal protein L36 [OS=Homo sapiens]	-0.059655	0.50673	-0.12636	0.49534
60s ribosomal protein l38 [OS=Homo sapiens]	-0.017043	0.15819	-0.5562	2.5611
60S ribosomal protein L4 [OS=Homo sapiens]	-0.16112	1.5539	-0.31815	4.2028
60S ribosomal protein L5 [OS=Homo sapiens]	-1.4308	2.619	-0.81413	4.1969
60S ribosomal protein L6 [OS=Homo sapiens]	0.34912	2.0648	-0.26544	3.2078
60S ribosomal protein L7 [OS=Homo sapiens]	0.89261	3.5109	-0.29869	1.8803
60S ribosomal protein L7a [OS=Homo sapiens]	-0.48527	3.1369	-0.22175	3.4347
60S ribosomal protein L8 [OS=Homo sapiens]	-0.0405	0.10642	-0.13203	1.195
60S ribosomal protein L9 [OS=Homo sapiens]	-0.18035	0.91792	-0.67166	4.5167
78 kDa glucose-regulated protein [OS=Homo sapiens]	0.29946	2.0052	-0.13713	2.3957
A-kinase anchor protein 9 [OS=Homo sapiens]	-4.0396	1.2037	-0.20204	1.9692
abl interactor 2 [OS=Homo sapiens]	0.11707	0.53061	-0.093867	0.15155
Acetyl-CoA acetyltransferase, mitochondrial [OS=Homo sapiens]	0.1653	0.39596	-0.1848	1.1362
Acetyl-CoA carboxylase 1 [OS=Homo sapiens]	-0.08299	0.37135	-0.081388	0.59282
Actin-related protein 2 [OS=Homo sapiens]	-0.69668	3.005	-0.81097	3.4938
Actin-related protein 2/3 complex subunit 2 [OS=Homo sapiens]	0.49092	1.0641	-0.35452	1.3297
Actin-related protein 2/3 complex subunit 4 [OS=Homo sapiens]	0.071821	0.52898	-0.15439	3.69
actin-related protein 2/3 complex subunit 5-like protein [OS=Homo sapiens]	-0.57285	0.78264	-0.11649	0.18534
Activated RNA polymerase II transcriptional coactivator p15 [OS=Homo sapiens]	0.044036	0.4123	0.27783	0.359
activator of 90 kDa heat shock protein ATPase homolog 1 [OS=Homo sapiens]	0.25263	0.90053	-0.13992	0.86906
Acyl-coenzyme A thioesterase 13 [OS=Homo sapiens]	0.36176	0.86896	0.029038	0.11187
Acyl-coenzyme A thioesterase 9, mitochondrial [OS=Homo sapiens]	0.021785	0.10974	-0.17055	1.8951
Acylglycerol kinase, mitochondrial [OS=Homo sapiens]	0.5591	0.87013	-0.37947	2.4198
Adenine phosphoribosyltransferase [OS=Homo sapiens]	-0.91093	1.7418	-0.41388	1.1011
adenylosuccinate lyase [OS=Homo sapiens]	-0.027895	0.064	0.037832	0.17764
adenylosuccinate synthetase isozyme 2 [OS=Homo sapiens]	0.059867	0.25037	0.15702	0.41147
adenylyl cyclase-associated protein 1 [OS=Homo sapiens]	-0.14195	0.77309	-0.76218	1.5255
Adipocyte plasma membrane-associated protein [OS=Homo sapiens]	0.29672	0.60403	0.34411	2.126
ADP/ATP translocase 2 [OS=Homo sapiens]	0.25551	1.8569	-0.19765	2.0771
Aladin [OS=Homo sapiens]	-0.12381	0.37645	-0.34708	2.8371
alanine--tRNA ligase, mitochondrial [OS=Homo sapiens]	-0.25679	1.1754	0.43576	1.8688
Aldehyde dehydrogenase X, mitochondrial [OS=Homo sapiens]	-0.26218	1.4734	-0.69945	4.9274
Aldehyde dehydrogenase, mitochondrial [OS=Homo sapiens]	-0.29696	1.794	-0.549	3.1703
Alpha-actinin-4 [OS=Homo sapiens]	0.88816	0.71538	-0.134	1.7838
Alpha-adducin [OS=Homo sapiens]	-0.30071	1.7093	0.039762	0.49591
Alpha-centractin [OS=Homo sapiens]	-0.048322	0.32531	-0.23566	0.55772
alpha-enolase [OS=Homo sapiens]	0.0013722	0.0070301	-0.21215	2.8122
amidophosphoribosyltransferase [OS=Homo sapiens]	0.31361	3.5223	-0.42516	2.1324
aminoacyl tRNA synthase complex-interacting multifunctional protein 1 [OS=Homo sapiens]	0.076267	0.86132	-0.27878	1.4139
aminoacyl tRNA synthase complex-interacting multifunctional protein 2 [OS=Homo sapiens]	0.60466	0.84213	-0.57997	2.8498
AMP deaminase 2 [OS=Homo sapiens]	-0.77982	1.2796	-0.057485	0.047001
anaphase-promoting complex subunit 1 [OS=Homo sapiens]	0.47586	0.977	-0.049727	0.072549
Angiomotin [OS=Homo sapiens]	-0.59911	0.52806	0.26266	0.74151
Ankycorbin [OS=Homo sapiens]	0.56589	2.9818	-0.29546	2.9081
Ankyrin repeat and KH domain-containing protein 1 [OS=Homo sapiens]	-0.2699	0.56974	-0.2588	2.2048
annexin A6 [OS=Homo sapiens]	1.1454	1.6544	-0.11471	0.23135
AP-1 complex subunit gamma-1 [OS=Homo sapiens]	0.60581	1.2203	-0.51988	1.9889
AP-2 complex subunit alpha-1 [OS=Homo sapiens]	0.30341	1.1772	-0.38985	4.9793
AP-3 complex subunit beta-1 [OS=Homo sapiens]	-0.22471	1.3493	0.01305	0.080124
Apoptosis-inducing factor 1, mitochondrial [OS=Homo sapiens]	0.12186	1.0539	-0.11166	0.49795
arginine--tRNA ligase, cytoplasmic [OS=Homo sapiens]	-0.17239	2.4614	-0.074081	0.481
Asparagine--tRNA ligase, cytoplasmic [OS=Homo sapiens]	0.58808	2.0446	-0.86509	2.2828
Aspartate aminotransferase, mitochondrial [OS=Homo sapiens]	-0.030175	0.14887	-0.096326	1.7898
Aspartate--tRNA ligase, cytoplasmic [OS=Homo sapiens]	-0.042218	0.25775	-0.34721	3.9954
Aspartate--tRNA ligase, mitochondrial [OS=Homo sapiens]	0.31428	2.9815	-0.80515	2.162
AT-rich interactive domain-containing protein 3B [OS=Homo sapiens]	-0.072549	0.076871	-0.092774	0.39181
ataxin-2-like protein [OS=Homo sapiens]	-1.1076	2.2315	-0.47955	1.952
Atherin [OS=Homo sapiens]	-0.59591	3.3443	-1.0742	5.409
ATP synthase subunit alpha, mitochondrial [OS=Homo sapiens]	-0.57946	3.3966	-0.70624	4.7488
ATP synthase subunit beta, mitochondrial [OS=Homo sapiens]	-0.34853	2.1638	-0.082849	0.62943
ATP synthase subunit d, mitochondrial [OS=Homo sapiens]	-0.78303	3.3849	-0.044757	0.26441
ATP synthase subunit e, mitochondrial [OS=Homo sapiens]	0.39029	0.89302	-0.010523	0.033653
ATP synthase subunit gamma, mitochondrial [OS=Homo sapiens]	-0.48166	2.0895	-0.29597	3.6682
ATP synthase subunit O, mitochondrial [OS=Homo sapiens]	-0.27145	1.5746	-0.61112	3.604
ATP-binding cassette sub-family D member 3 [OS=Homo sapiens]	0.055115	0.18901	0.012162	0.060066
ATP-binding cassette sub-family F member 1 [OS=Homo sapiens]	-0.20858	0.97302	-0.090985	0.48342
ATP-binding cassette sub-family F member 2 [OS=Homo sapiens]	-0.64318	3.5091	-0.81897	4.6448
ATP-binding cassette sub-family F member 3 [OS=Homo sapiens]	-0.59487	3.0232	0.70883	1.8258
ATP-citrate synthase [OS=Homo sapiens]	-0.034604	0.16737	-0.006528	0.025658
ATP-dependent 6-phosphofructokinase, liver type [OS=Homo sapiens]	-0.44717	1.893	-0.49611	3.0918
ATP-dependent 6-phosphofructokinase, muscle type [OS=Homo sapiens]	-0.1529	1.0336	-0.044394	0.19897
ATP-dependent 6-phosphofructokinase, platelet type [OS=Homo sapiens]	-0.42769	3.0701	-0.52079	3.3652
ATP-dependent Clp protease ATP-binding subunit clpX-like, mitochondrial [OS=Homo sapiens]	-0.50787	3.9414	-0.56698	2.8158
Atp-dependent rna helicase a [OS=Homo sapiens]	0.12554	1.0615	-0.22909	3.0812
ATP-dependent RNA helicase DDX1 [OS=Homo sapiens]	0.37419	2.1024	0.57262	4.6445
ATP-dependent RNA helicase DDX19A [OS=Homo sapiens]	-0.5113	3.5455	0.044196	0.31432
ATP-dependent RNA helicase DDX39A [OS=Homo sapiens]	0.091059	0.55587	0.072572	0.79739
ATP-dependent RNA helicase DDX3X [OS=Homo sapiens]	-0.2568	1.5541	-0.33097	3.336
ATPase ASNA1 [OS=Homo sapiens]	0.61941	2.9058	1.4773	2.7504
ATPase WRNIP1 [OS=Homo sapiens]	-0.56438	1.098	0.009618	0.035019
Atypical kinase COQ8A, mitochondrial [OS=Homo sapiens]	-0.94587	1.5227	-0.2689	0.76785
Aurora kinase B [OS=Homo sapiens]	0.15322	0.56151	0.036363	0.55538
BAG family molecular chaperone regulator 2 [OS=Homo sapiens]	-0.29723	1.74	-0.27883	2.6348
band 4.1-like protein 2 [OS=Homo sapiens]	-0.14563	1.0702	-0.32959	1.865
Basigin [OS=Homo sapiens]	0.34379	2.0779	0.024988	0.45762
Bcl2-associated agonist of cell death [OS=Homo sapiens]	-0.93755	1.0068	-0.61312	3.8085
Beta-centractin [OS=Homo sapiens]	0.073169	0.64759	0.027922	0.033429
Beta-galactosidase [OS=Homo sapiens]	-1.0425	2.6801	-0.26493	0.62066
Bifunctional glutamate/proline--tRNA ligase [OS=Homo sapiens]	-0.18682	1.4749	-0.12322	1.6748
Bifunctional methylenetetrahydrofolate dehydrogenase/cyclohydrolase, mitochondrial [OS=Homo sapiens]	-0.2396	1.8379	-0.72602	1.1971
bifunctional purine biosynthesis protein purH [OS=Homo sapiens]	0.27107	1.621	-0.4743	2.2156
Brain-specific angiogenesis inhibitor 1-associated protein 2 [OS=Homo sapiens]	-0.2621	0.7361	0.053363	0.39537
C-1-tetrahydrofolate synthase, cytoplasmic [OS=Homo sapiens]	0.07323	0.46011	0.39824	0.33579
C-Myc-binding protein [OS=Homo sapiens]	-0.8817	3.1112	-0.42964	5.0222
C-terminal-binding protein 1 [OS=Homo sapiens]	0.18916	0.75273	-0.20683	0.918
CAD protein [OS=Homo sapiens]	-0.16546	1.2969	-0.09156	1.4643
Calcineurin B homologous protein 1 [OS=Homo sapiens]	-0.33843	0.25951	-0.07744	0.26176
Calcium-binding mitochondrial carrier protein Aralar2 [OS=Homo sapiens]	0.4965	1.9162	0.021082	0.030977
Calcium/calmodulin-dependent protein kinase type II subunit gamma [OS=Homo sapiens]	-0.28944	2.8302	-0.37962	2.0229
Calcyclin-binding protein [OS=Homo sapiens]	0.006268	0.039993	-0.079678	1.4167
Calmodulin [OS=Homo sapiens]	-0.090442	0.74829	-0.16204	2.0411
Calmodulin-like protein 3 [OS=Homo sapiens]	-0.25017	1.3405	-0.88046	3.8025
Calnexin [OS=Homo sapiens]	-0.72345	3.7494	-0.4687	4.5879
Calpain small subunit 1 [OS=Homo sapiens]	-0.84392	1.6838	-0.7392	3.3905
Calumenin [OS=Homo sapiens]	-1.1044	4.8362	-1.2716	7.4142
cAMP-dependent protein kinase type II-alpha regulatory subunit [OS=Homo sapiens]	-0.016188	0.034665	0.10501	0.25356
Cancer-related nucleoside-triphosphatase [OS=Homo sapiens]	-0.44907	2.7462	-0.63602	5.0228
Caprin-1 [OS=Homo sapiens]	-0.27258	0.26553	-0.14015	0.68805
Carnitine O-palmitoyltransferase 2, mitochondrial [OS=Homo sapiens]	0.20466	1.8799	0.41148	2.3458
Catenin alpha-1 [OS=Homo sapiens]	0.68802	1.4134	0.61403	2.2404
Catenin beta-1 [OS=Homo sapiens]	-0.32123	1.3671	-0.033271	0.53761
CCR4-NOT transcription complex subunit 1 [OS=Homo sapiens]	-0.22259	1.0749	-0.22937	4.217
CDK5 regulatory subunit-associated protein 1 [OS=Homo sapiens]	-0.67994	3.0314	-0.49886	3.1377
Cell cycle and apoptosis regulator protein 2 [OS=Homo sapiens]	-0.31042	0.33693	-0.63343	3.9594
Cell division cycle 5-like protein [OS=Homo sapiens]	-1.081	4.1624	-0.5286	3.411
Cell division cycle and apoptosis regulator protein 1 [OS=Homo sapiens]	0.57565	1.0226	0.40524	3.5857
Cell division cycle protein 123 homolog [OS=Homo sapiens]	-0.56781	2.8869	-0.72264	3.8543
cell division cycle protein 27 homolog [OS=Homo sapiens]	0.19344	0.66133	-0.61937	3.0641
Cellular tumor antigen p53 [OS=Homo sapiens]	-0.27996	1.9222	-0.080315	0.62392
Centromere protein H [OS=Homo sapiens]	0.8106	3.2049	0.67484	2.9818
Centromere/kinetochore protein zw10 homolog [OS=Homo sapiens]	0.58293	1.9361	-0.11467	0.59556
Centrosomal protein of 170 kDa [OS=Homo sapiens]	1.0651	2.8151	-1.1599	5.4429
Centrosomal protein of 97 kDa [OS=Homo sapiens]	0.21454	0.75615	-0.32559	4.064
choline-phosphate cytidylyltransferase A [OS=Homo sapiens]	1.4914	4.2442	0.85153	3.3407
Chromodomain-helicase-DNA-binding protein 4 [OS=Homo sapiens]	-0.033373	0.21682	-0.3106	3.7515
Chromodomain-helicase-DNA-binding protein 7 [OS=Homo sapiens]	-0.35228	0.89149	-0.088076	0.6854
citrate synthase, mitochondrial [OS=Homo sapiens]	-0.18815	1.144	-0.33023	1.4723
Clathrin heavy chain 1 [OS=Homo sapiens]	-0.11241	0.63173	-0.28063	2.2571
Cleavage and polyadenylation specificity factor subunit 2 [OS=Homo sapiens]	0.33966	1.2536	-0.4895	4.1886
Cleavage and polyadenylation specificity factor subunit 3 [OS=Homo sapiens]	-0.26285	1.1794	-0.078003	0.65491
Cleavage and polyadenylation specificity factor subunit 7 [OS=Homo sapiens]	-0.066904	0.32276	-0.17741	1.9494
Cleavage stimulation factor subunit 1 [OS=Homo sapiens]	0.25742	1.8301	-0.035297	0.14878
cleavage stimulation factor subunit 2 [OS=Homo sapiens]	0.12281	0.68635	0.32097	3.2751
cleavage stimulation factor subunit 2 tau variant [OS=Homo sapiens]	-0.10458	0.26192	0.0073326	0.10544
coatomer subunit alpha [OS=Homo sapiens]	0.27955	1.2113	-0.0031261	0.027595
Coatomer subunit beta [OS=Homo sapiens]	-0.36681	2.8817	-0.34599	1.557
Coatomer subunit beta' [OS=Homo sapiens]	0.039454	0.29855	-0.10615	1.496
Coatomer subunit delta [OS=Homo sapiens]	-0.1871	1.7232	-0.16386	0.89899
coatomer subunit epsilon [OS=Homo sapiens]	1.5269	0.51544	-0.075517	0.25384
Coatomer subunit gamma-1 [OS=Homo sapiens]	-0.036912	0.16092	-0.27417	2.0227
Coatomer subunit gamma-2 [OS=Homo sapiens]	0.1316	0.74492	0.080342	0.35048
Cofilin-1 [OS=Homo sapiens]	0.021224	0.025362	-2.0145	0.4076
cold shock domain-containing protein E1 [OS=Homo sapiens]	-0.16895	0.41471	-0.72485	2.3662
COMM domain-containing protein 3 [OS=Homo sapiens]	0.086109	0.80249	-0.48529	0.88612
Complement component 1 Q subcomponent-binding protein, mitochondrial [OS=Homo sapiens]	-0.080367	0.87996	-0.059178	0.15464
condensin complex subunit 1 [OS=Homo sapiens]	-0.37736	2.0312	-0.18969	1.4527
Condensin complex subunit 2 [OS=Homo sapiens]	-0.28243	1.3661	-0.17347	0.92103
Condensin complex subunit 3 [OS=Homo sapiens]	-0.18371	0.7618	-0.4657	3.4658
COP9 signalosome complex subunit 2 [OS=Homo sapiens]	0.01067	0.048124	1.4268	3.2919
COP9 signalosome complex subunit 4 [OS=Homo sapiens]	-0.011441	0.052874	-0.036923	0.10707
Core histone macro-H2A.1 [OS=Homo sapiens]	0.11779	0.55266	0.10788	2.401
Creatine kinase B-type [OS=Homo sapiens]	0.078069	0.70512	-0.015383	0.036783
Creatine kinase U-type, mitochondrial [OS=Homo sapiens]	-0.36135	0.57805	0.099433	0.43922
CREB-regulated transcription coactivator 2 [OS=Homo sapiens]	-0.81167	3.4309	-0.27309	0.99357
CTP synthase 1 [OS=Homo sapiens]	-0.34561	2.1024	-0.16022	1.7971
Cullin-1 [OS=Homo sapiens]	0.48891	1.2163	-0.35275	1.1811
Cullin-5 [OS=Homo sapiens]	1.088	4.5943	0.89278	7.0161
cullin-associated nedd8-dissociated protein 1 [OS=Homo sapiens]	0.054551	0.38209	-0.77789	3.3084
Cyclin-dependent kinase 1 [OS=Homo sapiens]	0.61831	3.0438	-0.5258	1.337
cyclin-dependent kinase inhibitor 2A [OS=Homo sapiens]	0.95266	4.2785	0.22677	2.2751
Cystathionine beta-synthase [OS=Homo sapiens]	0.38043	2.499	0.011027	0.049501
Cystatin-A [OS=Homo sapiens]	1.2198	1.9082	-0.46666	1.0996
Cystatin-B [OS=Homo sapiens]	0.11619	0.57913	0.06959	0.46711
Cysteine--tRNA ligase, cytoplasmic [OS=Homo sapiens]	0.063174	0.14312	-0.20813	0.80457
Cytochrome b-c1 complex subunit 1, mitochondrial [OS=Homo sapiens]	0.77293	3.6224	0.076917	1.0109
Cytochrome b-c1 complex subunit 2, mitochondrial [OS=Homo sapiens]	-0.2779	2.3313	-0.45114	3.9369
Cytochrome b-c1 complex subunit 7 [OS=Homo sapiens]	-2.2605	0.96726	-0.11399	1.5411
cytochrome b-c1 complex subunit 9 [OS=Homo sapiens]	0.26829	1.3442	-0.23301	0.30126
Cytochrome c oxidase subunit 2 [OS=Homo sapiens]	0.048102	0.4739	-0.089717	0.95508
Cytochrome c oxidase subunit 5A, mitochondrial [OS=Homo sapiens]	0.024968	0.046072	-0.02506	0.26001
Cytochrome c oxidase subunit 5B, mitochondrial [OS=Homo sapiens]	-0.10306	0.82111	-0.07805	0.4974
Cytoplasmic dynein 1 heavy chain 1 [OS=Homo sapiens]	-0.090978	0.80799	-0.26742	3.8791
Cytoplasmic dynein 1 light intermediate chain 1 [OS=Homo sapiens]	-0.032274	0.19255	-0.035047	0.093827
Cytoplasmic dynein 2 heavy chain 1 [OS=Homo sapiens]	0.71095	3.0726	-0.25097	2.9327
Cytoplasmic tRNA 2-thiolation protein 2 [OS=Homo sapiens]	0.14638	0.83985	-1.1825	2.8048
Cytoskeleton-associated protein 4 [OS=Homo sapiens]	0.46501	1.7294	0.23841	2.5011
Cytoskeleton-associated protein 5 [OS=Homo sapiens]	0.15117	1.0412	0.039785	0.27011
cytosolic non-specific dipeptidase [OS=Homo sapiens]	0.21944	0.72627	0.26503	0.40901
D-3-phosphoglycerate dehydrogenase [OS=Homo sapiens]	1.1958	2.6402	0.028273	0.083515
DCC-interacting protein 13-alpha [OS=Homo sapiens]	-0.32736	2.4751	-0.26275	3.5874
dCTP pyrophosphatase 1 [OS=Homo sapiens]	-0.012696	0.066159	1.4256	2.6696
delta-1-pyrroline-5-carboxylate synthase [OS=Homo sapiens]	0.16345	1.3122	0.035091	0.27555
Deoxynucleotidyltransferase terminal-interacting protein 2 [OS=Homo sapiens]	0.46853	0.68127	-1.0724	4.7697
Deoxyuridine 5'-triphosphate nucleotidohydrolase, mitochondrial [OS=Homo sapiens]	0.07915	1.2435	-0.2137	1.2372
Dermcidin [OS=Homo sapiens]	1.4107	0.56505	-0.8565	4.1137
Desmoglein-2 [OS=Homo sapiens]	-1.0825	2.247	-1.0953	5.2493
Desmoplakin [OS=Homo sapiens]	0.78547	2.1639	-1.0926	4.1176
developmentally-regulated GTP-binding protein 1 [OS=Homo sapiens]	0.30823	1.0702	-0.015597	0.050275
dihydrofolate reductase [OS=Homo sapiens]	-0.91847	2.4772	-0.42946	1.9549
Dihydrolipoyl dehydrogenase, mitochondrial [OS=Homo sapiens]	-0.35201	1.988	-0.1958	0.66877
Dihydrolipoyllysine-residue acetyltransferase component of pyruvate dehydrogenase complex, mitochondrial [OS=Homo sapiens]	0.33234	2.9738	-0.16452	2.2957
Dihydrolipoyllysine-residue succinyltransferase component of 2-oxoglutarate dehydrogenase complex, mitochondrial [OS=Homo sapiens]	-0.39458	3.8217	-0.37212	2.5307
Dihydropyrimidinase-related protein 5 [OS=Homo sapiens]	-0.52432	2.3164	0.15355	0.27743
DNA damage-binding protein 1 [OS=Homo sapiens]	0.39533	2.8007	0.052727	0.83551
DNA mismatch repair protein MSH2 [OS=Homo sapiens]	-0.051579	0.20667	-0.23316	1.2998
DNA mismatch repair protein MSH6 [OS=Homo sapiens]	-0.83401	4.1364	-0.61542	5.2763
DNA polymerase alpha subunit B [OS=Homo sapiens]	-0.1556	0.73929	-0.41437	1.5085
DNA polymerase delta catalytic subunit [OS=Homo sapiens]	0.10793	0.40271	0.15874	1.2893
DNA polymerase delta subunit 3 [OS=Homo sapiens]	-0.78749	3.8659	-0.4109	1.5181
DNA repair protein Rad50 [OS=Homo sapiens]	-0.43947	2.2575	-0.35781	3.0995
DNA repair protein RAD51 homolog 3 [OS=Homo sapiens]	-0.14533	0.87709	0.17559	0.4418
DNA replication licensing factor mcm2 [OS=Homo sapiens]	-0.31061	2.3229	-0.19135	1.5812
DNA replication licensing factor MCM4 [OS=Homo sapiens]	-0.47321	2.3193	-0.14052	0.91757
DNA replication licensing factor MCM6 [OS=Homo sapiens]	-0.28493	2.1577	-0.30973	1.2562
DNA replication licensing factor MCM7 [OS=Homo sapiens]	-0.24551	2.0603	-0.074242	0.60377
DNA topoisomerase 2-beta [OS=Homo sapiens]	-0.44227	1.3568	-0.18226	1.5174
DNA-dependent protein kinase catalytic subunit [OS=Homo sapiens]	-0.20679	1.7718	-0.21625	2.2623
DNA-directed RNA polymerase I subunit RPA1 [OS=Homo sapiens]	-0.45188	1.6049	-0.46063	0.57566
DNA-directed RNA polymerase II subunit RPB1 [OS=Homo sapiens]	-0.70277	3.6885	-0.17064	0.23846
DNA-directed RNA polymerase II subunit RPB11-a [OS=Homo sapiens]	-0.17347	0.5232	-0.4079	1.8336
DNA-directed RNA polymerase II subunit RPB2 [OS=Homo sapiens]	-0.85553	4.0746	-0.53125	3.7575
DNA-directed RNA polymerase II subunit RPB3 [OS=Homo sapiens]	0.13171	0.72749	-0.42931	3.537
DNA-directed RNA polymerase III subunit RPC1 [OS=Homo sapiens]	-0.52833	3.9945	0.26504	0.64365
DNA-directed RNA polymerase III subunit RPC2 [OS=Homo sapiens]	0.083937	0.12913	-0.13523	0.57304
DNA-directed RNA polymerase III subunit RPC4 [OS=Homo sapiens]	-0.20856	1.0137	-0.55908	3.5426
DNA-directed RNA polymerases I and III subunit RPAC1 [OS=Homo sapiens]	0.086555	0.27969	0.17152	1.2527
DNA-directed RNA polymerases I and III subunit RPAC2 [OS=Homo sapiens]	0.24799	0.87412	-0.094293	0.28588
DnaJ homolog subfamily A member 1 [OS=Homo sapiens]	-0.11403	0.77798	-0.069848	0.4317
DnaJ homolog subfamily A member 2 [OS=Homo sapiens]	-0.20476	0.67869	-0.27246	1.8434
DnaJ homolog subfamily A member 3, mitochondrial [OS=Homo sapiens]	-0.089833	0.45368	-0.52211	5.894
DnaJ homolog subfamily B member 11 [OS=Homo sapiens]	0.079579	0.63261	-0.27651	2.1229
DnaJ homolog subfamily B member 2 [OS=Homo sapiens]	-0.45639	1.2542	-0.91558	3.464
DnaJ homolog subfamily B member 6 [OS=Homo sapiens]	-0.46861	2.9213	-0.75992	4.2841
DnaJ homolog subfamily C member 10 [OS=Homo sapiens]	-0.3697	1.0762	-0.059222	0.1725
Dolichol-phosphate mannosyltransferase subunit 1 [OS=Homo sapiens]	0.98648	3.1405	-0.56129	3.3125
Dolichyl-diphosphooligosaccharide--protein glycosyltransferase 48 kDa subunit [OS=Homo sapiens]	0.4228	1.3929	-0.21269	2.0642
Dolichyl-diphosphooligosaccharide--protein glycosyltransferase subunit 1 [OS=Homo sapiens]	0.034559	0.18861	0.0053236	0.023839
Dolichyl-diphosphooligosaccharide--protein glycosyltransferase subunit 2 [OS=Homo sapiens]	-0.43581	1.6303	-0.23118	2.4411
Dolichyl-diphosphooligosaccharide--protein glycosyltransferase subunit DAD1 [OS=Homo sapiens]	0.099517	0.40015	-0.17245	3.0565
Double-strand break repair protein MRE11 [OS=Homo sapiens]	-0.69194	3.1087	-0.1522	1.6773
Double-strand-break repair protein rad21 homolog [OS=Homo sapiens]	0.17121	1.4264	-0.31301	2.8959
Double-stranded RNA-specific adenosine deaminase [OS=Homo sapiens]	1.2085	4.0697	-0.17217	2.0101
dynactin subunit 2 [OS=Homo sapiens]	0.4071	2.546	-0.1097	1.9844
Dynactin subunit 4 [OS=Homo sapiens]	-0.53006	2.3217	0.084569	0.38975
Dynamin-1-like protein [OS=Homo sapiens]	0.45455	1.3968	-0.064021	0.83634
Dynamin-2 [OS=Homo sapiens]	0.0036708	0.024161	-1.0155	5.1483
Dynein assembly factor 5, axonemal [OS=Homo sapiens]	0.88327	3.4235	0.075101	0.57424
E3 SUMO-protein ligase RanBP2 [OS=Homo sapiens]	-0.32461	2.2026	-0.29499	3.1753
E3 ubiquitin-protein ligase BRE1B [OS=Homo sapiens]	0.94722	2.6933	-0.27735	2.1176
E3 ubiquitin-protein ligase HUWE1 [OS=Homo sapiens]	-0.19165	0.93501	-0.48192	2.8063
E3 ubiquitin-protein ligase RING1 [OS=Homo sapiens]	-0.12081	0.17223	-0.14057	0.88433
e3 ubiquitin-protein ligase UBR4 [OS=Homo sapiens]	0.70337	1.557	-0.12664	1.1816
E3 ubiquitin-protein ligase UBR5 [OS=Homo sapiens]	-0.98524	0.93714	-0.82575	4.4388
E3 UFM1-protein ligase 1 [OS=Homo sapiens]	-0.15748	0.37819	0.11002	0.42858
Echinoderm microtubule-associated protein-like 4 [OS=Homo sapiens]	0.57151	0.8105	-0.30282	0.53918
EH domain-containing protein 1 [OS=Homo sapiens]	-0.53968	2.0417	0.061922	0.057706
EH domain-containing protein 4 [OS=Homo sapiens]	0.85285	2.6061	0.20447	0.30097
eIF-2-alpha kinase activator GCN1 [OS=Homo sapiens]	0.031699	0.25418	-0.12046	1.186
ELAV-like protein 1 [OS=Homo sapiens]	0.097784	0.40946	-0.0228	0.36315
Electron transfer flavoprotein subunit alpha, mitochondrial [OS=Homo sapiens]	-0.54863	3.3297	-0.53797	3.0035
Elongation factor 1-alpha 1 [OS=Homo sapiens]	-0.18548	1.0675	-0.25488	0.94417
Elongation factor 1-alpha 2 [OS=Homo sapiens]	-0.16777	0.83416	-0.18625	0.40437
Elongation factor 1-beta [OS=Homo sapiens]	0.112	1.1064	-0.27691	0.70841
elongation factor 1-gamma [OS=Homo sapiens]	0.0043992	0.017781	-0.47474	3.6808
Elongation factor 2 [OS=Homo sapiens]	-0.11171	0.58907	-0.14643	1.9895
elongation factor Tu, mitochondrial [OS=Homo sapiens]	-0.60906	3.022	-0.8067	5.8961
Elongator complex protein 1 [OS=Homo sapiens]	0.14738	1.2245	-0.50594	1.9429
Elongin-B [OS=Homo sapiens]	0.68703	4.2529	0.62432	3.3757
Endophilin-A2 [OS=Homo sapiens]	-0.076874	0.46309	-1.1707	2.2503
Endophilin-B1 [OS=Homo sapiens]	-0.87048	3.1714	-0.67751	3.6808
Endophilin-B2 [OS=Homo sapiens]	-0.086547	0.30682	-0.55193	1.8267
Endoplasmic reticulum resident protein 29 [OS=Homo sapiens]	0.059419	0.46448	0.025022	0.097024
Endoplasmin [OS=Homo sapiens]	-0.068672	0.3257	-0.24435	2.1482
Enhancer of mRNA-decapping protein 4 [OS=Homo sapiens]	0.22114	0.95597	0.015348	0.11484
Enhancer of rudimentary homolog [OS=Homo sapiens]	-0.060594	0.56628	-0.11832	0.72539
Enoyl-CoA hydratase, mitochondrial [OS=Homo sapiens]	-0.1914	2.0605	0.27425	1.2827
epiplakin [OS=Homo sapiens]	-0.48662	1.7227	-0.36475	1.6165
ER membrane protein complex subunit 1 [OS=Homo sapiens]	0.33471	0.27951	-0.055439	0.91508
ER membrane protein complex subunit 2 [OS=Homo sapiens]	-1.258	2.2953	-0.26915	0.98276
Erlin-2 [OS=Homo sapiens]	0.60039	2.4537	0.66684	4.7288
ES1 protein homolog, mitochondrial [OS=Homo sapiens]	0.23508	1.0957	-0.13947	0.31553
Eukaryotic initiation factor 4A-I [OS=Homo sapiens]	-0.14256	0.929	-0.3462	1.5238
Eukaryotic translation elongation factor 1 epsilon-1 [OS=Homo sapiens]	0.55519	3.2766	0.26511	1.2062
Eukaryotic translation initiation factor 2 subunit 1 [OS=Homo sapiens]	-0.25994	0.96967	-0.059755	0.24175
eukaryotic translation initiation factor 2 subunit 3 [OS=Homo sapiens]	-0.64767	2.9849	-0.34456	1.8546
Eukaryotic translation initiation factor 3 subunit A [OS=Homo sapiens]	0.46299	2.326	-0.0027402	0.040263
Eukaryotic translation initiation factor 3 subunit B [OS=Homo sapiens]	-0.20153	1.1608	-0.16453	3.2803
Eukaryotic translation initiation factor 3 subunit D [OS=Homo sapiens]	-1.1699	3.1565	-1.1772	5.9384
Eukaryotic translation initiation factor 3 subunit F [OS=Homo sapiens]	-0.017256	0.11048	-0.05188	0.51671
Eukaryotic translation initiation factor 3 subunit G [OS=Homo sapiens]	0.69258	3.0544	-0.12632	1.3115
Eukaryotic translation initiation factor 3 subunit H [OS=Homo sapiens]	-0.51245	1.2709	-0.48278	1.9697
Eukaryotic translation initiation factor 3 subunit I [OS=Homo sapiens]	-0.068301	0.36036	0.15829	0.77072
Eukaryotic translation initiation factor 3 subunit J [OS=Homo sapiens]	-0.055441	0.13721	-0.29212	1.4116
Eukaryotic translation initiation factor 3 subunit K [OS=Homo sapiens]	0.24115	1.1659	-0.18601	1.6109
eukaryotic translation initiation factor 3 subunit L [OS=Homo sapiens]	-0.26319	1.7437	0.3216	0.2489
eukaryotic translation initiation factor 4 gamma 1 [OS=Homo sapiens]	-0.51613	3.5192	-0.22628	1.7549
Eukaryotic translation initiation factor 4 gamma 2 [OS=Homo sapiens]	-0.20053	0.87193	-0.27428	0.32527
Eukaryotic translation initiation factor 4E [OS=Homo sapiens]	-0.61712	1.198	-0.065861	0.39155
Eukaryotic translation initiation factor 5B [OS=Homo sapiens]	0.12975	1.0948	-0.14627	1.0595
exocyst complex component 1 [OS=Homo sapiens]	-0.23628	1.1025	-0.28147	1.1073
exocyst complex component 2 [OS=Homo sapiens]	0.20236	0.4489	-0.58201	1.9415
Exocyst complex component 4 [OS=Homo sapiens]	-0.43689	2.5227	-0.83331	2.931
Exocyst complex component 7 [OS=Homo sapiens]	0.002546	0.006789	0.098853	0.61414
Exocyst complex component 8 [OS=Homo sapiens]	-0.0063462	0.0084764	-0.59497	3.4681
Exosome complex component MTR3 [OS=Homo sapiens]	0.59153	1.4026	0.53398	2.4875
Exosome complex component Rrp4 [OS=Homo sapiens]	0.49259	3.6885	0.2871	1.8182
Exosome complex component RRP42 [OS=Homo sapiens]	0.55663	1.036	-1.2174	4.1366
exosome complex exonuclease RRP44 [OS=Homo sapiens]	-0.15833	1.0626	-0.75318	3.3624
exosome component 10 [OS=Homo sapiens]	0.30292	1.3133	0.024272	0.11157
Exportin-1 [OS=Homo sapiens]	0.26456	1.991	-0.20645	1.3403
Exportin-2 [OS=Homo sapiens]	-0.22853	1.0915	-0.20957	2.3157
Extended synaptotagmin-1 [OS=Homo sapiens]	-0.30064	1.7539	-0.56566	2.0226
F-actin-capping protein subunit alpha-1 [OS=Homo sapiens]	0.074819	0.85772	-0.095916	0.95205
F-actin-capping protein subunit alpha-2 [OS=Homo sapiens]	-0.032677	0.22511	-0.08631	0.53532
F-box-like/WD repeat-containing protein TBL1XR1 [OS=Homo sapiens]	0.065189	0.1019	-0.60521	3.97
FACT complex subunit SPT16 [OS=Homo sapiens]	0.55829	5.5912	-0.29069	4.2318
FACT complex subunit SSRP1 [OS=Homo sapiens]	-0.519	2.0972	-0.34146	4.2242
Far upstream element-binding protein 2 [OS=Homo sapiens]	-0.11711	0.30082	0.28426	1.6274
Far upstream element-binding protein 3 [OS=Homo sapiens]	0.51978	2.1691	0.045895	0.12785
Fatty acid synthase [OS=Homo sapiens]	-0.0029388	0.015484	-0.29956	3.5337
Ferrochelatase, mitochondrial [OS=Homo sapiens]	-0.17266	0.15039	-1.0281	0.3663
FGFR1 oncogene partner [OS=Homo sapiens]	-0.32626	1.0223	-0.14861	0.95435
Filamin-A [OS=Homo sapiens]	-0.032146	0.25742	-0.0823	0.73633
Filamin-B [OS=Homo sapiens]	-0.38959	1.6864	0.085217	0.58679
FK506-binding protein 15 [OS=Homo sapiens]	-0.017066	0.013959	0.13662	0.81452
fructose-bisphosphate aldolase A [OS=Homo sapiens]	0.47314	2.6304	0.26109	1.0815
fumarate hydratase, mitochondrial [OS=Homo sapiens]	0.11709	0.65451	-0.019926	0.085723
galactokinase [OS=Homo sapiens]	-1.1483	2.1481	0.58965	2.6446
Gamma-adducin [OS=Homo sapiens]	0.23547	0.91235	-0.28587	2.1154
Gamma-glutamyl hydrolase [OS=Homo sapiens]	0.40321	1.2928	0.057502	0.13452
Ganglioside GM2 activator [OS=Homo sapiens]	-0.79169	1.4677	-0.7899	2.4709
gem-associated protein 5 [OS=Homo sapiens]	0.88582	1.3454	-0.56051	0.832
General transcription factor 3C polypeptide 1 [OS=Homo sapiens]	0.32369	0.85977	-0.22859	3.4382
General transcription factor 3C polypeptide 3 [OS=Homo sapiens]	0.19553	0.3533	0.97562	5.2154
general transcription factor 3C polypeptide 5 [OS=Homo sapiens]	-0.079231	0.25374	-0.30399	1.5976
General transcription factor iif subunit 1 [OS=Homo sapiens]	0.62977	1.634	-0.45699	1.3895
General transcription factor IIF subunit 2 [OS=Homo sapiens]	0.61638	0.46456	-0.41567	1.744
General vesicular transport factor p115 [OS=Homo sapiens]	-1.0358	1.474	-0.12967	1.6518
glucose-6-phosphate isomerase [OS=Homo sapiens]	0.23067	1.3474	-0.58874	3.8034
Glucosidase 2 subunit beta [OS=Homo sapiens]	-0.11815	0.15254	-0.95852	1.3985
Glutamate dehydrogenase 1, mitochondrial [OS=Homo sapiens]	-0.26575	1.1331	-0.23713	1.5913
Glutamate-rich WD repeat-containing protein 1 [OS=Homo sapiens]	-1.3455	3.7646	-1.1833	3.9771
glutamine--fructose-6-phosphate aminotransferase [isomerizing] 1 [OS=Homo sapiens]	0.0141	0.14419	0.20844	0.52588
glutamine--tRNA ligase [OS=Homo sapiens]	0.33397	2.0916	-0.70298	1.6331
Glutaryl-CoA dehydrogenase, mitochondrial [OS=Homo sapiens]	-0.030858	0.055832	-0.27933	1.4802
glyceraldehyde-3-phosphate dehydrogenase [OS=Homo sapiens]	-0.15966	1.4669	-0.10885	0.1077
Glycine--tRNA ligase [OS=Homo sapiens]	-0.36547	0.27176	0.3399	3.3788
Glycogen phosphorylase, liver form [OS=Homo sapiens]	-0.26475	1.6749	-0.58813	1.5181
Golgin subfamily A member 2 [OS=Homo sapiens]	-0.43958	1.5404	0.79397	1.4542
Golgin subfamily A member 4 [OS=Homo sapiens]	-0.71895	2.369	-1.2759	2.4598
GRB10-interacting GYF protein 2 [OS=Homo sapiens]	-1.1844	3.8773	-0.68856	4.4285
GrpE protein homolog 1, mitochondrial [OS=Homo sapiens]	-0.35722	2.1122	-0.32106	1.9794
GrpE protein homolog 2, mitochondrial [OS=Homo sapiens]	-0.53441	2.8665	-0.17913	0.45701
GTP-binding nuclear protein RAN [OS=Homo sapiens]	-0.017644	0.12826	-0.19008	2.365
GTP-binding protein rheb [OS=Homo sapiens]	-0.45242	3.2925	-0.42823	1.8345
GTPase Era, mitochondrial [OS=Homo sapiens]	-0.38919	0.69453	-0.50334	1.9834
Guanine nucleotide-binding protein-like 3 [OS=Homo sapiens]	-0.79936	1.6872	-0.48669	3.3088
Haloacid dehalogenase-like hydrolase domain-containing 5 [OS=Homo sapiens]	0.98061	1.3639	-0.17481	0.33003
HAUS augmin-like complex subunit 1 [OS=Homo sapiens]	0.61763	1.794	1.4134	1.7704
HAUS augmin-like complex subunit 5 [OS=Homo sapiens]	1.4548	1.8384	-0.55219	3.5361
HAUS augmin-like complex subunit 6 [OS=Homo sapiens]	-0.2998	1.5787	-0.8055	3.9861
HAUS augmin-like complex subunit 8 [OS=Homo sapiens]	-0.67891	2.8083	-0.87097	3.3145
HCLS1-associated protein X-1 [OS=Homo sapiens]	-0.38043	1.8202	-0.55285	2.159
HD domain-containing protein 2 [OS=Homo sapiens]	-0.63009	1.9852	-0.45188	0.45269
Heat shock 70 kDa protein 14 [OS=Homo sapiens]	-0.31767	3.391	-0.48938	4.2049
heat shock 70 kDa protein 1A [OS=Homo sapiens]	0.23458	2.229	-0.17721	4.6991
Heat shock 70 kDa protein 4 [OS=Homo sapiens]	0.26109	0.48129	0.025763	0.12988
Heat shock cognate 71 kDa protein [OS=Homo sapiens]	0.32469	2.8902	-0.03376	2.2377
Heat shock protein 105 kDa [OS=Homo sapiens]	-0.69313	2.5588	0.16217	0.48329
heat shock protein 75 kDa, mitochondrial [OS=Homo sapiens]	-0.028575	0.21389	-0.17578	1.851
Heat shock protein beta-1 [OS=Homo sapiens]	-1.1234	5.2231	-1.2067	4.3959
Heat shock protein HSP 90-alpha [OS=Homo sapiens]	-0.09861	0.99879	-0.12248	2.4789
Heat shock protein HSP 90-beta [OS=Homo sapiens]	-0.024487	0.11909	-0.26122	3.2695
Helicase SKI2W [OS=Homo sapiens]	-0.048568	0.12691	-0.23073	0.66838
Heterogeneous nuclear ribonucleoprotein A0 [OS=Homo sapiens]	-0.20716	0.92915	-0.21606	1.3897
heterogeneous nuclear ribonucleoprotein D0 [OS=Homo sapiens]	-0.3481	1.6913	-0.4484	3.0566
Heterogeneous nuclear ribonucleoprotein H [OS=Homo sapiens]	-0.5871	2.9985	-0.63743	4.4307
Heterogeneous nuclear ribonucleoprotein M [OS=Homo sapiens]	-0.25329	2.7414	-0.74937	3.4143
Heterogeneous nuclear ribonucleoprotein U [OS=Homo sapiens]	-0.16272	0.63932	-0.36995	3.3624
heterogeneous nuclear ribonucleoprotein U-like protein 2 [OS=Homo sapiens]	0.19105	0.25129	-0.425	1.7258
Hexokinase-1 [OS=Homo sapiens]	-0.3542	2.3077	0.84313	1.2482
Hexokinase-2 [OS=Homo sapiens]	-1.0356	3.2384	-0.061546	0.12206
histone acetyltransferase type B catalytic subunit [OS=Homo sapiens]	0.3731	1.3321	-0.0059863	0.018313
histone deacetylase 1 [OS=Homo sapiens]	-0.79434	1.165	-0.40046	4.6775
histone deacetylase 6 [OS=Homo sapiens]	-0.11638	0.2081	-0.095554	1.3611
Histone deacetylase complex subunit SAP18 [OS=Homo sapiens]	0.3376	1.7826	0.13682	0.92295
Histone H2A.V [OS=Homo sapiens]	0.073728	0.56406	-0.19313	1.6922
histone H3.3 [OS=Homo sapiens]	-0.025381	0.13092	-0.11236	0.62925
histone H4 [OS=Homo sapiens]	0.69428	4.0925	-0.19864	3.6483
Histone-arginine methyltransferase CARM1 [OS=Homo sapiens]	-0.48842	1.3975	-0.25154	1.8969
Host cell factor 1 [OS=Homo sapiens]	-0.40974	1.0817	-0.45244	3.1286
Hydroxyacyl-coenzyme A dehydrogenase, mitochondrial [OS=Homo sapiens]	-0.38301	0.85624	-0.48133	2.1225
Hydroxysteroid dehydrogenase-like protein 2 [OS=Homo sapiens]	1.2057	4.0134	1.2432	3.9715
Hypoxanthine-guanine phosphoribosyltransferase [OS=Homo sapiens]	-0.37064	0.85223	-0.38618	2.0341
Hypoxia up-regulated protein 1 [OS=Homo sapiens]	-0.35063	2.4036	-0.69675	1.5829
Immunoglobulin-binding protein 1 [OS=Homo sapiens]	-0.71464	1.8787	-0.65417	3.0246
Importin subunit alpha-1 [OS=Homo sapiens]	-0.28988	1.8819	-0.35833	3.0038
Importin subunit beta-1 [OS=Homo sapiens]	0.13707	0.5212	-0.48249	2.4466
Importin-4 [OS=Homo sapiens]	-0.30164	1.6725	-0.75057	2.8229
Importin-5 [OS=Homo sapiens]	-1.1604	3.9025	-0.34079	1.5825
Inorganic pyrophosphatase 2, mitochondrial [OS=Homo sapiens]	0.80925	2.6076	-0.23086	0.32666
inosine-5'-monophosphate dehydrogenase 2 [OS=Homo sapiens]	-0.0044804	0.018421	-0.32494	1.9582
insulin receptor substrate 4 [OS=Homo sapiens]	0.25866	1.4	-0.52731	3.9362
Insulin-like growth factor 2 mRNA-binding protein 1 [OS=Homo sapiens]	-0.069416	0.15126	-0.15139	2.0061
Integrator complex subunit 11 [OS=Homo sapiens]	-0.3366	1.3368	-0.2533	2.1541
Interleukin enhancer-binding factor 2 [OS=Homo sapiens]	-0.54598	2.4401	-0.10188	2.0674
Intraflagellar transport protein 20 homolog [OS=Homo sapiens]	1.2041	3.8403	1.2523	2.799
Iron-sulfur protein NUBPL [OS=Homo sapiens]	0.27141	0.87636	-0.069155	0.36849
Isochorismatase domain-containing protein 1 [OS=Homo sapiens]	-0.025238	0.10658	-0.25821	0.44901
isochorismatase domain-containing protein 2 [OS=Homo sapiens]	-0.09803	0.81786	-0.15416	0.50736
Isocitrate dehydrogenase [NAD] subunit alpha, mitochondrial [OS=Homo sapiens]	-0.40828	2.776	-0.81984	5.4473
isocitrate dehydrogenase [NAD] subunit beta, mitochondrial [OS=Homo sapiens]	0.21201	1.3913	0.012265	0.074056
isocitrate dehydrogenase [NAD] subunit gamma, mitochondrial [OS=Homo sapiens]	-0.25697	2.1611	-0.6389	1.342
Isocitrate dehydrogenase [NADP], mitochondrial [OS=Homo sapiens]	-0.7414	2.9976	-0.60985	3.3288
Isoform 2 of Cullin-4B [OS=Homo sapiens]	0.18859	0.30386	-0.33686	1.5287
Isoform 2 of Epimerase family protein SDR39U1 [OS=Homo sapiens]	0.27615	1.081	0.58406	4.6987
Isoform 2 of Ribonucleoprotein PTB-binding 1 [OS=Homo sapiens]	0.20649	1.2651	-0.0022002	0.0039251
Isoform 2 of Triosephosphate isomerase [OS=Homo sapiens]	-0.00047262	0.0018128	-0.15378	1.3778
Isoform 2 of Tropomyosin alpha-3 chain [OS=Homo sapiens]	0.53149	2.9731	0.11411	1.426
Isoform 2 of Ubiquitin-associated protein 2-like [OS=Homo sapiens]	-0.1989	0.358	-0.78377	3.3358
Isoform 3 of Nucleoside diphosphate kinase B [OS=Homo sapiens]	0.50468	3.0124	0.27742	0.96336
Isoform 4 of Dynactin subunit 1 [OS=Homo sapiens]	-0.88238	1.4876	-0.24142	2.3153
Isoform 4 of Inhibitor of nuclear factor kappa-B kinase-interacting protein [OS=Homo sapiens]	1.209	2.3087	0.062911	0.69358
Isoform 5 of Septin-9 [OS=Homo sapiens]	-0.23253	0.55511	-0.049849	0.26413
Isoform 8 of RNA binding protein fox-1 homolog 2 [OS=Homo sapiens]	-1.0741	1.0989	-0.44687	2.918
Isoform B of Ras GTPase-activating protein-binding protein 2 [OS=Homo sapiens]	0.15849	0.17756	-0.22639	1.0692
isoleucine--tRNA ligase, cytoplasmic [OS=Homo sapiens]	0.034085	0.13914	-0.31319	4.7992
Junction plakoglobin [OS=Homo sapiens]	0.75566	2.0436	-0.34365	3.0862
Keratin, type I cytoskeletal 13 [OS=Homo sapiens]	1.2034	4.529	-0.50924	3.1127
KH domain-containing, RNA-binding, signal transduction-associated protein 1 [OS=Homo sapiens]	0.15154	1.3515	-0.33041	2.612
Kinectin [OS=Homo sapiens]	0.76668	3.0253	-0.30175	3.0589
Kinesin light chain 1 [OS=Homo sapiens]	-0.10807	0.667	-0.47833	2.138
Kinesin light chain 2 [OS=Homo sapiens]	-0.052556	0.21405	-1.0736	2.9931
Kinesin-1 heavy chain [OS=Homo sapiens]	-0.053992	0.30985	-0.23785	1.8593
Kinesin-like protein KIF11 [OS=Homo sapiens]	-0.090978	0.30048	-0.5801	4.7438
kinetochore protein SPC24 [OS=Homo sapiens]	0.058374	0.10136	-0.34417	1.5502
Kinetochore protein Spc25 [OS=Homo sapiens]	-0.031665	0.15669	-0.38348	2.0501
Kinetochore-associated protein DSN1 homolog [OS=Homo sapiens]	-0.16928	0.61398	-0.62186	2.7948
Kinetochore-associated protein NSL1 homolog [OS=Homo sapiens]	-0.69165	3.1512	-1.1725	3.8104
L-2-hydroxyglutarate dehydrogenase, mitochondrial [OS=Homo sapiens]	-0.00046216	0.0014154	0.017114	0.052779
L-lactate dehydrogenase A chain [OS=Homo sapiens]	0.45603	3.2107	-0.27027	2.4629
L-lactate dehydrogenase B chain [OS=Homo sapiens]	0.039094	0.12532	-0.21507	3.8807
La-related protein 1 [OS=Homo sapiens]	-1.0464	2.0087	-0.24466	1.3195
la-related protein 4B [OS=Homo sapiens]	-0.096779	1.0446	-0.57032	2.3314
Lamin-B receptor [OS=Homo sapiens]	0.10586	0.57807	-0.30975	0.40543
Lamin-B1 [OS=Homo sapiens]	-1.0449	2.6301	-1.1164	3.645
Lamin-B2 [OS=Homo sapiens]	-0.78017	1.0947	-0.48301	0.45476
Lamina-associated polypeptide 2, isoform alpha [OS=Homo sapiens]	-0.4291	2.7395	-0.40304	2.5655
Lamina-associated polypeptide 2, isoforms beta/gamma [OS=Homo sapiens]	-0.17101	1.1777	-0.4114	3.2788
Large proline-rich protein BAG6 [OS=Homo sapiens]	0.076881	0.28326	-0.25405	2.907
Leucine zipper transcription factor-like protein 1 [OS=Homo sapiens]	-0.049822	0.16947	-0.7959	2.9662
Leucine--tRNA ligase, cytoplasmic [OS=Homo sapiens]	-0.28626	1.7238	0.19114	3.7165
Leucine-rich PPR motif-containing protein, mitochondrial [OS=Homo sapiens]	-0.16119	1.6672	-0.08595	0.99865
Leucine-rich repeat and WD repeat-containing protein 1 [OS=Homo sapiens]	0.18496	1.084	0.15274	0.96257
Leucine-rich repeat-containing protein 47 [OS=Homo sapiens]	-0.38661	2.2758	-0.37126	0.47289
Leucine-rich repeat-containing protein 59 [OS=Homo sapiens]	0.21322	0.88903	-0.15858	2.2466
LIM domain and actin-binding protein 1 [OS=Homo sapiens]	-0.61584	2.0203	-1.3583	4.615
Long-chain-fatty-acid--CoA ligase 1 [OS=Homo sapiens]	0.27857	1.7594	0.0045297	0.008835
Lys-63-specific deubiquitinase BRCC36 [OS=Homo sapiens]	-0.056028	0.25115	-0.31845	1.3727
Lysine--tRNA ligase [OS=Homo sapiens]	-0.15875	1.2162	-0.51257	2.7041
Lysine-specific histone demethylase 1A [OS=Homo sapiens]	-0.19113	0.68238	-0.3955	3.3296
lysosomal alpha-glucosidase [OS=Homo sapiens]	-1.0549	4.3216	-0.86721	1.4468
lysosomal Pro-X carboxypeptidase [OS=Homo sapiens]	-0.6356	1.66	-0.9377	2.7512
Lysosome-associated membrane glycoprotein 1 [OS=Homo sapiens]	0.60843	3.6051	0.73361	1.0928
Lysosome-associated membrane glycoprotein 2 [OS=Homo sapiens]	0.27425	1.817	0.15905	0.93646
Macrophage Migration inhibitory factor [OS=Homo sapiens]	-0.12607	1.3685	-0.094682	1.3485
Malate dehydrogenase, mitochondrial [OS=Homo sapiens]	0.0098906	0.04657	-0.20372	1.4662
Mannosyl-oligosaccharide glucosidase [OS=Homo sapiens]	0.99357	2.5391	-0.0043259	0.010229
MAP3K12-binding inhibitory protein 1 [OS=Homo sapiens]	0.43489	0.77793	-0.35263	1.2138
Matrin-3 [OS=Homo sapiens]	-0.00796	0.078388	-0.28015	2.6758
mediator of RNA polymerase II transcription subunit 17 [OS=Homo sapiens]	0.049032	0.44028	-0.12045	0.36531
Mediator of RNA polymerase II transcription subunit 28 [OS=Homo sapiens]	1.1959	1.6511	-0.26099	0.53078
mediator of RNA polymerase II transcription subunit 4 [OS=Homo sapiens]	-0.17639	0.61196	-0.71755	1.6359
medium-chain specific acyl-CoA dehydrogenase, mitochondrial [OS=Homo sapiens]	-0.051928	0.44145	-0.30096	1.4466
Membrane-associated progesterone receptor component 1 [OS=Homo sapiens]	0.27249	2.151	-0.10997	1.7924
Metastasis-associated protein MTA1 [OS=Homo sapiens]	-0.24268	0.85737	-0.35607	4.5385
Metastasis-associated protein MTA2 [OS=Homo sapiens]	-0.083267	0.53798	-0.38022	3.7703
Methionine adenosyltransferase 2 subunit beta [OS=Homo sapiens]	-0.31568	2.0215	-0.53654	2.5054
methionine synthase [OS=Homo sapiens]	-0.26467	1.0088	-0.31614	2.393
Methionine--tRNA ligase, cytoplasmic [OS=Homo sapiens]	-0.257	1.1685	-0.4826	2.1002
methyl-CpG-binding domain protein 3 [OS=Homo sapiens]	-0.15004	1.2784	-0.83449	2.5499
Methylcrotonoyl-CoA carboxylase beta chain, mitochondrial [OS=Homo sapiens]	-0.48191	2.5852	-0.5221	3.3985
Methylosome protein 50 [OS=Homo sapiens]	-0.42797	2.147	0.11261	1.2392
microtubule-associated protein 1B [OS=Homo sapiens]	-0.41361	2.7109	-0.7161	2.6031
Microtubule-associated protein RP/EB family member 1 [OS=Homo sapiens]	-0.011694	0.070488	-0.17454	2.7037
Microtubule-associated protein RP/EB family member 2 [OS=Homo sapiens]	-0.21113	0.50046	-0.11344	0.56797
Midasin [OS=Homo sapiens]	-0.31457	1.2825	-0.31957	2.4131
Mitochondrial 10-formyltetrahydrofolate dehydrogenase [OS=Homo sapiens]	-0.26099	1.077	-0.92323	1.1947
Mitochondrial 2-oxoglutarate/malate carrier protein [OS=Homo sapiens]	0.96403	2.3556	-0.40331	2.8772
Mitochondrial fission regulator 1-like [OS=Homo sapiens]	0.008575	0.044264	-0.43296	2.6642
mitochondrial import inner membrane translocase subunit TIM13 [OS=Homo sapiens]	-0.022427	0.14475	-0.33161	2.2781
Mitochondrial import inner membrane translocase subunit TIM44 [OS=Homo sapiens]	-0.85705	4.1681	0.54797	1.5547
Mitochondrial import inner membrane translocase subunit TIM50 [OS=Homo sapiens]	0.58019	0.5313	-0.08017	0.41597
mitochondrial import inner membrane translocase subunit Tim8 B [OS=Homo sapiens]	-0.35586	2.4127	-0.53287	2.7142
Mitochondrial import receptor subunit TOM22 homolog [OS=Homo sapiens]	0.44196	2.352	0.2116	0.74956
Mitochondrial mRNA pseudouridine synthase TRUB2 [OS=Homo sapiens]	-0.12021	0.36775	-1.4314	0.53372
mitochondrial proton/calcium exchanger protein [OS=Homo sapiens]	0.19049	1.1282	-0.21391	2.6255
Mitotic checkpoint protein BUB3 [OS=Homo sapiens]	-0.29647	1.7077	-0.42089	1.5645
mitotic spindle assembly checkpoint protein MAD1 [OS=Homo sapiens]	-0.83833	2.0127	-0.82562	2.8807
Monofunctional C1-tetrahydrofolate synthase, mitochondrial [OS=Homo sapiens]	-0.11415	0.79202	-0.14231	1.4733
mRNA-decapping enzyme 1A [OS=Homo sapiens]	-0.037811	0.08269	-0.32884	1.1152
Multifunctional methyltransferase subunit TRM112-like protein [OS=Homo sapiens]	0.080251	0.41319	-0.85411	2.6072
multifunctional protein ADE2 [OS=Homo sapiens]	-0.065552	0.26086	0.26812	0.92924
Myosin light polypeptide 6 [OS=Homo sapiens]	0.15815	1.1171	-0.23973	3.1136
Myosin regulatory light chain 12B [OS=Homo sapiens]	-0.35066	0.45908	-0.63826	4.1031
Myosin-10 [OS=Homo sapiens]	0.13182	1.2122	-0.15466	0.21217
myosin-14 [OS=Homo sapiens]	-0.002687	0.015479	-0.16794	0.99387
Myosin-9 [OS=Homo sapiens]	0.11298	1.1145	-0.17805	2.6627
N-alpha-acetyltransferase 10 [OS=Homo sapiens]	0.62772	2.6412	-0.50862	2.9285
N6-adenosine-methyltransferase 70 kDa subunit [OS=Homo sapiens]	0.098115	0.19976	0.29417	2.876
NADH dehydrogenase [ubiquinone] 1 alpha subcomplex assembly factor 3 [OS=Homo sapiens]	-0.90349	3.2578	1.2516	2.5418
NADH dehydrogenase [ubiquinone] 1 alpha subcomplex subunit 10, mitochondrial [OS=Homo sapiens]	1.0166	2.273	-0.14679	0.78092
NADH dehydrogenase [ubiquinone] 1 alpha subcomplex subunit 13 [OS=Homo sapiens]	0.51468	3.3446	-0.019763	0.070804
NADH dehydrogenase [ubiquinone] 1 alpha subcomplex subunit 5 [OS=Homo sapiens]	0.16709	0.40384	-0.048413	0.15719
NADH dehydrogenase [ubiquinone] 1 alpha subcomplex subunit 6 [OS=Homo sapiens]	-0.25281	0.52331	-0.38353	2.8218
NADH dehydrogenase [ubiquinone] 1 alpha subcomplex subunit 8 [OS=Homo sapiens]	-0.5093	2.184	-0.69327	3.3488
NADH dehydrogenase [ubiquinone] 1 alpha subcomplex subunit 9, mitochondrial [OS=Homo sapiens]	0.50589	1.1684	0.28771	0.70652
NADH dehydrogenase [ubiquinone] 1 beta subcomplex subunit 10 [OS=Homo sapiens]	0.39413	1.2184	-0.4064	1.8022
NADH dehydrogenase [ubiquinone] flavoprotein 1, mitochondrial [OS=Homo sapiens]	0.44758	4.3636	-0.064079	0.6385
NADH dehydrogenase [ubiquinone] flavoprotein 2, mitochondrial [OS=Homo sapiens]	0.19571	1.1354	0.071479	0.27403
NADH dehydrogenase [ubiquinone] iron-sulfur protein 2, mitochondrial [OS=Homo sapiens]	0.96258	2.1013	-0.080716	0.4272
NADH dehydrogenase [ubiquinone] iron-sulfur protein 3, mitochondrial [OS=Homo sapiens]	-0.17067	0.60778	-0.069263	0.4218
NADH-ubiquinone oxidoreductase 75 kDa subunit, mitochondrial [OS=Homo sapiens]	-0.65453	3.787	-0.55291	3.4233
Nascent polypeptide-associated complex subunit alpha [OS=Homo sapiens]	-0.13387	1.3657	-0.34851	3.5679
Negative elongation factor A [OS=Homo sapiens]	-0.010945	0.017591	0.37759	1.026
Negative elongation factor B [OS=Homo sapiens]	-0.056479	0.15064	-0.32391	1.1966
Neurofibromin [OS=Homo sapiens]	-1.3589	2.4072	-0.60798	0.84463
Neutral alpha-glucosidase AB [OS=Homo sapiens]	-0.95401	3.4	-0.41994	2.8188
Neutral amino acid transporter B(0) [OS=Homo sapiens]	0.44043	0.70447	-0.27251	0.71512
NODAL modulator 2 [OS=Homo sapiens]	0.15613	0.59258	0.091118	1.4376
Non-POU domain-containing octamer-binding protein [OS=Homo sapiens]	-0.24671	1.2087	-0.91242	2.3416
Nuclear distribution protein nudE homolog 1 [OS=Homo sapiens]	1.1937	2.5826	0.86896	3.948
nuclear migration protein nudC [OS=Homo sapiens]	0.020882	0.14162	-0.26687	0.96874
Nuclear pore complex protein Nup107 [OS=Homo sapiens]	0.08116	0.13986	-0.29177	1.7186
Nuclear pore complex protein Nup133 [OS=Homo sapiens]	-0.30314	1.6777	-0.14385	0.98842
Nuclear pore complex protein Nup205 [OS=Homo sapiens]	-0.19574	1.2459	-0.25548	1.526
Nuclear pore complex protein Nup214 [OS=Homo sapiens]	-0.087566	1.5222	-0.56689	3.9411
Nuclear pore complex protein Nup88 [OS=Homo sapiens]	0.70479	3.4194	-0.37472	2.0125
Nuclear pore complex protein Nup93 [OS=Homo sapiens]	0.40737	2.1516	-0.23033	1.3187
nuclear pore complex protein Nup98-Nup96 [OS=Homo sapiens]	-0.65374	1.6431	0.078047	0.094075
nuclear pore glycoprotein p62 [OS=Homo sapiens]	-0.256	2.1234	-0.63227	2.924
Nuclear pore membrane glycoprotein 210 [OS=Homo sapiens]	0.076618	0.23181	0.17536	3.2446
Nuclear receptor-binding protein [OS=Homo sapiens]	-1.0895	2.2779	-0.64534	1.7166
Nuclear transcription factor Y subunit gamma [OS=Homo sapiens]	-0.20766	0.8652	-0.42568	1.7155
Nuclease-sensitive element-binding protein 1 [OS=Homo sapiens]	0.50777	1.325	0.3257	1.2567
Nucleolar protein 56 [OS=Homo sapiens]	-0.0094103	0.02748	-0.79184	4.4944
Nucleolar protein 58 [OS=Homo sapiens]	-0.016128	0.1128	-0.33466	3.0503
Nucleolar RNA helicase 2 [OS=Homo sapiens]	0.20908	1.0706	-0.38399	2.789
Nucleophosmin [OS=Homo sapiens]	0.25243	0.85301	-0.010016	0.092292
Nucleoporin Nup43 [OS=Homo sapiens]	-0.51225	1.1849	-0.38966	2.7011
Nucleoporin p54 [OS=Homo sapiens]	-0.003006	0.01381	-0.60141	4.1063
nucleoporin Seh1 [OS=Homo sapiens]	0.42211	1.0156	-0.059714	0.39941
Nucleoprotein TPR [OS=Homo sapiens]	0.60087	2.1987	-0.013614	0.13277
Nucleosome assembly protein 1-like 1 [OS=Homo sapiens]	-0.41588	2.2499	-0.56798	2.8025
Nucleosome-remodeling factor subunit BPTF [OS=Homo sapiens]	-0.29548	2.0798	-0.54529	3.6717
NudC domain-containing protein 3 [OS=Homo sapiens]	0.83894	2.8468	0.32514	1.4368
opioid growth factor receptor [OS=Homo sapiens]	2.1828	0.93684	-0.041901	0.066883
Origin recognition complex subunit 5 [OS=Homo sapiens]	0.057858	0.11845	-0.76275	2.9577
Ornithine aminotransferase, mitochondrial [OS=Homo sapiens]	-0.86839	4.5946	-0.3131	1.7405
Oxygen-dependent coproporphyrinogen-III oxidase, mitochondrial [OS=Homo sapiens]	0.026819	0.13217	0.053613	0.1699
Pachytene checkpoint protein 2 homolog [OS=Homo sapiens]	0.10533	0.44285	-0.27645	3.6675
Paired amphipathic helix protein Sin3a [OS=Homo sapiens]	0.17354	1.0684	-0.37032	3.2746
Palmitoyl-protein thioesterase 1 [OS=Homo sapiens]	-0.59344	4.1456	-0.90846	3.7001
pantothenate kinase 4 [OS=Homo sapiens]	0.067919	0.30949	-0.58126	2.438
Parafibromin [OS=Homo sapiens]	-0.35033	2.0551	-1.0832	4.8202
Paraspeckle component 1 [OS=Homo sapiens]	0.4539	2.1513	0.93789	3.0377
Perilipin-3 [OS=Homo sapiens]	0.31611	0.81411	0.022597	0.10865
Peroxiredoxin-2 [OS=Homo sapiens]	-0.26332	1.5669	0.16211	0.59327
Peroxiredoxin-5, mitochondrial [OS=Homo sapiens]	0.64083	0.80319	-0.82465	2.0143
Peroxiredoxin-6 [OS=Homo sapiens]	0.29284	1.8179	-0.069047	0.39562
peroxisomal multifunctional enzyme type 2 [OS=Homo sapiens]	-0.24122	1.2735	-0.23238	3.0821
Phenylalanine--tRNA ligase alpha subunit [OS=Homo sapiens]	-0.22259	1.675	-0.64787	2.9093
Phosphoglycerate mutase 1 [OS=Homo sapiens]	-0.11736	0.51946	-0.57832	1.5079
Phospholipase D3 [OS=Homo sapiens]	-0.94624	1.6478	-0.62628	2.1519
Phosphoribosyl pyrophosphate synthase-associated protein 2 [OS=Homo sapiens]	1.1863	2.9356	-0.9428	0.50003
phosphoserine aminotransferase [OS=Homo sapiens]	-0.021252	0.10252	-0.28701	1.4632
Pinin [OS=Homo sapiens]	0.22778	1.3762	-0.5794	2.2301
Platelet-activating factor acetylhydrolase IB subunit alpha [OS=Homo sapiens]	0.64381	1.3639	0.049925	0.15261
plectin [OS=Homo sapiens]	0.36449	2.5303	-0.2709	2.0613
Pogo transposable element with ZNF domain [OS=Homo sapiens]	-0.32639	0.95133	-0.094419	0.81579
Poly [ADP-ribose] polymerase 1 [OS=Homo sapiens]	-0.029543	0.32666	-0.14393	1.4094
Poly(A) polymerase alpha [OS=Homo sapiens]	0.95527	1.8204	-0.10378	0.53543
Poly(RC)-binding protein 1 [OS=Homo sapiens]	-0.086585	0.33783	0.36795	0.73016
Poly(rC)-binding protein 2 [OS=Homo sapiens]	-0.26343	1.5692	0.097557	0.42625
poly(U)-binding-splicing factor PUF60 [OS=Homo sapiens]	0.49765	2.8607	-0.23082	1.2469
Polyadenylate-binding protein 1 [OS=Homo sapiens]	-0.22454	1.3046	-0.23514	1.6058
Polymerase delta-interacting protein 2 [OS=Homo sapiens]	-0.47712	2.8885	-0.53873	2.7875
Polymerase delta-interacting protein 3 [OS=Homo sapiens]	0.1404	0.95204	-0.4576	2.3581
Polypyrimidine tract-binding protein 1 [OS=Homo sapiens]	0.45918	3.1119	0.015615	0.10597
Polyribonucleotide nucleotidyltransferase 1, mitochondrial [OS=Homo sapiens]	-0.06483	0.34177	0.43587	2.411
Pre-mRNA-processing factor 19 [OS=Homo sapiens]	-0.52805	1.854	-0.29698	3.5049
Pre-mRNA-processing factor 6 [OS=Homo sapiens]	0.52904	2.6633	0.15814	2.0008
Pre-mRNA-processing-splicing factor 8 [OS=Homo sapiens]	-0.19727	1.3186	-0.19237	2.5606
Pre-mRNA-splicing factor SLU7 [OS=Homo sapiens]	0.41865	0.34958	-0.99835	2.8138
Pre-mRNA-splicing factor spf27 [OS=Homo sapiens]	0.04776	0.18363	0.30907	0.68753
Pre-mRNA-splicing regulator WTAP [OS=Homo sapiens]	-0.13581	0.2916	-0.87039	3.5561
Prefoldin subunit 2 [OS=Homo sapiens]	-0.53277	3.2848	0.03321	0.33489
prefoldin subunit 5 [OS=Homo sapiens]	0.13414	0.59075	-0.047022	0.16286
Prefoldin subunit 6 [OS=Homo sapiens]	0.38923	2.2826	0.053041	0.25712
prenylcysteine oxidase 1 [OS=Homo sapiens]	0.46054	0.77495	0.022086	0.48197
Probable ATP-dependent RNA helicase DDX17 [OS=Homo sapiens]	-0.024584	0.11316	-0.32985	3.3382
Probable ATP-dependent RNA helicase DDX20 [OS=Homo sapiens]	-0.19557	0.13977	-0.10552	0.37735
Probable ATP-dependent RNA helicase DDX41 [OS=Homo sapiens]	0.59205	2.0129	-0.24252	0.96892
probable ATP-dependent RNA helicase DDX46 [OS=Homo sapiens]	0.44413	2.4265	-0.038819	0.34963
probable ATP-dependent RNA helicase DDX5 [OS=Homo sapiens]	-0.071177	0.18284	-0.35235	4.0452
Probable helicase with zinc finger domain [OS=Homo sapiens]	-0.32582	0.39104	-0.62432	2.6836
Probable serine carboxypeptidase CPVL [OS=Homo sapiens]	-0.39579	1.9046	-0.2206	0.70215
Programmed cell death 6-interacting protein [OS=Homo sapiens]	1.2171	3.6492	-0.61307	3.6447
Programmed cell death protein 2 [OS=Homo sapiens]	0.6186	2.9291	0.93013	3.1194
programmed cell death protein 6 [OS=Homo sapiens]	-0.74036	3.0741	-0.54016	1.6631
Prohibitin [OS=Homo sapiens]	-0.11154	0.48299	0.029421	0.22008
Proline-, glutamic acid- and leucine-rich protein 1 [OS=Homo sapiens]	0.95207	2.5232	-0.42738	3.5713
Prolyl 4-hydroxylase subunit alpha-2 [OS=Homo sapiens]	-0.79582	4.1328	-0.45717	2.0851
propionyl-CoA carboxylase beta chain, mitochondrial [OS=Homo sapiens]	0.22809	1.3482	-4.2582	0.69454
Proteasome activator complex subunit 1 [OS=Homo sapiens]	0.20558	0.95847	0.10945	0.33861
Proteasome activator complex subunit 3 [OS=Homo sapiens]	0.10801	0.59717	-0.40074	2.5207
Proteasome subunit alpha type-1 [OS=Homo sapiens]	0.097643	0.24728	-1.2668	1.271
Proteasome subunit alpha type-2 [OS=Homo sapiens]	0.047146	0.32383	-0.15308	0.39548
Proteasome subunit alpha type-3 [OS=Homo sapiens]	0.0063841	0.016694	-0.049835	0.19475
Proteasome subunit alpha type-4 [OS=Homo sapiens]	-0.027447	0.062935	0.19477	1.7201
Proteasome subunit alpha type-5 [OS=Homo sapiens]	-0.11054	1.3002	-0.32566	1.4395
Proteasome subunit alpha type-6 [OS=Homo sapiens]	0.90591	3.9454	-1.0582	3.378
Proteasome subunit alpha type-7 [OS=Homo sapiens]	-0.44205	2.8897	-0.42204	1.2645
proteasome subunit beta type-1 [OS=Homo sapiens]	-0.9624	1.1992	-0.5651	3.6175
Proteasome-associated protein ECM29 homolog [OS=Homo sapiens]	0.74548	1.9457	-0.33094	0.7762
protein 4.1 [OS=Homo sapiens]	-0.51417	3.5043	-0.66536	2.169
Protein AATF [OS=Homo sapiens]	-0.75708	1.644	-0.58438	3.2861
protein arginine N-methyltransferase 1 [OS=Homo sapiens]	-0.28384	2.0019	0.29805	1.0736
Protein arginine N-methyltransferase 5 [OS=Homo sapiens]	0.035259	0.20279	-0.071317	0.24609
Protein DGCR14 [OS=Homo sapiens]	-0.7037	1.8347	-1.2646	3.6897
Protein diaphanous homolog 1 [OS=Homo sapiens]	0.0014768	0.0054408	0.062591	0.19979
Protein disulfide-isomerase [OS=Homo sapiens]	-0.47371	4.5564	-0.32092	2.5989
Protein ERGIC-53 [OS=Homo sapiens]	0.47286	1.0991	-0.22593	0.86499
protein FAM207A [OS=Homo sapiens]	0.43023	0.75888	0.061314	0.28871
protein FAM98A [OS=Homo sapiens]	0.12604	0.77108	-0.058357	0.24209
protein flightless-1 homolog [OS=Homo sapiens]	0.039581	0.19506	-0.3716	1.9427
Protein Hook homolog 3 [OS=Homo sapiens]	0.5148	2.1541	-0.65655	3.4353
Protein kinase C and casein kinase substrate in neurons protein 2 [OS=Homo sapiens]	-0.55163	2.6607	-0.7932	3.469
Protein lin-7 homolog C [OS=Homo sapiens]	0.28707	0.8087	-0.023568	0.074235
protein LTV1 homolog [OS=Homo sapiens]	-0.22217	0.44151	-1.3703	7.4943
Protein MTO1 homolog, mitochondrial [OS=Homo sapiens]	-0.53258	3.5657	-0.51365	2.4833
Protein NipSnap homolog 1 [OS=Homo sapiens]	0.065986	0.39615	-0.062527	0.30277
Protein NipSnap homolog 2 [OS=Homo sapiens]	-0.035201	0.082294	-0.079915	0.30496
Protein PBDC1 [OS=Homo sapiens]	0.78067	3.6506	-0.03012	0.22181
Protein phosphatase 1 regulatory subunit 3D [OS=Homo sapiens]	-1.1406	3.9189	-0.01618	0.010615
Protein phosphatase 1 regulatory subunit 7 [OS=Homo sapiens]	-0.53802	2.136	-0.286	0.70975
Protein PML [OS=Homo sapiens]	0.51523	0.45111	-0.065713	0.44556
protein quaking [OS=Homo sapiens]	-0.3051	0.25406	-0.17375	0.65758
Protein RRP5 homolog [OS=Homo sapiens]	0.077716	0.33009	-0.24455	2.8234
Protein S100-A8 [OS=Homo sapiens]	0.70506	2.9272	-1.1637	3.6533
protein scribble homolog [OS=Homo sapiens]	-0.029287	0.083414	-0.039259	0.15171
protein SEC13 homolog [OS=Homo sapiens]	-0.24724	0.61065	-0.32193	2.6442
Protein SET [OS=Homo sapiens]	0.1119	0.90703	0.30719	1.7755
Protein SGT1 homolog [OS=Homo sapiens]	0.10621	0.23148	-0.19683	0.57461
Protein TBRG4 [OS=Homo sapiens]	-0.007759	0.008372	-0.11836	0.38596
protein transport protein Sec23A [OS=Homo sapiens]	2.0508	1.1145	-1.1265	1.9269
protein transport protein Sec23B [OS=Homo sapiens]	0.036572	0.050727	-0.63594	2.326
Protein transport protein Sec31A [OS=Homo sapiens]	0.035254	0.17079	-0.23896	2.4309
protein/nucleic acid deglycase DJ-1 [OS=Homo sapiens]	0.15878	0.88623	0.90821	3.3849
protoporphyrinogen oxidase [OS=Homo sapiens]	0.81688	2.2841	0.21611	1.6397
purine nucleoside phosphorylase [OS=Homo sapiens]	0.20034	1.156	0.15746	0.68087
Putative protein FAM10A4 [OS=Homo sapiens]	-0.0054222	0.067159	-0.35494	3.4068
Pyrroline-5-carboxylate reductase 1, mitochondrial [OS=Homo sapiens]	-0.0014663	0.0068905	0.26871	0.7366
Pyrroline-5-carboxylate reductase 2 [OS=Homo sapiens]	0.76626	3.3418	-0.059079	0.7708
pyruvate carboxylase, mitochondrial [OS=Homo sapiens]	0.59998	2.431	-0.90009	2.14
Pyruvate dehydrogenase E1 component subunit alpha, somatic form, mitochondrial [OS=Homo sapiens]	-0.36777	2.9577	-0.38352	2.7313
Pyruvate dehydrogenase E1 component subunit beta, mitochondrial [OS=Homo sapiens]	-0.36069	2.4611	-0.68565	2.5729
Pyruvate kinase PKM [OS=Homo sapiens]	-0.01848	0.093092	-0.17096	2.2537
Queuine tRNA-ribosyltransferase accessory subunit 2 [OS=Homo sapiens]	-1.0613	3.8188	-0.79817	3.2263
Rab GDP dissociation inhibitor beta [OS=Homo sapiens]	0.12872	1.248	-0.20045	0.88317
Rabankyrin-5 [OS=Homo sapiens]	-0.061404	0.23113	-0.27236	1.0935
Ran GTPase-activating protein 1 [OS=Homo sapiens]	-0.50822	2.5667	-0.46297	5.1737
Ran-binding protein 9 [OS=Homo sapiens]	1.0789	2.5401	-0.081092	0.14962
Ras GTPase-activating protein-binding protein 1 [OS=Homo sapiens]	-0.51671	0.57422	-0.56576	3.4709
Ras GTPase-activating-like protein IQGAP1 [OS=Homo sapiens]	0.27277	1.442	-0.046149	0.57838
Ras GTPase-activating-like protein IQGAP2 [OS=Homo sapiens]	-0.72548	2.3922	-0.88934	3.1275
Ras suppressor protein 1 [OS=Homo sapiens]	-0.055842	0.20821	0.23558	1.2451
Ras-related protein Rab-5C [OS=Homo sapiens]	-0.66294	2.2032	-0.31963	2.1012
ras-related protein Rab-7a [OS=Homo sapiens]	-0.25259	1.7156	-0.42033	2.5975
Receptor of activated protein C kinase 1 [OS=Homo sapiens]	-0.039994	0.19373	-1.0366	3.0788
Regulation of nuclear pre-mRNA domain-containing protein 1A [OS=Homo sapiens]	0.39441	2.2624	-0.24044	0.86239
regulation of nuclear pre-mRNA domain-containing protein 1B [OS=Homo sapiens]	-0.077837	0.35983	0.099358	0.26507
Regulation of nuclear pre-mRNA domain-containing protein 2 [OS=Homo sapiens]	-0.87676	3.0182	-1.0642	4.5127
Regulator of microtubule dynamics protein 3 [OS=Homo sapiens]	0.63001	2.8525	0.47611	1.2606
Regulator of nonsense transcripts 1 [OS=Homo sapiens]	-0.01017	0.085424	-0.50797	2.8881
Replication factor C subunit 2 [OS=Homo sapiens]	-0.62103	4.109	-0.21753	2.0171
replication factor C subunit 3 [OS=Homo sapiens]	-0.021016	0.14646	-0.55293	2.3453
replication factor C subunit 4 [OS=Homo sapiens]	0.11663	1.1185	-0.31062	2.3161
Replication factor C subunit 5 [OS=Homo sapiens]	-0.0051923	0.017532	-0.62329	2.5113
Replication protein A 14 kDa subunit [OS=Homo sapiens]	-0.22107	1.797	0.088056	0.25315
Replication protein A 70 kDa DNA-binding subunit [OS=Homo sapiens]	-0.016154	0.16223	-0.23111	0.91466
Reticulocalbin-1 [OS=Homo sapiens]	-1.354	5.0818	-1.3316	5.8716
Reticulocalbin-2 [OS=Homo sapiens]	-0.89184	4.1581	-0.90202	4.2052
Retinoid-inducible serine carboxypeptidase [OS=Homo sapiens]	-0.37869	0.67611	0.23877	1.1044
Rho GTPase-activating protein 17 [OS=Homo sapiens]	-0.73152	3.7144	-0.33246	2.7362
Rhotekin [OS=Homo sapiens]	-0.1153	0.58655	-1.0607	1.7035
Ribonuclease H2 subunit A [OS=Homo sapiens]	-0.094393	0.78325	-0.48184	3.5649
ribonuclease P protein subunit p30 [OS=Homo sapiens]	-0.020808	0.14539	-0.38132	2.2398
Ribonucleoside-diphosphate reductase large subunit [OS=Homo sapiens]	0.02455	0.080475	0.68319	1.7488
ribose-phosphate pyrophosphokinase 1 [OS=Homo sapiens]	-0.42232	2.85	-0.96235	2.6271
ribose-phosphate pyrophosphokinase 2 [OS=Homo sapiens]	-0.77693	3.8494	-0.9531	2.0696
Ribosomal biogenesis protein LAS1L [OS=Homo sapiens]	-0.067761	0.14346	-0.14448	1.3482
Ribosomal L1 domain-containing protein 1 [OS=Homo sapiens]	0.6223	3.5574	-0.2096	1.2293
RNA polymerase II-associated factor 1 homolog [OS=Homo sapiens]	-0.43643	3.0519	-0.61271	1.9905
RNA-binding protein 14 [OS=Homo sapiens]	0.07433	0.66139	-4.3278	0.94817
RNA-binding protein 25 [OS=Homo sapiens]	0.41643	2.139	-0.49562	2.7584
RNA-binding protein 39 [OS=Homo sapiens]	-0.27188	1.746	-0.16234	1.9805
RNA-binding protein 4 [OS=Homo sapiens]	-0.30739	0.73002	-0.61821	2.9762
RNA-binding protein 8A [OS=Homo sapiens]	0.72159	2.7344	0.94868	3.0073
rRNA 2'-O-methyltransferase fibrillarin [OS=Homo sapiens]	0.044499	0.47308	0.067957	1.5066
RuvB-like 1 [OS=Homo sapiens]	-0.049137	0.42126	-0.058566	0.5224
RuvB-like 2 [OS=Homo sapiens]	-0.056703	0.43946	-0.15896	2.1109
S-adenosylmethionine synthase isoform type-2 [OS=Homo sapiens]	-0.95759	3.7621	-0.81183	4.6882
S-methyl-5'-thioadenosine phosphorylase [OS=Homo sapiens]	0.40653	1.2981	-0.43972	1.3006
sal-like protein 2 [OS=Homo sapiens]	-0.78372	2.7736	0.43115	1.0939
Sarcoplasmic/endoplasmic reticulum calcium ATPase 2 [OS=Homo sapiens]	0.69093	1.1259	0.046743	0.31754
Sec1 family domain-containing protein 1 [OS=Homo sapiens]	-0.19918	0.54683	-0.46132	3.2386
SEC23-interacting protein [OS=Homo sapiens]	-0.17459	1.0812	-0.26106	2.8349
Sepiapterin reductase [OS=Homo sapiens]	-0.1187	1.0658	0.24909	1.0041
Septin-11 [OS=Homo sapiens]	0.36824	2.0732	0.0052083	0.14899
septin-2 [OS=Homo sapiens]	-0.27886	1.4063	-0.5428	3.1232
Septin-7 [OS=Homo sapiens]	0.15044	1.3034	0.079343	0.20446
Septin-8 [OS=Homo sapiens]	-0.049057	0.27083	0.0084616	0.033526
Serine hydroxymethyltransferase, mitochondrial [OS=Homo sapiens]	0.16625	1.5218	-0.43068	1.2386
Serine--tRNA ligase, cytoplasmic [OS=Homo sapiens]	-0.39082	1.88	-1.039	3.0883
Serine-threonine kinase receptor-associated protein [OS=Homo sapiens]	-0.18245	0.94979	0.59719	0.69409
serine/arginine-rich splicing factor 11 [OS=Homo sapiens]	-0.045146	0.28784	1.4453	3.4887
serine/arginine-rich splicing factor 7 [OS=Homo sapiens]	-0.39539	1.8311	-0.32822	3.5932
serine/threonine-protein kinase 26 [OS=Homo sapiens]	-0.012038	0.11626	0.044785	0.52721
Serine/threonine-protein kinase greatwall [OS=Homo sapiens]	-1.2227	4.026	-1.3201	2.4201
Serine/threonine-protein kinase MRCK beta [OS=Homo sapiens]	0.25415	0.53833	-0.35111	1.5943
Serine/threonine-protein kinase mTOR [OS=Homo sapiens]	-1.4695	3.4173	-0.46067	1.8729
Serine/threonine-protein kinase Nek9 [OS=Homo sapiens]	-0.24192	0.64702	-0.1589	1.488
Serine/threonine-protein kinase WNK1 [OS=Homo sapiens]	-0.29906	1.1359	-0.517	2.8563
serine/threonine-protein phosphatase 2A 65 kDa regulatory subunit A alpha isoform [OS=Homo sapiens]	0.29844	1.6994	0.01291	0.062519
Serine/threonine-protein phosphatase 4 catalytic subunit [OS=Homo sapiens]	0.17353	1.3681	-0.31742	1.5663
Serine/threonine-protein phosphatase 6 catalytic subunit [OS=Homo sapiens]	-1.098	4.9523	-0.81695	2.9721
Serpin H1 [OS=Homo sapiens]	-0.55135	2.8985	-0.36994	2.7655
Short/branched chain specific acyl-CoA dehydrogenase, mitochondrial [OS=Homo sapiens]	-0.32212	2.535	0.61706	1.4374
Sideroflexin-1 [OS=Homo sapiens]	0.81137	3.3128	-0.99188	3.8913
signal recognition particle receptor subunit beta [OS=Homo sapiens]	0.38016	1.8592	-0.67211	2.7197
Signal recognition particle subunit SRP72 [OS=Homo sapiens]	0.72749	2.967	-0.54305	3.5657
Single-stranded DNA-binding protein, mitochondrial [OS=Homo sapiens]	0.29088	1.1784	-0.31101	2.7952
Small nuclear ribonucleoprotein Sm D2 [OS=Homo sapiens]	-0.042419	0.22202	-0.30036	1.589
small nuclear ribonucleoprotein sm d3 [OS=Homo sapiens]	-0.60921	2.6023	-0.84786	4.7832
Small nuclear ribonucleoprotein-associated proteins B and B' [OS=Homo sapiens]	-0.38919	2.6976	-0.36067	4.0071
Sodium/potassium-transporting ATPase subunit alpha-1 [OS=Homo sapiens]	-0.97694	3.5184	-0.37215	1.8847
sodium/potassium-transporting ATPase subunit beta-3 [OS=Homo sapiens]	0.10905	0.54748	-0.47446	2.0405
Sorting nexin-2 [OS=Homo sapiens]	-0.050679	0.30386	0.036837	0.17174
sorting nexin-5 [OS=Homo sapiens]	0.27595	1.0636	-0.0823	0.35198
Sorting nexin-6 [OS=Homo sapiens]	-0.028861	0.18831	-0.32235	0.60968
Spartin [OS=Homo sapiens]	-0.1358	0.41548	-0.039678	0.69435
Spectrin alpha chain, non-erythrocytic 1 [OS=Homo sapiens]	0.46092	2.659	0.088035	0.82381
Spectrin beta chain, non-erythrocytic 1 [OS=Homo sapiens]	0.87921	3.3723	-0.28331	2.1952
Spermatogenesis-associated protein 5 [OS=Homo sapiens]	-0.23982	1.867	-0.76067	5.5181
Spermatogenesis-associated protein 5-like protein 1 [OS=Homo sapiens]	0.49165	1.7905	-0.40566	2.1338
Spindle and kinetochore-associated protein 2 [OS=Homo sapiens]	0.95875	3.1397	0.56834	3.6032
Spindle and kinetochore-associated protein 3 [OS=Homo sapiens]	-0.34695	1.349	0.8619	2.6162
splicing factor 3A subunit 1 [OS=Homo sapiens]	0.12214	0.68068	-0.30675	2.2467
splicing factor 3B subunit 1 [OS=Homo sapiens]	0.24032	0.67119	-0.28385	2.0188
Splicing factor 3b subunit 2 [OS=Homo sapiens]	-0.062377	0.25352	-0.11405	1.1644
Splicing factor 3B subunit 3 [OS=Homo sapiens]	-0.48329	2.7612	-0.1471	2.3557
Splicing factor 3b subunit 4 [OS=Homo sapiens]	0.21934	0.90424	-0.21705	2.049
Splicing factor 3B subunit 5 [OS=Homo sapiens]	0.59222	1.4177	-0.66137	2.961
Splicing factor, arginine/serine-rich 15 [OS=Homo sapiens]	0.039365	0.12334	-0.037203	0.17231
splicing factor, proline- and glutamine-rich [OS=Homo sapiens]	-0.23716	2.3006	-0.06276	0.20202
staphylococcal nuclease domain-containing protein 1 [OS=Homo sapiens]	0.030489	0.087947	-0.26871	1.0833
sterol-4-alpha-carboxylate 3-dehydrogenase, decarboxylating [OS=Homo sapiens]	0.37193	1.8506	-0.19064	0.87579
Stomatin-like protein 2, mitochondrial [OS=Homo sapiens]	0.63626	1.8196	-0.045015	0.33223
Stress-70 protein, mitochondrial [OS=Homo sapiens]	0.62338	4.2911	-0.18648	1.98
striatin [OS=Homo sapiens]	0.33762	0.72171	-0.48015	2.9924
Striatin-4 [OS=Homo sapiens]	-0.53126	1.4453	-0.76439	3.8973
stromal interaction molecule 1 [OS=Homo sapiens]	0.1897	0.29603	0.0097737	0.021251
structural maintenance of chromosomes flexible hinge domain-containing protein 1 [OS=Homo sapiens]	-0.14796	0.67423	-0.072327	0.89611
structural maintenance of chromosomes protein 1a [OS=Homo sapiens]	-0.17139	0.77954	-0.14364	1.9416
structural maintenance of chromosomes protein 2 [OS=Homo sapiens]	0.28427	2.1195	-0.23919	2.112
Structural maintenance of chromosomes protein 3 [OS=Homo sapiens]	-0.33225	2.0952	-0.20232	3.254
Structural maintenance of chromosomes protein 4 [OS=Homo sapiens]	0.09376	0.82433	0.5979	2.4304
structural maintenance of chromosomes protein 6 [OS=Homo sapiens]	0.09983	0.72732	-0.048989	0.2798
Succinate dehydrogenase [ubiquinone] flavoprotein subunit, mitochondrial [OS=Homo sapiens]	0.20255	1.0831	0.24226	1.3523
Succinate dehydrogenase [ubiquinone] iron-sulfur subunit, mitochondrial [OS=Homo sapiens]	-0.15039	1.3132	0.27526	1.7563
Succinate--CoA ligase [ADP-forming] subunit beta, mitochondrial [OS=Homo sapiens]	-0.31233	1.7407	-0.83372	3.3899
Succinate--CoA ligase [ADP/GDP-forming] subunit alpha, mitochondrial [OS=Homo sapiens]	-0.67283	3.0128	-0.54597	2.6285
Succinate--CoA ligase [GDP-forming] subunit beta, mitochondrial [OS=Homo sapiens]	-0.22318	1.5981	-0.32193	1.9439
Succinate-semialdehyde dehydrogenase, mitochondrial [OS=Homo sapiens]	0.0043091	0.029991	0.15829	0.41758
Superkiller viralicidic activity 2-like 2 [OS=Homo sapiens]	-0.53165	2.0231	-0.17592	0.41391
SWI/SNF complex subunit SMARCC1 [OS=Homo sapiens]	0.46261	2.0145	-0.33542	2.5243
SWI/SNF-related matrix-associated actin-dependent regulator of chromatin subfamily A member 5 [OS=Homo sapiens]	0.13854	0.50701	-0.20442	1.968
SWI/SNF-related matrix-associated actin-dependent regulator of chromatin subfamily B member 1 [OS=Homo sapiens]	0.18638	0.58697	-0.53984	3.1368
SWI/SNF-related matrix-associated actin-dependent regulator of chromatin subfamily E member 1 [OS=Homo sapiens]	0.23258	0.7144	0.45137	0.41644
Symplekin [OS=Homo sapiens]	-0.023317	0.034985	-0.26217	1.692
Syndetin [OS=Homo sapiens]	-0.43924	1.2611	0.38647	1.1617
T-complex protein 1 subunit alpha [OS=Homo sapiens]	-0.1484	0.54561	-0.32705	3.2698
T-complex protein 1 subunit beta [OS=Homo sapiens]	0.065365	0.22656	-0.22272	2.2768
T-complex protein 1 subunit delta [OS=Homo sapiens]	-0.4836	1.4749	-0.20318	3.1213
T-complex protein 1 subunit epsilon [OS=Homo sapiens]	-0.0039665	0.018703	-0.10864	0.68022
T-complex protein 1 subunit eta [OS=Homo sapiens]	-0.077545	0.72725	-0.082054	1.0495
T-complex protein 1 subunit gamma [OS=Homo sapiens]	0.16591	0.78052	0.014772	0.43432
T-complex protein 1 subunit zeta [OS=Homo sapiens]	-0.080653	0.68121	-0.2452	3.0047
T-complex protein 11-like protein 1 [OS=Homo sapiens]	0.32518	1.6394	-1.105	1.7426
TAR DNA-binding protein 43 [OS=Homo sapiens]	-0.28005	1.2551	-0.48389	2.114
Target of rapamycin complex 2 subunit MAPKAP1 [OS=Homo sapiens]	-0.49323	1.8702	-0.55719	2.3193
TBC1 domain family member 4 [OS=Homo sapiens]	-1.3953	1.3628	-0.053124	0.25317
tetratricopeptide repeat protein 1 [OS=Homo sapiens]	0.84131	3.8786	0.12157	0.71888
Thioredoxin-dependent peroxide reductase, mitochondrial [OS=Homo sapiens]	0.20416	0.77896	-0.13398	0.39661
THO complex subunit 2 [OS=Homo sapiens]	-0.10268	0.30622	0.20663	2.3446
THO complex subunit 6 homolog [OS=Homo sapiens]	1.2731	4.2275	0.39938	1.6573
Threonine--tRNA ligase, cytoplasmic [OS=Homo sapiens]	-0.9263	2.6146	0.62795	2.08
Threonine--tRNA ligase, mitochondrial [OS=Homo sapiens]	-0.3742	1.0267	-0.24597	2.2255
Thymidine kinase, cytosolic [OS=Homo sapiens]	0.037124	0.1368	-1.0693	1.8383
Thyroid receptor-interacting protein 11 [OS=Homo sapiens]	-1.1765	1.7912	-0.56924	1.4721
TIMELESS-interacting protein [OS=Homo sapiens]	0.1256	0.059926	-0.60793	3.037
Torsin-1B [OS=Homo sapiens]	-0.49105	2.0266	-0.72399	2.9461
TP53-binding protein 1 [OS=Homo sapiens]	-0.56771	1.4563	-0.29405	1.3422
Transcription elongation factor Spt5 [OS=Homo sapiens]	-1.1702	2.4625	-0.11871	1.5125
Transcription elongation regulator 1 [OS=Homo sapiens]	-0.68839	3.2985	-0.67709	3.7234
transcription factor BTF3 [OS=Homo sapiens]	0.094678	0.81972	0.3155	0.91301
Transcription factor p65 [OS=Homo sapiens]	-0.2703	0.95557	-0.34845	1.9908
Transcription initiation factor TFIID subunit 9B [OS=Homo sapiens]	0.39185	1.7466	0.4224	1.6724
Transcription intermediary factor 1-alpha [OS=Homo sapiens]	0.048414	0.12454	0.18465	0.82145
Transcription intermediary factor 1-beta [OS=Homo sapiens]	-0.49565	3.2398	-0.52198	3.3649
transcriptional regulator ATRX [OS=Homo sapiens]	-1.0589	2.4644	-0.2216	1.8739
Transcriptional regulator Kaiso [OS=Homo sapiens]	-0.64548	2.8682	-0.57047	2.107
Transcriptional repressor p66-beta [OS=Homo sapiens]	1.2118	2.9632	0.30378	2.6659
Transducin beta-like protein 3 [OS=Homo sapiens]	0.33329	2.1914	-0.11868	1.5334
Transducin-like enhancer protein 3 [OS=Homo sapiens]	-0.37589	1.9392	-0.71976	3.1529
Transferrin receptor protein 1 [OS=Homo sapiens]	-0.51259	1.6178	-0.69581	3.2281
Transformation/transcription domain-associated protein [OS=Homo sapiens]	-0.15396	0.2599	-0.31249	2.1095
Transitional endoplasmic reticulum ATPase [OS=Homo sapiens]	0.81557	4.7057	-0.48768	2.6591
Transketolase [OS=Homo sapiens]	-0.054498	0.23124	0.25214	0.99876
translation initiation factor eIF-2B subunit delta [OS=Homo sapiens]	0.76418	1.2862	0.20761	0.71351
Translation initiation factor eIF-2B subunit epsilon [OS=Homo sapiens]	-0.52014	2.0236	-0.99739	3.2343
Translation initiation factor eIF-2B subunit gamma [OS=Homo sapiens]	-0.58438	0.83916	-1.3205	2.248
Translin-associated protein X [OS=Homo sapiens]	-0.025103	0.07252	-0.40866	1.0136
Translocon-associated protein subunit alpha [OS=Homo sapiens]	0.32532	1.4675	-0.059272	0.19334
translocon-associated protein subunit delta [OS=Homo sapiens]	0.23415	0.81433	-0.15766	1.9594
Transmembrane protein 43 [OS=Homo sapiens]	0.12663	0.15959	-0.096259	0.27935
Transport and Golgi organization protein 1 homolog [OS=Homo sapiens]	-0.81366	2.3462	-0.0048251	0.0066898
transportin-1 [OS=Homo sapiens]	0.43262	1.8354	0.13715	0.86721
Trifunctional enzyme subunit alpha, mitochondrial [OS=Homo sapiens]	-0.31974	2.2957	-0.33236	2.9998
Trifunctional enzyme subunit beta, mitochondrial [OS=Homo sapiens]	0.36455	1.5604	0.0088548	0.086423
trifunctional purine biosynthetic protein adenosine-3 [OS=Homo sapiens]	-0.016561	0.096863	-0.11758	2.5144
Trimethylguanosine synthase [OS=Homo sapiens]	-0.36572	0.88406	-0.47999	2.2463
Tripartite motif-containing protein 65 [OS=Homo sapiens]	0.31284	0.32123	-0.68023	3.3202
Tripeptidyl-peptidase 1 [OS=Homo sapiens]	-0.59371	3.7746	-0.8605	3.1841
tRNA (Cytosine(34)-C(5))-methyltransferase [OS=Homo sapiens]	-0.41037	2.2259	-0.92829	2.4298
tRNA (uracil-5-)-methyltransferase homolog A [OS=Homo sapiens]	-0.29139	3.0221	-0.43777	2.7548
tRNA-splicing endonuclease subunit sen34 [OS=Homo sapiens]	0.80529	0.49597	-0.043856	0.033668
tRNA-splicing ligase RtcB homolog [OS=Homo sapiens]	0.31455	1.5771	-0.60422	4.3969
Tropomyosin alpha-4 chain [OS=Homo sapiens]	0.33614	1.2165	-0.081137	0.84058
tubulin alpha-1A chain [OS=Homo sapiens]	-0.144	0.61364	-0.20105	1.9875
Tubulin alpha-1C chain [OS=Homo sapiens]	-0.14105	0.59752	-0.2251	2.0284
Tubulin alpha-4A chain [OS=Homo sapiens]	-0.18008	0.44147	-0.12377	0.4894
tubulin beta chain [OS=Homo sapiens]	-0.50015	3.1271	-0.3764	2.0363
tubulin beta-3 chain [OS=Homo sapiens]	-0.56337	2.0154	-0.55452	3.5364
Tubulin beta-4A chain [OS=Homo sapiens]	-0.59114	2.2534	-0.44959	2.9348
Tubulin beta-4B chain [OS=Homo sapiens]	-0.48775	1.9788	-0.42898	2.0879
Tubulin beta-6 chain [OS=Homo sapiens]	-1.2357	2.1901	-0.50739	3.5201
tubulin gamma-1 chain [OS=Homo sapiens]	-0.13671	0.93445	-0.20369	1.8285
Tudor-interacting repair regulator protein [OS=Homo sapiens]	0.038669	0.23579	0.52047	2.3201
Tumor protein D52 [OS=Homo sapiens]	0.57302	2.2366	0.24968	0.72948
Tyrosine--tRNA ligase, cytoplasmic [OS=Homo sapiens]	1.3193	3.3648	-0.46815	0.6485
U3 small nucleolar RNA-associated protein 15 homolog [OS=Homo sapiens]	1.0812	4.3716	0.21959	0.76426
U5 small nuclear ribonucleoprotein 200 kDa helicase [OS=Homo sapiens]	-0.10956	0.80041	-0.33734	4.6068
Ubiquilin-1 [OS=Homo sapiens]	-0.11814	0.90074	-0.734	3.8559
Ubiquilin-2 [OS=Homo sapiens]	-0.36335	1.1361	-1.0212	3.2808
Ubiquinol-cytochrome-c reductase complex assembly factor 2 [OS=Homo sapiens]	0.58777	3.2733	-0.0096502	0.040109
Ubiquitin carboxyl-terminal hydrolase 10 [OS=Homo sapiens]	0.27485	0.97954	-0.14215	0.41305
Ubiquitin carboxyl-terminal hydrolase 7 [OS=Homo sapiens]	-0.57254	2.275	-0.11875	0.32642
Ubiquitin carboxyl-terminal hydrolase isozyme L5 [OS=Homo sapiens]	0.015985	0.12851	-0.76588	2.4434
ubiquitin-conjugating enzyme E2 N [OS=Homo sapiens]	1.0074	3.911	-0.16429	0.73065
Ubiquitin-like modifier-activating enzyme 1 [OS=Homo sapiens]	-0.14629	0.96064	-0.37912	2.239
Ubiquitin-like protein 4A [OS=Homo sapiens]	0.17235	0.88307	-0.079798	1.0724
Unconventional myosin-Ib [OS=Homo sapiens]	-0.27482	2.4777	-0.46522	3.1303
Unconventional myosin-Ic [OS=Homo sapiens]	0.28264	0.47934	-0.67724	1.4071
UPF0568 protein C14orf166 [OS=Homo sapiens]	-0.067078	0.43114	-0.066127	0.45122
uridine 5'-monophosphate synthase [OS=Homo sapiens]	-1.2109	2.4635	-0.49972	2.9179
V-type proton ATPase subunit D [OS=Homo sapiens]	0.59622	2.7396	0.28951	1.1096
Vacuolar protein sorting-associated protein 35 [OS=Homo sapiens]	0.27339	2.5484	0.098564	0.15884
Vacuolar protein sorting-associated protein 4A [OS=Homo sapiens]	-0.30328	2.1013	-0.03984	0.28956
Valine--tRNA ligase [OS=Homo sapiens]	0.013977	0.02448	-0.17162	2.262
Very-long-chain (3R)-3-hydroxyacyl-CoA dehydratase 3 [OS=Homo sapiens]	-1.4742	3.443	0.10896	0.28826
Vesicle-fusing ATPase [OS=Homo sapiens]	-0.30083	2.1279	-0.80895	5.2014
Vesicle-trafficking protein SEC22b [OS=Homo sapiens]	-0.37565	1.1487	-0.19369	1.4303
Vigilin [OS=Homo sapiens]	-0.44315	1.5342	0.33408	0.70383
Vimentin [OS=Homo sapiens]	0.0054632	0.029685	-0.060561	0.62667
voltage-dependent anion-selective channel protein 1 [OS=Homo sapiens]	-0.0072505	0.032476	0.025879	0.14708
Voltage-dependent anion-selective channel protein 2 [OS=Homo sapiens]	0.29423	1.434	0.047113	0.45249
Voltage-dependent anion-selective channel protein 3 [OS=Homo sapiens]	0.17568	1.1495	0.098942	1.1156
von Willebrand factor A domain-containing protein 8 [OS=Homo sapiens]	-0.45476	2.5975	-0.28049	1.5807
WAS protein family homolog 2 [OS=Homo sapiens]	-0.6909	2.8875	-0.58424	5.9925
WD repeat and HMG-box DNA-binding protein 1 [OS=Homo sapiens]	-0.42799	1.214	-0.14403	1.2588
WD repeat-containing protein 18 [OS=Homo sapiens]	0.88569	2.1645	-0.73386	1.4256
WD repeat-containing protein 37 [OS=Homo sapiens]	-0.78684	3.4122	-0.93633	3.0987
WD repeat-containing protein 61 [OS=Homo sapiens]	-0.35981	2.7324	-0.23071	1.8265
WD40 repeat-containing protein SMU1 [OS=Homo sapiens]	0.044264	0.24433	-0.092697	0.82386
Wiskott-Aldrich syndrome protein family member 2 [OS=Homo sapiens]	-0.20969	1.3436	-0.2522	1.5115
X-ray repair cross-complementing protein 5 [OS=Homo sapiens]	0.024666	0.08488	-0.047306	0.9323
X-ray repair cross-complementing protein 6 [OS=Homo sapiens]	-0.06774	0.59075	-0.11031	1.162
YTH domain-containing family protein 2 [OS=Homo sapiens]	-0.070347	0.38148	-0.44297	3.452
Zinc finger CCHC domain-containing protein 8 [OS=Homo sapiens]	-0.81792	2.6583	-0.55192	2.6056
Zinc finger protein ubi-d4 [OS=Homo sapiens]	-0.2171	1.3251	0.0023288	0.0053609
14-3-3 protein beta/alpha [OS=Homo sapiens]	-1.1197	4.9483
2-amino-3-ketobutyrate coenzyme A ligase, mitochondrial [OS=Homo sapiens]	-1.0062	1.0674
39S ribosomal protein L14, mitochondrial [OS=Homo sapiens]	-0.16468	1.4587
40S ribosomal protein S21 [OS=Homo sapiens]	0.25711	1.359
Actin, alpha skeletal muscle [OS=Homo sapiens]	-0.79804	4.0883
Activating molecule in BECN1-regulated autophagy protein 1 [OS=Homo sapiens]	-0.65066	2.157
ADP/ATP translocase 3 [OS=Homo sapiens]	0.24029	1.7887
AP-1 complex subunit beta-1 [OS=Homo sapiens]	-0.18345	1.1406
AP-3 complex subunit sigma-1 [OS=Homo sapiens]	-0.59496	1.5406
Apoptosis inhibitor 5 [OS=Homo sapiens]	0.53386	2.0505
apoptotic protease-activating factor 1 [OS=Homo sapiens]	0.75642	1.25
Arfaptin-1 [OS=Homo sapiens]	0.66799	1.0881
Arginase-1 [OS=Homo sapiens]	-0.92107	1.6261
ATPase family AAA domain-containing protein 3A [OS=Homo sapiens]	-0.94251	1.7097
Biogenesis of lysosome-related organelles complex 1 subunit 4 [OS=Homo sapiens]	-0.078192	0.29736
C-jun-amino-terminal kinase-interacting protein 4 [OS=Homo sapiens]	0.12497	0.84437
Calpain-2 catalytic subunit [OS=Homo sapiens]	-0.23602	0.99755
Carbamoyl-phosphate synthase [ammonia], mitochondrial [OS=Homo sapiens]	-0.18216	0.56627
Cell division control protein 45 homolog [OS=Homo sapiens]	-0.28663	1.9678
Chromatin accessibility complex protein 1 [OS=Homo sapiens]	-0.31662	1.5371
clathrin light chain A [OS=Homo sapiens]	-0.11742	0.12817
Cleavage and polyadenylation specificity factor subunit 6 [OS=Homo sapiens]	-0.34612	0.8002
Coatomer subunit zeta-1 [OS=Homo sapiens]	-0.17881	0.43431
COBW domain-containing protein 2 [OS=Homo sapiens]	-0.77593	3.8119
COP9 signalosome complex subunit 5 [OS=Homo sapiens]	0.069112	0.1118
CTP synthase 2 [OS=Homo sapiens]	0.20274	0.54118
cytochrome b-c1 complex subunit Rieske, mitochondrial [OS=Homo sapiens]	0.8464	3.5551
Cytochrome c oxidase subunit NDUFA4 [OS=Homo sapiens]	-0.2662	1.3036
Cytoplasmic dynein 2 light intermediate chain 1 [OS=Homo sapiens]	0.24949	1.3945
Cytoplasmic FMR1-interacting protein 2 [OS=Homo sapiens]	-0.41204	2.52
DDB1- and CUL4-associated factor 7 [OS=Homo sapiens]	-1.4982	3.9053
deoxyribose-phosphate aldolase [OS=Homo sapiens]	-0.28698	1.9134
DNA repair protein RAD51 homolog 1 [OS=Homo sapiens]	0.13329	1.2572
DNA repair protein RAD51 homolog 4 [OS=Homo sapiens]	-0.27768	1.5008
Dynein light chain roadblock-type 1 [OS=Homo sapiens]	0.17262	0.77937
E3 ubiquitin-protein ligase TRIM33 [OS=Homo sapiens]	-0.15628	1.4764
Elongation factor 1-delta [OS=Homo sapiens]	0.048592	0.14137
Ethylmalonyl-CoA decarboxylase [OS=Homo sapiens]	-0.3173	0.7241
eukaryotic translation initiation factor 3 subunit C-like protein [OS=Homo sapiens]	-0.32701	2.2766
Ezrin [OS=Homo sapiens]	0.18494	0.62974
F-box only protein 50 [OS=Homo sapiens]	0.78461	1.3983
Factor VIII intron 22 protein [OS=Homo sapiens]	0.19852	1.4433
fumarylacetoacetate hydrolase domain-containing protein 2A [OS=Homo sapiens]	-0.42735	1.9811
GDP-mannose 4,6 dehydratase [OS=Homo sapiens]	0.035576	0.1417
General transcription factor II-I [OS=Homo sapiens]	-0.22612	2.5276
Gephyrin [OS=Homo sapiens]	-0.10489	0.2774
Glutathione reductase, mitochondrial [OS=Homo sapiens]	-0.38231	0.78671
Glycogen phosphorylase, brain form [OS=Homo sapiens]	-0.31123	1.7288
Heterogeneous nuclear ribonucleoprotein A1 [OS=Homo sapiens]	-0.4794	2.8974
Heterogeneous nuclear ribonucleoprotein H3 [OS=Homo sapiens]	-1.389	0.89454
Heterogeneous nuclear ribonucleoprotein K [OS=Homo sapiens]	0.25778	1.5359
Heterogeneous nuclear ribonucleoproteins C1/C2 [OS=Homo sapiens]	0.43857	1.1105
Histone H1.3 [OS=Homo sapiens]	0.15206	0.26394
Histone H2B type 2-F [OS=Homo sapiens]	0.028922	0.13251
Histone-binding protein RBBP4 [OS=Homo sapiens]	-0.82362	4.9474
Histone-binding protein RBBP7 [OS=Homo sapiens]	-1.1028	3.7507
Interleukin enhancer-binding factor 3 [OS=Homo sapiens]	1.702	1.0346
Intraflagellar transport protein 27 homolog [OS=Homo sapiens]	-0.54216	2.5739
Isobutyryl-CoA dehydrogenase, mitochondrial [OS=Homo sapiens]	1.4333	2.3147
Isoform 10 of Tropomyosin alpha-1 chain [OS=Homo sapiens]	0.47021	2.3511
Isoform 1B of Desmocollin-1 [OS=Homo sapiens]	-0.45039	1.2421
Isoform 3 of Protein FAM122B [OS=Homo sapiens]	-0.61376	2.16
Isoform 3B of Desmocollin-3 [OS=Homo sapiens]	-0.44053	1.2243
Keratin, type II cytoskeletal 78 [OS=Homo sapiens]	-0.72358	0.3759
Keratin, type II cytoskeletal 80 [OS=Homo sapiens]	0.85516	1.4767
Keratinocyte proline-rich protein [OS=Homo sapiens]	-0.18233	1.4511
Kinesin-like protein KIF2A [OS=Homo sapiens]	0.55073	2.0784
Lipopolysaccharide-responsive and beige-like anchor protein [OS=Homo sapiens]	0.52851	1.6983
Malignant T-cell-amplified sequence 1 [OS=Homo sapiens]	-0.16965	0.096651
Mannose-1-phosphate guanyltransferase alpha [OS=Homo sapiens]	0.41371	1.689
Methylcrotonoyl-CoA carboxylase subunit alpha, mitochondrial [OS=Homo sapiens]	-0.081306	0.07802
MICOS complex subunit Mic60 [OS=Homo sapiens]	1.1701	4.6552
Molybdenum cofactor biosynthesis protein 1 [OS=Homo sapiens]	0.24559	1.0241
Nuclear distribution protein nudE-like 1 [OS=Homo sapiens]	1.4098	3.0964
Nucleoplasmin-3 [OS=Homo sapiens]	0.084558	0.44097
Peroxisomal acyl-coenzyme A oxidase 1 [OS=Homo sapiens]	0.75633	1.4864
Phosphatidylglycerophosphatase and protein-tyrosine phosphatase 1 [OS=Homo sapiens]	0.58058	1.9443
Phosphoenolpyruvate carboxykinase [GTP], mitochondrial [OS=Homo sapiens]	-0.33236	2.2389
Phosphotriesterase-related protein [OS=Homo sapiens]	-0.78813	2.1536
polyadenylate-binding protein 2 [OS=Homo sapiens]	0.70139	2.4445
Probable ATP-dependent RNA helicase DDX6 [OS=Homo sapiens]	-0.10315	0.4507
Probable global transcription activator SNF2L1 [OS=Homo sapiens]	0.27292	1.4093
procollagen-lysine,2-oxoglutarate 5-dioxygenase 2 [OS=Homo sapiens]	0.20896	0.71517
Prohibitin-2 [OS=Homo sapiens]	0.097125	0.31464
proliferating cell nuclear antigen [OS=Homo sapiens]	-0.46517	1.9186
prolyl 4-hydroxylase subunit alpha-1 [OS=Homo sapiens]	-0.61521	3.6256
Propionyl-CoA carboxylase alpha chain, mitochondrial [OS=Homo sapiens]	-0.010534	0.058034
Proteasomal ATPase-associated factor 1 [OS=Homo sapiens]	1.2548	3.4637
protein S100-A14 [OS=Homo sapiens]	2.9672	1.1665
Protein SON [OS=Homo sapiens]	0.23648	0.72385
Protein transport protein Sec16A [OS=Homo sapiens]	0.072519	0.14898
Protein unc-45 homolog A [OS=Homo sapiens]	-1.4473	3.8599
Putative MORF4 family-associated protein 1-like protein UPP [OS=Homo sapiens]	0.2394	0.75391
Ras-related protein Rab-1A [OS=Homo sapiens]	-0.18123	1.1317
ribonucleoside-diphosphate reductase subunit M2 [OS=Homo sapiens]	0.59187	0.71201
Serine protease HTRA2, mitochondrial [OS=Homo sapiens]	0.95067	1.5107
serine/threonine-protein kinase DCLK1 [OS=Homo sapiens]	-1.0928	1.5982
Serine/threonine-protein phosphatase 2A 55 kDa regulatory subunit B alpha isoform [OS=Homo sapiens]	0.74487	3.3272
Serpin B4 [OS=Homo sapiens]	3.0473	0.66034
SH3 domain-binding protein 1 [OS=Homo sapiens]	-0.36375	2.0274
signal recognition particle 54 kDa protein [OS=Homo sapiens]	0.1136	0.81677
Sjoegren syndrome nuclear autoantigen 1 [OS=Homo sapiens]	0.88232	3.0954
SLIT-ROBO Rho GTPase-activating protein 2C [OS=Homo sapiens]	-0.28309	1.3633
Sorting nexin-1 [OS=Homo sapiens]	0.71445	2.7787
Torsin-1A-interacting protein 1 [OS=Homo sapiens]	-0.84744	3.1838
Torsin-2A [OS=Homo sapiens]	-0.21264	1.0153
TP53-regulating kinase [OS=Homo sapiens]	-0.11884	0.47302
Transcription activator BRG1 [OS=Homo sapiens]	0.12269	0.34281
Tumor protein D54 [OS=Homo sapiens]	0.14596	1.2377
UDP-glucose 6-dehydrogenase [OS=Homo sapiens]	0.37891	0.90353
Uridine-cytidine kinase-like 1 [OS=Homo sapiens]	-1.1276	2.2284
V-type proton ATPase subunit F [OS=Homo sapiens]	0.83358	3.4117
Vacuolar protein sorting-associated protein 29 [OS=Homo sapiens]	0.47701	1.2666
Very long-chain specific acyl-CoA dehydrogenase, mitochondrial [OS=Homo sapiens]	0.29871	0.96517
WASH complex subunit 2C [OS=Homo sapiens]	-0.7681	3.0804
WD and tetratricopeptide repeats protein 1 [OS=Homo sapiens]	-1.2454	2.0343
WD repeat-containing protein 92 [OS=Homo sapiens]	0.70169	1.5803
(E3-independent) E2 ubiquitin-conjugating enzyme [OS=Homo sapiens]			-0.28011	0.88227
1-phosphatidylinositol 4,5-bisphosphate phosphodiesterase gamma-1 [OS=Homo sapiens]			-0.35835	2.4547
2-(3-amino-3-carboxypropyl)histidine synthase subunit 2 [OS=Homo sapiens]			-0.10487	0.061213
2-5A-dependent ribonuclease [OS=Homo sapiens]			-1.0165	2.5554
2-oxoisovalerate dehydrogenase subunit alpha, mitochondrial [OS=Homo sapiens]			-0.31739	0.55146
26S proteasome non-ATPase regulatory subunit 13 [OS=Homo sapiens]			-0.46395	2.5792
26S proteasome non-ATPase regulatory subunit 4 [OS=Homo sapiens]			-0.61342	1.2564
28S ribosomal protein S12, mitochondrial [OS=Homo sapiens]			-0.13723	0.7543
28S ribosomal protein S14, mitochondrial [OS=Homo sapiens]			-0.95015	3.1592
28S ribosomal protein S18b, mitochondrial [OS=Homo sapiens]			0.23241	0.5843
28S ribosomal protein S21, mitochondrial [OS=Homo sapiens]			-0.2241	0.76118
28S ribosomal protein S23, mitochondrial [OS=Homo sapiens]			-0.69247	4.1533
28S ribosomal protein S24, mitochondrial [OS=Homo sapiens]			-0.83501	1.3202
28S ribosomal protein S25, mitochondrial [OS=Homo sapiens]			-0.28719	1.1426
28S ribosomal protein S26, mitochondrial [OS=Homo sapiens]			-0.36693	1.5024
28S ribosomal protein S28, mitochondrial [OS=Homo sapiens]			1.1672	2.7986
28S ribosomal protein S33, mitochondrial [OS=Homo sapiens]			-0.042461	1.8516
28S ribosomal protein S35, mitochondrial [OS=Homo sapiens]			-0.11	0.44947
28S ribosomal protein S9, mitochondrial [OS=Homo sapiens]			0.67133	1.325
3-beta-hydroxysteroid-delta(8),delta(7)-isomerase [OS=Homo sapiens]			-0.19515	1.1918
3-ketoacyl-CoA thiolase, mitochondrial [OS=Homo sapiens]			-0.49691	2.5618
39S ribosomal protein L1, mitochondrial [OS=Homo sapiens]			-0.2248	0.81387
39S ribosomal protein L15, mitochondrial [OS=Homo sapiens]			0.41727	2.072
39S ribosomal protein L17, mitochondrial [OS=Homo sapiens]			-0.37587	2.9218
39S ribosomal protein L18, mitochondrial [OS=Homo sapiens]			-0.45693	2.4467
39S ribosomal protein L19, mitochondrial [OS=Homo sapiens]			-0.17263	0.30393
39S ribosomal protein L20, mitochondrial [OS=Homo sapiens]			-0.29396	1.5818
39S ribosomal protein L21, mitochondrial [OS=Homo sapiens]			-0.24407	1.3287
39S ribosomal protein L22, mitochondrial [OS=Homo sapiens]			0.37862	1.055
39S ribosomal protein L24, mitochondrial [OS=Homo sapiens]			-0.14576	0.95621
39S ribosomal protein L28, mitochondrial [OS=Homo sapiens]			-0.095092	0.29643
39S ribosomal protein L3, mitochondrial [OS=Homo sapiens]			-0.45495	3.9391
39S ribosomal protein L38, mitochondrial [OS=Homo sapiens]			-0.15629	1.3607
39S ribosomal protein L43, mitochondrial [OS=Homo sapiens]			-0.19234	0.7376
39S ribosomal protein L44, mitochondrial [OS=Homo sapiens]			-0.11235	0.72548
39S ribosomal protein L47, mitochondrial [OS=Homo sapiens]			-0.54047	1.5488
4-trimethylaminobutyraldehyde dehydrogenase [OS=Homo sapiens]			0.77957	0.66264
40S ribosomal protein S15 [OS=Homo sapiens]			-0.45448	4.3652
5-azacytidine-induced protein 2 [OS=Homo sapiens]			-0.28307	0.87679
5'-3' exoribonuclease 1 [OS=Homo sapiens]			-0.3127	2.3486
60 kDa SS-A/Ro ribonucleoprotein [OS=Homo sapiens]			-0.47219	0.56798
60S ribosomal protein L10 [OS=Homo sapiens]			-0.26171	2.3521
60S ribosomal protein L31 [OS=Homo sapiens]			-0.24254	1.8858
60S ribosomal protein L37 [OS=Homo sapiens]			-1.026	2.5258
60S ribosomal protein L37a [OS=Homo sapiens]			-0.97544	2.0225
60S ribosomal protein L7-like 1 [OS=Homo sapiens]			-0.24471	1.1298
7-dehydrocholesterol reductase [OS=Homo sapiens]			-0.21462	2.1583
A-kinase anchor protein 1, mitochondrial [OS=Homo sapiens]			-0.010916	0.062504
A-kinase anchor protein 11 [OS=Homo sapiens]			-0.67609	1.2406
A-kinase anchor protein 13 [OS=Homo sapiens]			-1.3477	1.748
A-kinase anchor protein 17A [OS=Homo sapiens]			0.10833	0.11546
A-kinase anchor protein 8 [OS=Homo sapiens]			0.035312	0.1995
A-kinase anchor protein 8-like [OS=Homo sapiens]			-0.62126	5.0007
Acetolactate synthase-like protein [OS=Homo sapiens]			-0.48946	1.909
Acetyl-CoA acetyltransferase, cytosolic [OS=Homo sapiens]			-0.5356	0.67138
Acid ceramidase [OS=Homo sapiens]			0.29926	0.39185
acid sphingomyelinase-like phosphodiesterase 3B [OS=Homo sapiens]			-0.19265	0.49687
Acidic fibroblast growth factor intracellular-binding protein [OS=Homo sapiens]			-0.2863	0.93427
actin filament-associated protein 1 [OS=Homo sapiens]			-0.24514	0.42885
Actin-like protein 6A [OS=Homo sapiens]			-0.60831	2.7079
Actin-related protein 2/3 complex subunit 1A [OS=Homo sapiens]			-0.50564	0.70014
Actin, aortic smooth muscle [OS=Homo sapiens]			-0.34893	1.8066
Activating signal cointegrator 1 [OS=Homo sapiens]			-0.61798	4.1142
Activating signal cointegrator 1 complex subunit 2 [OS=Homo sapiens]			-0.49324	2.0885
Activating signal cointegrator 1 complex subunit 3 [OS=Homo sapiens]			0.03279	0.17538
activating transcription factor 7-interacting protein 1 [OS=Homo sapiens]			-0.29849	1.7103
activator of basal transcription 1 [OS=Homo sapiens]			-0.80534	4.64
Active regulator of SIRT1 [OS=Homo sapiens]			-0.35188	3.0207
Activity-dependent neuroprotector homeobox protein [OS=Homo sapiens]			-0.0044052	0.039136
Acyl carrier protein, mitochondrial [OS=Homo sapiens]			0.0062726	0.036755
acyl-CoA desaturase [OS=Homo sapiens]			0.23312	1.065
ADP-dependent glucokinase [OS=Homo sapiens]			-0.73183	1.786
ADP-ribosylation factor 3 [OS=Homo sapiens]			1.4052	1.1242
ADP-ribosylation factor GTPase-activating protein 2 [OS=Homo sapiens]			-1.3719	2.3404
ADP-ribosylation factor-like protein 1 [OS=Homo sapiens]			-0.35224	2.0026
ADP-ribosylation factor-like protein 8B [OS=Homo sapiens]			-0.46845	2.5542
ADP/ATP translocase 1 [OS=Homo sapiens]			-0.14543	2.0945
Alanine--tRNA ligase, cytoplasmic [OS=Homo sapiens]			0.35134	0.69868
alcohol dehydrogenase class-3 [OS=Homo sapiens]			1.4594	4.2174
Alkyldihydroxyacetonephosphate synthase, peroxisomal [OS=Homo sapiens]			-0.48261	1.3284
Alpha- and gamma-adaptin-binding protein p34 [OS=Homo sapiens]			-0.59021	0.65623
Alpha-actinin-1 [OS=Homo sapiens]			-0.43927	2.1715
Alpha-aminoadipic semialdehyde synthase, mitochondrial [OS=Homo sapiens]			-1.1904	1.9409
alpha-galactosidase A [OS=Homo sapiens]			-0.10274	0.34404
alpha-internexin [OS=Homo sapiens]			-0.47787	4.1897
Alpha-tubulin N-acetyltransferase 1 [OS=Homo sapiens]			-0.47322	1.176
amphiphysin [OS=Homo sapiens]			-0.67252	4.9808
Anaphase-promoting complex subunit 5 [OS=Homo sapiens]			-0.97761	2.1367
Anaphase-promoting complex subunit 7 [OS=Homo sapiens]			0.16106	0.75848
Anion exchange protein 2 [OS=Homo sapiens]			-0.94192	3.357
ankyrin repeat and LEM domain-containing protein 2 [OS=Homo sapiens]			1.1778	1.7357
ankyrin repeat domain-containing protein 11 [OS=Homo sapiens]			0.19366	0.13482
Ankyrin-3 [OS=Homo sapiens]			-0.40758	1.3994
Annexin A7 [OS=Homo sapiens]			-0.38139	0.52944
AP-2 complex subunit alpha-2 [OS=Homo sapiens]			-0.75602	4.5733
AP-2 complex subunit beta [OS=Homo sapiens]			-0.30283	1.9254
AP-2 complex subunit sigma [OS=Homo sapiens]			-0.39965	3.4087
AP-3 complex subunit delta-1 [OS=Homo sapiens]			-0.51671	1.4314
ap-3 complex subunit mu-1 [OS=Homo sapiens]			0.047498	0.57954
AP-5 complex subunit beta-1 [OS=Homo sapiens]			-0.5062	0.70659
AP2-associated protein kinase 1 [OS=Homo sapiens]			0.89975	1.0274
Apoptosis regulator BAX [OS=Homo sapiens]			-0.49541	1.1777
Apoptotic chromatin condensation inducer in the nucleus [OS=Homo sapiens]			-0.18343	1.2221
Arf-GAP with GTPase, ANK repeat and PH domain-containing protein 3 [OS=Homo sapiens]			-0.98875	3.2311
Arf-GAP with Rho-GAP domain, ANK repeat and PH domain-containing protein 1 [OS=Homo sapiens]			-0.093109	0.23734
Armadillo repeat-containing protein 6 [OS=Homo sapiens]			-0.51981	2.2734
Aryl hydrocarbon receptor nuclear translocator [OS=Homo sapiens]			0.27783	1.5929
Aspartyl/Asparaginyl beta-hydroxylase [OS=Homo sapiens]			0.30174	2.6306
AT-rich interactive domain-containing protein 1A [OS=Homo sapiens]			-0.19265	2.6288
AT-rich interactive domain-containing protein 2 [OS=Homo sapiens]			-0.079788	0.34728
AT-rich interactive domain-containing protein 3A [OS=Homo sapiens]			-0.30793	0.96469
Ataxin-10 [OS=Homo sapiens]			-0.33347	3.857
Atlastin-2 [OS=Homo sapiens]			0.21286	0.73401
Atlastin-3 [OS=Homo sapiens]			-0.023297	0.029834
ATP synthase F(0) complex subunit B1, mitochondrial [OS=Homo sapiens]			0.051701	0.039746
ATP synthase F(0) complex subunit C1, mitochondrial [OS=Homo sapiens]			-0.80053	2.0294
ATP synthase subunit delta, mitochondrial [OS=Homo sapiens]			-0.011742	0.053115
ATP synthase subunit f, mitochondrial [OS=Homo sapiens]			1.1368	1.4319
ATP synthase subunit g, mitochondrial [OS=Homo sapiens]			-0.22394	1.8175
ATP-binding cassette sub-family B member 10, mitochondrial [OS=Homo sapiens]			-0.44305	1.0704
ATP-binding cassette sub-family E member 1 [OS=Homo sapiens]			-0.30421	1.246
ATP-dependent DNA helicase Q1 [OS=Homo sapiens]			-0.90016	2.9495
ATP-dependent DNA helicase Q4 [OS=Homo sapiens]			-0.69394	1.0385
ATP-dependent RNA helicase DDX18 [OS=Homo sapiens]			0.82702	2.7703
ATP-dependent RNA helicase DDX24 [OS=Homo sapiens]			0.58478	1.1533
ATP-dependent RNA helicase DDX42 [OS=Homo sapiens]			-0.14327	0.90172
ATP-dependent RNA helicase DDX50 [OS=Homo sapiens]			-0.66057	1.5617
ATP-dependent RNA helicase DDX51 [OS=Homo sapiens]			0.04275	0.15109
ATP-dependent RNA helicase DDX54 [OS=Homo sapiens]			1.1115	3.7927
ATPase family AAA domain-containing protein 2 [OS=Homo sapiens]			-0.56883	1.7071
ATPase family AAA domain-containing protein 3B [OS=Homo sapiens]			-0.40418	1.0269
Atypical kinase COQ8B, mitochondrial [OS=Homo sapiens]			0.4142	0.90514
autophagy-related protein 2 homolog B [OS=Homo sapiens]			-1.1485	5.2487
B-cell receptor-associated protein 31 [OS=Homo sapiens]			-0.066759	0.64665
baculoviral IAP repeat-containing protein 5 [OS=Homo sapiens]			0.29546	0.76344
Baculoviral IAP repeat-containing protein 6 [OS=Homo sapiens]			-0.91787	2.2912
Bardet-Biedl syndrome 7 protein [OS=Homo sapiens]			0.27357	0.27936
Bcl-2-associated transcription factor 1 [OS=Homo sapiens]			-0.24037	0.88974
Bcl-2-like protein 13 [OS=Homo sapiens]			-0.76753	1.4638
BCL-6 corepressor [OS=Homo sapiens]			0.1219	0.32223
Beta-2-syntrophin [OS=Homo sapiens]			0.39843	0.75126
Beta-actin-like protein 2 [OS=Homo sapiens]			-0.55398	5.9742
Beta-adducin [OS=Homo sapiens]			0.51425	1.0577
beta-glucuronidase [OS=Homo sapiens]			0.22515	0.64392
Beta-hexosaminidase subunit alpha [OS=Homo sapiens]			-0.93535	1.3541
Biogenesis of lysosome-related organelles complex 1 subunit 1 [OS=Homo sapiens]			-0.24525	1.9899
biogenesis of lysosome-related organelles complex 1 subunit 2 [OS=Homo sapiens]			-0.51768	2.0023
Bloom syndrome protein [OS=Homo sapiens]			0.51349	1.745
bola-like protein 2 [OS=Homo sapiens]			-0.1025	0.24647
Borealin [OS=Homo sapiens]			0.54906	3.1237
Box C/D snoRNA protein 1 [OS=Homo sapiens]			-0.26658	0.98734
Brain-specific angiogenesis inhibitor 1-associated protein 2-like protein 1 [OS=Homo sapiens]			-0.72885	3.355
Branched-chain-amino-acid aminotransferase, cytosolic [OS=Homo sapiens]			-0.062262	0.05368
BRCA1-associated ATM activator 1 [OS=Homo sapiens]			0.52385	2.3328
Breakpoint cluster region protein [OS=Homo sapiens]			-0.37204	2.0369
Breast cancer metastasis-suppressor 1 [OS=Homo sapiens]			-0.18488	0.99007
Breast cancer metastasis-suppressor 1-like protein [OS=Homo sapiens]			-4.5387	0.73419
breast cancer type 2 susceptibility protein [OS=Homo sapiens]			-1.0653	1.8177
Brefeldin A-inhibited guanine nucleotide-exchange protein 1 [OS=Homo sapiens]			0.97442	2.0017
Brefeldin A-inhibited guanine nucleotide-exchange protein 2 [OS=Homo sapiens]			0.88313	1.785
Bromodomain adjacent to zinc finger domain protein 1A [OS=Homo sapiens]			-0.24876	1.583
Bromodomain-containing protein 8 [OS=Homo sapiens]			-0.61603	3.3115
Bromodomain-containing protein 9 [OS=Homo sapiens]			-0.22766	0.23247
BTB/POZ domain-containing protein KCTD3 [OS=Homo sapiens]			-1.12	1.0704
Bystin [OS=Homo sapiens]			0.23353	1.1025
C-myc promoter-binding protein [OS=Homo sapiens]			-0.62487	1.8094
caax prenyl protease 1 homolog [OS=Homo sapiens]			-0.28848	2.043
Cadherin-2 [OS=Homo sapiens]			-0.28394	0.48438
Calcineurin-binding protein cabin-1 [OS=Homo sapiens]			0.55497	0.6296
Calcium homeostasis endoplasmic reticulum protein [OS=Homo sapiens]			0.21801	1.2003
Calcium load-activated calcium channel [OS=Homo sapiens]			0.73159	1.6533
Calcium-binding mitochondrial carrier protein SCaMC-1 [OS=Homo sapiens]			0.49805	2.295
Calcium/calmodulin-dependent protein kinase type II subunit delta [OS=Homo sapiens]			-0.36479	3.2354
calcium/calmodulin-dependent protein kinase type IV [OS=Homo sapiens]			-0.55652	0.69586
calmegin [OS=Homo sapiens]			-0.37938	1.056
Calpain-1 catalytic subunit [OS=Homo sapiens]			-0.175	0.58574
cAMP-dependent protein kinase type I-alpha regulatory subunit [OS=Homo sapiens]			-0.78253	3.2723
Cartilage-associated protein [OS=Homo sapiens]			-0.030639	0.23382
Casein kinase II subunit alpha [OS=Homo sapiens]			-1.0926	1.4115
Casein kinase II subunit beta [OS=Homo sapiens]			0.0053832	0.012665
Catechol O-methyltransferase [OS=Homo sapiens]			0.036069	0.18103
Catenin delta-1 [OS=Homo sapiens]			-0.10394	1.0292
Cathepsin B [OS=Homo sapiens]			-1.183	3.794
Cation-independent mannose-6-phosphate receptor [OS=Homo sapiens]			-0.18651	0.66903
CCAAT/enhancer-binding protein zeta [OS=Homo sapiens]			-0.10395	1.4763
CCR4-NOT transcription complex subunit 10 [OS=Homo sapiens]			-0.29871	2.4521
CCR4-NOT transcription complex subunit 2 [OS=Homo sapiens]			0.95448	3.0969
CCR4-NOT transcription complex subunit 3 [OS=Homo sapiens]			-0.42028	3.7229
CCR4-NOT transcription complex subunit 6 [OS=Homo sapiens]			-0.14883	0.65258
CCR4-NOT transcription complex subunit 8 [OS=Homo sapiens]			0.5334	2.5621
CCR4-NOT transcription complex subunit 9 [OS=Homo sapiens]			-0.537	1.8361
Cdc42 effector protein 1 [OS=Homo sapiens]			-0.37988	2.2037
Cdc42-interacting protein 4 [OS=Homo sapiens]			-1.093	4.1396
CDGSH iron-sulfur domain-containing protein 2 [OS=Homo sapiens]			-0.24391	0.92115
CDK5 regulatory subunit-associated protein 2 [OS=Homo sapiens]			-0.54902	0.64826
CDK5 regulatory subunit-associated protein 3 [OS=Homo sapiens]			-0.73931	3.0795
CDKN2A-interacting protein [OS=Homo sapiens]			0.5988	2.1419
cell cycle checkpoint protein RAD17 [OS=Homo sapiens]			-0.69706	1.7353
Cell division cycle 7-related protein kinase [OS=Homo sapiens]			-0.93203	2.4639
cell division cycle protein 16 homolog [OS=Homo sapiens]			-0.12667	0.22832
cell division cycle-associated 7-like protein [OS=Homo sapiens]			-0.77785	2.8763
centrin-2 [OS=Homo sapiens]			0.065218	0.25956
centriolar coiled-coil protein of 110 kDa [OS=Homo sapiens]			-0.82991	1.5879
centromere protein C [OS=Homo sapiens]			1.2141	1.2798
centrosomal protein of 131 kDa [OS=Homo sapiens]			-3.2029	1.216
centrosomal protein of 44 kDa [OS=Homo sapiens]			-0.47565	1.4568
Centrosomal protein of 78 kDa [OS=Homo sapiens]			-0.70906	2.7868
Centrosomal protein of 85 kDa [OS=Homo sapiens]			0.17178	0.51813
Centrosome-associated protein 350 [OS=Homo sapiens]			-0.98462	3.3912
Centrosome-associated protein CEP250 [OS=Homo sapiens]			-0.48371	1.2893
Ceramide synthase 2 [OS=Homo sapiens]			0.1957	0.31145
CGG triplet repeat-binding protein 1 [OS=Homo sapiens]			-1.2555	3.4398
chitobiosyldiphosphodolichol beta-mannosyltransferase [OS=Homo sapiens]			-0.11407	0.31772
Chromatin assembly factor 1 subunit B [OS=Homo sapiens]			-0.5679	2.0118
Chromatin target of PRMT1 protein [OS=Homo sapiens]			-0.3811	0.6259
Chromobox protein homolog 1 [OS=Homo sapiens]			-0.40248	1.4075
Chromobox protein homolog 2 [OS=Homo sapiens]			-0.73521	2.5479
chromobox protein homolog 3 [OS=Homo sapiens]			0.85869	3.8745
chromobox protein homolog 5 [OS=Homo sapiens]			-0.5016	2.2117
chromobox protein homolog 8 [OS=Homo sapiens]			-0.10194	0.28034
Chromodomain-helicase-DNA-binding protein 1 [OS=Homo sapiens]			-0.16113	1.9868
Chromodomain-helicase-DNA-binding protein 2 [OS=Homo sapiens]			-0.42288	2.0533
Chromodomain-helicase-DNA-binding protein 3 [OS=Homo sapiens]			-0.42407	3.4914
Chromodomain-helicase-DNA-binding protein 6 [OS=Homo sapiens]			-0.45806	3.5758
Chromodomain-helicase-dna-binding protein 8 [OS=Homo sapiens]			-0.29039	2.6739
Chromodomain-helicase-DNA-binding protein 9 [OS=Homo sapiens]			-0.35713	4.3282
Chromosome alignment-maintaining phosphoprotein 1 [OS=Homo sapiens]			-0.95641	1.9175
Chromosome transmission fidelity protein 18 homolog [OS=Homo sapiens]			-0.59979	1.5906
Chromosome-associated kinesin KIF4A [OS=Homo sapiens]			0.23447	0.77164
Cip1-interacting zinc finger protein [OS=Homo sapiens]			0.01475	0.016663
clathrin light chain B [OS=Homo sapiens]			0.094058	0.2111
Cleavage and polyadenylation specificity factor subunit 4 [OS=Homo sapiens]			0.066187	0.13224
Cleavage and polyadenylation specificity factor subunit 5 [OS=Homo sapiens]			0.013389	0.032034
CLIP-associating protein 1 [OS=Homo sapiens]			-0.034765	0.10156
coenzyme Q-binding protein COQ10 homolog A, mitochondrial [OS=Homo sapiens]			-0.34449	0.48847
Cohesin subunit SA-1 [OS=Homo sapiens]			-0.28534	2.5764
Cohesin subunit SA-2 [OS=Homo sapiens]			-0.25737	1.0276
Coiled-coil and C2 domain-containing protein 1A [OS=Homo sapiens]			-0.48574	2.0361
Coiled-coil domain-containing protein 47 [OS=Homo sapiens]			0.22306	1.5874
Coiled-coil domain-containing protein 97 [OS=Homo sapiens]			0.41686	0.63893
coilin [OS=Homo sapiens]			-0.2139	0.6295
Collagen alpha-6(VI) chain [OS=Homo sapiens]			-0.1282	0.2566
Collagen type IV alpha-3-binding protein [OS=Homo sapiens]			-0.17407	0.48691
COMM domain-containing protein 2 [OS=Homo sapiens]			-0.096166	0.30454
COMM domain-containing protein 4 [OS=Homo sapiens]			-0.77545	3.983
COMM domain-containing protein 8 [OS=Homo sapiens]			0.28468	0.49068
COMM domain-containing protein 9 [OS=Homo sapiens]			0.060849	0.20558
condensin-2 complex subunit D3 [OS=Homo sapiens]			-0.81241	1.5427
condensin-2 complex subunit G2 [OS=Homo sapiens]			-0.46301	2.395
Condensin-2 complex subunit H2 [OS=Homo sapiens]			-0.25406	2.2189
conserved oligomeric Golgi complex subunit 1 [OS=Homo sapiens]			-1.2844	2.2698
Conserved oligomeric Golgi complex subunit 2 [OS=Homo sapiens]			-0.03482	0.092855
Conserved oligomeric Golgi complex subunit 3 [OS=Homo sapiens]			0.031656	0.10607
conserved oligomeric Golgi complex subunit 5 [OS=Homo sapiens]			-0.68205	1.4832
Conserved oligomeric Golgi complex subunit 6 [OS=Homo sapiens]			-0.6729	3.6298
Conserved oligomeric Golgi complex subunit 7 [OS=Homo sapiens]			-0.52167	1.8836
Conserved oligomeric Golgi complex subunit 8 [OS=Homo sapiens]			-1.2888	4.5095
COP9 signalosome complex subunit 1 [OS=Homo sapiens]			-1.3647	3.4643
COP9 signalosome complex subunit 7a [OS=Homo sapiens]			-0.21237	0.46552
COP9 signalosome complex subunit 8 [OS=Homo sapiens]			-0.61232	1.1116
Core histone macro-H2A.2 [OS=Homo sapiens]			-0.044812	0.87541
COUP transcription factor 2 [OS=Homo sapiens]			-1.29	1.0035
Coxsackievirus and adenovirus receptor [OS=Homo sapiens]			-0.17979	0.46772
CREB-binding protein [OS=Homo sapiens]			-0.1493	1.2029
Crooked neck-like protein 1 [OS=Homo sapiens]			-0.14917	0.86174
crossover junction endonuclease EME1 [OS=Homo sapiens]			1.3915	3.545
CTTNBP2 N-terminal-like protein [OS=Homo sapiens]			-0.76831	3.2051
CUGBP Elav-like family member 1 [OS=Homo sapiens]			0.94779	1.2166
Cullin-3 [OS=Homo sapiens]			-0.45997	2.1713
Cullin-associated NEDD8-dissociated protein 2 [OS=Homo sapiens]			-0.18759	0.95886
CXXC-type zinc finger protein 1 [OS=Homo sapiens]			-0.6871	2.8755
Cyclin-dependent kinase 11A [OS=Homo sapiens]			-0.40595	1.5988
Cyclin-dependent kinase 12 [OS=Homo sapiens]			-0.20661	1.363
Cyclin-dependent kinase 13 [OS=Homo sapiens]			-0.20774	1.5589
cyclin-dependent kinase 2-interacting protein [OS=Homo sapiens]			-0.34517	0.99851
Cyclin-dependent kinase 4 [OS=Homo sapiens]			-0.065207	0.26143
Cyclin-dependent-like kinase 5 [OS=Homo sapiens]			-0.14609	0.72119
Cyclin-G-associated kinase [OS=Homo sapiens]			1.1982	3.2018
Cyclin-T1 [OS=Homo sapiens]			-0.017651	0.064209
Cysteine desulfurase, mitochondrial [OS=Homo sapiens]			-1.365	2.0729
Cytochrome b5 type B [OS=Homo sapiens]			-0.36525	1.7481
Cytochrome c oxidase subunit 1 [OS=Homo sapiens]			-0.15224	0.22398
Cytochrome c oxidase subunit 4 isoform 1, mitochondrial [OS=Homo sapiens]			0.19497	3.5607
Cytochrome c oxidase subunit 6A1, mitochondrial [OS=Homo sapiens]			-0.87029	0.58487
Cytochrome c oxidase subunit 6B1 [OS=Homo sapiens]			-0.26185	1.975
Cytochrome c oxidase subunit 7A2, mitochondrial [OS=Homo sapiens]			-1.055	3.5921
Cytochrome c1, heme protein, mitochondrial [OS=Homo sapiens]			-0.15657	0.82046
cytoplasmic dynein 1 intermediate chain 2 [OS=Homo sapiens]			0.25853	0.88035
cytoplasmic FMR1-interacting protein 1 [OS=Homo sapiens]			-0.50025	2.6445
Cytoskeleton-associated protein 2 [OS=Homo sapiens]			-0.45198	1.9296
Cytosolic Fe-S cluster assembly factor NUBP2 [OS=Homo sapiens]			-0.37559	0.78631
D-dopachrome decarboxylase [OS=Homo sapiens]			-0.058249	0.45155
Dachshund homolog 1 [OS=Homo sapiens]			-0.1118	1.651
DAZ-associated protein 1 [OS=Homo sapiens]			-1.0917	1.842
DBH-like monooxygenase protein 1 [OS=Homo sapiens]			-0.6225	1.8284
DBIRD complex subunit ZNF326 [OS=Homo sapiens]			-0.32855	2.0247
DDB1- and CUL4-associated factor 11 [OS=Homo sapiens]			0.7037	1.8449
DDB1- and CUL4-associated factor 13 [OS=Homo sapiens]			0.23266	1.0186
DDB1- and CUL4-associated factor 5 [OS=Homo sapiens]			1.0909	3.0342
DDB1- and CUL4-associated factor 8 [OS=Homo sapiens]			-0.23563	2.7238
DDRGK domain-containing protein 1 [OS=Homo sapiens]			-0.11431	0.3947
Death-inducer obliterator 1 [OS=Homo sapiens]			0.54229	3.0678
Dedicator of cytokinesis protein 1 [OS=Homo sapiens]			-0.37337	1.8279
dedicator of cytokinesis protein 11 [OS=Homo sapiens]			-0.467	1.1338
dehydrogenase/reductase sdr family member 4 [OS=Homo sapiens]			-0.94535	1.3852
Dehydrogenase/reductase SDR family member 7 [OS=Homo sapiens]			-0.28495	0.34752
Delta(3,5)-Delta(2,4)-dienoyl-CoA isomerase, mitochondrial [OS=Homo sapiens]			0.45903	1.2584
DENN domain-containing protein 4C [OS=Homo sapiens]			-0.73881	2.7269
Deoxynucleotidyltransferase terminal-interacting protein 1 [OS=Homo sapiens]			-0.52662	2.723
dephospho-CoA kinase domain-containing protein [OS=Homo sapiens]			-0.55272	2.9749
Derlin-1 [OS=Homo sapiens]			0.15466	0.41715
Desumoylating isopeptidase 1 [OS=Homo sapiens]			0.29538	2.8353
Diablo homolog, mitochondrial [OS=Homo sapiens]			0.11917	0.17601
Dihydroxyacetone phosphate acyltransferase [OS=Homo sapiens]			0.34286	1.3581
Dipeptidyl peptidase 1 [OS=Homo sapiens]			-0.64438	2.0535
DNA (cytosine-5)-methyltransferase 1 [OS=Homo sapiens]			-0.48142	2.3276
DNA helicase MCM8 [OS=Homo sapiens]			-1.3889	1.8672
DNA ligase 1 [OS=Homo sapiens]			-0.39307	3.4693
DNA ligase 3 [OS=Homo sapiens]			-0.1834	0.84335
DNA mismatch repair protein MSH3 [OS=Homo sapiens]			-0.46707	2.4023
DNA polymerase alpha catalytic subunit [OS=Homo sapiens]			-0.68734	2.8132
DNA polymerase epsilon catalytic subunit A [OS=Homo sapiens]			0.86039	2.5784
DNA polymerase epsilon subunit 3 [OS=Homo sapiens]			-0.37576	3.0803
DNA primase large subunit [OS=Homo sapiens]			-0.43275	3.1747
DNA repair protein complementing XP-C cells [OS=Homo sapiens]			-0.24646	1.0918
DNA repair protein complementing XP-G cells [OS=Homo sapiens]			-0.53893	1.0017
DNA repair protein XRCC1 [OS=Homo sapiens]			-0.37615	0.30598
DNA repair protein xrcc4 [OS=Homo sapiens]			-0.3145	0.27299
DNA replication ATP-dependent helicase/nuclease DNA2 [OS=Homo sapiens]			-0.13923	0.079082
DNA topoisomerase 1 [OS=Homo sapiens]			-0.46037	0.98343
DNA topoisomerase 2-alpha [OS=Homo sapiens]			-0.2464	1.4385
DNA topoisomerase 2-binding protein 1 [OS=Homo sapiens]			-0.097634	0.13505
DNA-binding protein RFX5 [OS=Homo sapiens]			-0.3293	0.71084
DNA-binding protein SATB2 [OS=Homo sapiens]			-0.3575	0.37075
DNA-directed RNA polymerase I subunit RPA49 [OS=Homo sapiens]			-0.22677	1.3281
DNA-directed RNA polymerase II subunit RPB4 [OS=Homo sapiens]			-0.7235	1.5376
DNA-directed RNA polymerase III subunit RPC5 [OS=Homo sapiens]			-0.26633	4.0025
DNA-directed RNA polymerase III subunit RPC6 [OS=Homo sapiens]			0.31182	0.64719
DNA-directed RNA polymerase, mitochondrial [OS=Homo sapiens]			-0.54503	4.0041
DNA-directed RNA polymerases I, II, and III subunit RPABC1 [OS=Homo sapiens]			-0.25025	2.4923
DNA-directed RNA polymerases I, II, and III subunit RPABC3 [OS=Homo sapiens]			0.6943	1.3039
DNA-directed RNA polymerases I, II, and III subunit RPABC5 [OS=Homo sapiens]			-0.45859	3.0594
DnaJ homolog subfamily C member 11 [OS=Homo sapiens]			-1.3755	2.0641
DnaJ homolog subfamily C member 13 [OS=Homo sapiens]			-0.47623	2.9306
dolichol kinase [OS=Homo sapiens]			-0.11669	0.20584
Dolichyl pyrophosphate Man9GlcNAc2 alpha-1,3-glucosyltransferase [OS=Homo sapiens]			-1.1673	3.0905
Dolichyl-diphosphooligosaccharide--protein glycosyltransferase subunit STT3A [OS=Homo sapiens]			-1.3771	4.648
Dolichyl-diphosphooligosaccharide--protein glycosyltransferase subunit STT3B [OS=Homo sapiens]			-0.36055	1.8581
Dolichyldiphosphatase 1 [OS=Homo sapiens]			-0.38109	0.70219
double-stranded RNA-binding protein Staufen homolog 1 [OS=Homo sapiens]			0.35563	1.4986
Double-stranded RNA-binding protein Staufen homolog 2 [OS=Homo sapiens]			-0.81019	2.597
Dual specificity protein kinase TTK [OS=Homo sapiens]			0.33222	1.141
Dual specificity testis-specific protein kinase 2 [OS=Homo sapiens]			-0.72629	1.6247
Dynactin subunit 3 [OS=Homo sapiens]			0.093883	0.41519
Dynamin-like 120 kDa protein, mitochondrial [OS=Homo sapiens]			-0.20741	1.3646
Dynein light chain 1, cytoplasmic [OS=Homo sapiens]			-0.50909	1.8453
Dynein light chain roadblock-type 2 [OS=Homo sapiens]			0.24359	1.0101
Dynein light chain Tctex-type 1 [OS=Homo sapiens]			0.69523	2.3892
dystonin [OS=Homo sapiens]			0.6258	1.1157
E1A-binding protein p400 [OS=Homo sapiens]			0.17922	1.0868
E3 SUMO-protein ligase PIAS1 [OS=Homo sapiens]			-0.75994	1.3073
E3 ubiquitin-protein ligase HECTD3 [OS=Homo sapiens]			-0.72467	2.4334
E3 ubiquitin-protein ligase HERC2 [OS=Homo sapiens]			-0.35763	2.1524
E3 ubiquitin-protein ligase listerin [OS=Homo sapiens]			-0.66448	1.3838
E3 ubiquitin-protein ligase Midline-1 [OS=Homo sapiens]			-0.31085	0.71022
E3 ubiquitin-protein ligase MYCBP2 [OS=Homo sapiens]			-0.30305	2.2975
E3 ubiquitin-protein ligase Praja-1 [OS=Homo sapiens]			-0.67774	2.5411
E3 ubiquitin-protein ligase Praja-2 [OS=Homo sapiens]			-0.93969	2.5652
E3 ubiquitin-protein ligase RAD18 [OS=Homo sapiens]			-0.9936	3.6631
E3 ubiquitin-protein ligase RING2 [OS=Homo sapiens]			-0.45727	2.3693
E3 ubiquitin-protein ligase RNF115 [OS=Homo sapiens]			-1.1745	2.829
E3 ubiquitin-protein ligase RNF126 [OS=Homo sapiens]			-1.4124	4.7679
E3 ubiquitin-protein ligase SHPRH [OS=Homo sapiens]			-0.25787	2.3863
E3 ubiquitin-protein ligase TRIM11 [OS=Homo sapiens]			-0.31643	0.82577
E3 ubiquitin/ISG15 ligase TRIM25 [OS=Homo sapiens]			-0.58829	1.9385
EARP-interacting protein [OS=Homo sapiens]			-0.46004	1.3642
Electron transfer flavoprotein-ubiquinone oxidoreductase, mitochondrial [OS=Homo sapiens]			-0.0029461	0.011527
elongator complex protein 2 [OS=Homo sapiens]			-0.3915	0.67278
elongator complex protein 3 [OS=Homo sapiens]			0.45002	1.7751
elongin-C [OS=Homo sapiens]			0.45674	2.8433
Emerin [OS=Homo sapiens]			-0.073491	0.50941
Endoplasmic reticulum export factor CTAGE5 [OS=Homo sapiens]			-0.059735	0.15568
Endoplasmic reticulum protein SC65 [OS=Homo sapiens]			-0.65988	3.5598
Endoribonuclease YbeY [OS=Homo sapiens]			-0.49619	1.4974
Enoyl-CoA delta isomerase 1, mitochondrial [OS=Homo sapiens]			0.36184	0.75985
epidermal growth factor receptor [OS=Homo sapiens]			0.40559	1.2899
epoxide hydrolase 1 [OS=Homo sapiens]			-0.269	2.5995
ER degradation-enhancing alpha-mannosidase-like protein 3 [OS=Homo sapiens]			-0.35891	1.8088
ER lumen protein-retaining receptor 1 [OS=Homo sapiens]			-0.34145	1.0108
ER lumen protein-retaining receptor 2 [OS=Homo sapiens]			0.065006	0.123
ER membrane protein complex subunit 3 [OS=Homo sapiens]			-0.27188	0.81487
ER membrane protein complex subunit 7 [OS=Homo sapiens]			0.18078	0.42685
ER membrane protein complex subunit 8 [OS=Homo sapiens]			-1.2958	0.78878
erlin-1 [OS=Homo sapiens]			-0.081852	0.4782
ESF1 homolog [OS=Homo sapiens]			-1.2909	3.5094
Estradiol 17-beta-dehydrogenase 11 [OS=Homo sapiens]			-0.40649	1.8833
Etoposide-induced protein 2.4 homolog [OS=Homo sapiens]			-0.53078	2.3795
ETS domain-containing transcription factor ERF [OS=Homo sapiens]			0.16877	0.63194
Eukaryotic initiation factor 4A-III [OS=Homo sapiens]			0.15349	0.55059
Eukaryotic peptide chain release factor GTP-binding subunit ERF3A [OS=Homo sapiens]			-1.0542	3.2508
Eukaryotic translation initiation factor 3 subunit C [OS=Homo sapiens]			-0.28908	3.1846
Eukaryotic translation initiation factor 3 subunit E [OS=Homo sapiens]			-1.3423	4.494
Eukaryotic translation initiation factor 3 subunit M [OS=Homo sapiens]			-0.24828	0.62907
Eukaryotic translation initiation factor 4 gamma 3 [OS=Homo sapiens]			-0.23607	1.5593
Eukaryotic translation initiation factor 4E transporter [OS=Homo sapiens]			-0.84055	2.1988
eukaryotic translation initiation factor 4E type 2 [OS=Homo sapiens]			-0.58129	2.8343
Eukaryotic translation initiation factor 5A-1 [OS=Homo sapiens]			-0.098836	0.32074
eukaryotic translation initiation factor 6 [OS=Homo sapiens]			-0.27448	2.6848
Exocyst complex component 5 [OS=Homo sapiens]			-0.39729	1.8623
Exocyst complex component 6 [OS=Homo sapiens]			-0.29389	0.44057
Exonuclease 3'-5' domain-containing protein 2 [OS=Homo sapiens]			0.060542	0.18399
Exopolyphosphatase PRUNE1 [OS=Homo sapiens]			-0.57878	1.0399
Exosome complex component csl4 [OS=Homo sapiens]			-0.07917	0.24814
exosome complex component RRP40 [OS=Homo sapiens]			-0.037134	0.14148
Exosome complex component Rrp41 [OS=Homo sapiens]			-0.1266	0.91553
Exosome complex component RRP45 [OS=Homo sapiens]			-0.43883	0.94705
Exosome complex component RRP46 [OS=Homo sapiens]			1.101	2.0701
exportin-5 [OS=Homo sapiens]			-0.61084	1.9015
exportin-7 [OS=Homo sapiens]			-0.19802	0.51534
Extended synaptotagmin-2 [OS=Homo sapiens]			-0.11459	0.16079
F-BAR domain only protein 2 [OS=Homo sapiens]			0.020464	0.074177
F-box only protein 22 [OS=Homo sapiens]			-0.10322	0.38216
F-box/WD repeat-containing protein 11 [OS=Homo sapiens]			-0.572	1.951
FAD synthase [OS=Homo sapiens]			0.39838	0.73797
FAD-dependent oxidoreductase domain-containing protein 2 [OS=Homo sapiens]			-0.93476	2.0697
Fanconi anemia group D2 protein [OS=Homo sapiens]			-0.98484	1.831
Fanconi anemia group I protein [OS=Homo sapiens]			-0.32967	1.768
fas-associated factor 1 [OS=Homo sapiens]			-0.08656	0.38592
FAS-associated factor 2 [OS=Homo sapiens]			0.042525	0.14315
FAST kinase domain-containing protein 2, mitochondrial [OS=Homo sapiens]			-1.2442	2.8423
FAST kinase domain-containing protein 5, mitochondrial [OS=Homo sapiens]			0.067245	0.11417
Fatty acyl-CoA reductase 1 [OS=Homo sapiens]			0.085077	0.26292
Fatty aldehyde dehydrogenase [OS=Homo sapiens]			0.00049264	0.0016493
FERM, RhoGEF and pleckstrin domain-containing protein 2 [OS=Homo sapiens]			-0.65686	1.6758
FH1/FH2 domain-containing protein 1 [OS=Homo sapiens]			0.4372	1.0029
fibronectin type III and SPRY domain-containing protein 1 [OS=Homo sapiens]			-0.43659	1.4114
Fidgetin-like protein 1 [OS=Homo sapiens]			0.76605	2.5072
Filamin-C [OS=Homo sapiens]			-0.95486	4.2019
Flotillin-1 [OS=Homo sapiens]			-0.16681	0.28927
Forkhead box protein K1 [OS=Homo sapiens]			-0.80028	0.80287
Formin-binding protein 1 [OS=Homo sapiens]			0.090491	0.23939
FYVE, RhoGEF and PH domain-containing protein 1 [OS=Homo sapiens]			0.21908	0.20591
G patch domain-containing protein 4 [OS=Homo sapiens]			-0.35509	2.1431
G-protein coupled receptor-associated sorting protein 2 [OS=Homo sapiens]			-0.84176	2.4112
Gamma-tubulin complex component 2 [OS=Homo sapiens]			-0.69339	2.7467
Gamma-tubulin complex component 3 [OS=Homo sapiens]			-0.31499	1.0222
GATOR complex protein WDR59 [OS=Homo sapiens]			-0.50696	1.2927
Gem-associated protein 4 [OS=Homo sapiens]			-0.29108	1.7713
gem-associated protein 6 [OS=Homo sapiens]			-0.21844	1.067
Gem-associated protein 7 [OS=Homo sapiens]			-0.096366	0.3012
General transcription factor 3C polypeptide 2 [OS=Homo sapiens]			0.059501	0.096977
General transcription factor 3C polypeptide 4 [OS=Homo sapiens]			0.13833	1.05
General transcription factor 3C polypeptide 6 [OS=Homo sapiens]			-1.2227	2.8684
Germinal-center associated nuclear protein [OS=Homo sapiens]			-0.38066	1.6779
Girdin [OS=Homo sapiens]			-0.84547	3.1043
Glucocorticoid receptor [OS=Homo sapiens]			-0.22834	1.21
Glucose-induced degradation protein 8 homolog [OS=Homo sapiens]			0.060515	0.11631
Glutamine and serine-rich protein 1 [OS=Homo sapiens]			-1.4153	4.3143
Glutamine-rich protein 1 [OS=Homo sapiens]			-0.69679	1.3833
glutathione hydrolase 7 [OS=Homo sapiens]			-0.1419	0.31977
Glutathione peroxidase 1 [OS=Homo sapiens]			-0.31288	0.80051
Glutathione S-transferase Mu 2 [OS=Homo sapiens]			-0.2512	0.90154
glutathione S-transferase Mu 3 [OS=Homo sapiens]			0.89733	2.4392
glycerol-3-phosphate acyltransferase 4 [OS=Homo sapiens]			-1.1434	2.23
Glycerol-3-phosphate dehydrogenase, mitochondrial [OS=Homo sapiens]			-0.22532	0.24073
glycogen [starch] synthase, muscle [OS=Homo sapiens]			-0.61902	0.85113
Glypican-6 [OS=Homo sapiens]			-0.54735	1.1769
GMP synthase [glutamine-hydrolyzing] [OS=Homo sapiens]			-0.53577	0.93797
Golgi apparatus protein 1 [OS=Homo sapiens]			-0.69106	3.9859
Golgi integral membrane protein 4 [OS=Homo sapiens]			-0.30218	0.55525
Golgi resident protein GCP60 [OS=Homo sapiens]			0.80544	2.5126
Golgi SNAP receptor complex member 2 [OS=Homo sapiens]			-0.31625	1.1312
Golgi to ER traffic protein 4 homolog [OS=Homo sapiens]			-0.24327	3.0569
Golgi-associated PDZ and coiled-coil motif-containing protein [OS=Homo sapiens]			-0.58545	1.7366
Golgin subfamily A member 1 [OS=Homo sapiens]			-0.35062	0.55496
Golgin subfamily A member 3 [OS=Homo sapiens]			-0.75574	0.53394
Golgin subfamily A member 5 [OS=Homo sapiens]			0.70952	2.1243
GPI transamidase component PIG-S [OS=Homo sapiens]			-0.10161	0.076554
GRIP1-associated protein 1 [OS=Homo sapiens]			-0.89869	3.3377
Guanine nucleotide-binding protein G(I)/G(S)/G(T) subunit beta-1 [OS=Homo sapiens]			-0.013245	0.044683
Guanine nucleotide-binding protein G(I)/G(S)/G(T) subunit beta-2 [OS=Homo sapiens]			-0.037526	0.1321
Guanine nucleotide-binding protein G(Q) subunit alpha [OS=Homo sapiens]			-0.20949	2.5219
Guanine nucleotide-binding protein G(S) subunit alpha isoforms XLas [OS=Homo sapiens]			1.2542	3.9028
guanine nucleotide-binding protein subunit alpha-11 [OS=Homo sapiens]			0.093211	0.43087
Guanine nucleotide-binding protein subunit alpha-13 [OS=Homo sapiens]			1.0501	3.8976
Guanine nucleotide-binding protein-like 3-like protein [OS=Homo sapiens]			-0.38502	2.9551
H/ACA ribonucleoprotein complex non-core subunit NAF1 [OS=Homo sapiens]			-0.51968	3.5333
H/ACA ribonucleoprotein complex subunit 4 [OS=Homo sapiens]			-0.31607	0.71933
Hamartin [OS=Homo sapiens]			-0.7394	1.305
HAUS augmin-like complex subunit 2 [OS=Homo sapiens]			-0.24118	3.2233
HAUS augmin-like complex subunit 4 [OS=Homo sapiens]			-0.19676	1.1823
HAUS augmin-like complex subunit 7 [OS=Homo sapiens]			-0.43421	1.6602
HEAT repeat-containing protein 1 [OS=Homo sapiens]			-0.3543	2.3699
HEAT repeat-containing protein 5B [OS=Homo sapiens]			-0.18784	0.13623
HEAT repeat-containing protein 6 [OS=Homo sapiens]			-0.10756	0.24911
Heat shock 70 kDa protein 1-like [OS=Homo sapiens]			-0.06692	3.4586
Heat shock 70 kDa protein 6 [OS=Homo sapiens]			-0.10197	3.08
Heat shock-related 70 kDa protein 2 [OS=Homo sapiens]			-0.076816	3.5759
Helicase ARIP4 [OS=Homo sapiens]			0.15107	0.33192
Helicase SRCAP [OS=Homo sapiens]			-0.42697	4.0993
Helicase-like transcription factor [OS=Homo sapiens]			-0.57457	2.7612
Heme oxygenase 2 [OS=Homo sapiens]			-0.039966	0.10993
Hepatocyte growth factor-regulated tyrosine kinase substrate [OS=Homo sapiens]			-0.31961	1.7711
Hermansky-Pudlak syndrome 6 protein [OS=Homo sapiens]			0.1828	0.65967
Heterogeneous nuclear ribonucleoprotein A1-like 2 [OS=Homo sapiens]			-0.18927	0.88869
Heterogeneous nuclear ribonucleoprotein A3 [OS=Homo sapiens]			-0.0065727	0.015851
Heterogeneous nuclear ribonucleoprotein F [OS=Homo sapiens]			-0.65936	3.9576
heterogeneous nuclear ribonucleoprotein H2 [OS=Homo sapiens]			-0.65301	4.1815
Heterogeneous nuclear ribonucleoprotein L [OS=Homo sapiens]			-0.11052	3.0701
heterogeneous nuclear ribonucleoprotein r [OS=Homo sapiens]			-0.069207	1.0931
Heterogeneous nuclear ribonucleoprotein U-like protein 1 [OS=Homo sapiens]			-0.60643	3.0525
heterogeneous nuclear ribonucleoproteins A2/B1 [OS=Homo sapiens]			-0.18865	1.069
High affinity cationic amino acid transporter 1 [OS=Homo sapiens]			-0.30835	0.52293
High mobility group protein 20A [OS=Homo sapiens]			-0.76231	2.7584
Histone acetyltransferase KAT2A [OS=Homo sapiens]			0.14095	1.5477
Histone acetyltransferase KAT5 [OS=Homo sapiens]			-0.36934	1.9977
histone acetyltransferase KAT6A [OS=Homo sapiens]			0.41562	1.1945
Histone acetyltransferase KAT7 [OS=Homo sapiens]			-0.073472	0.22536
Histone acetyltransferase p300 [OS=Homo sapiens]			0.15945	0.84168
Histone deacetylase 2 [OS=Homo sapiens]			-0.15945	2.124
Histone deacetylase complex subunit SAP130 [OS=Homo sapiens]			-0.65567	2.2064
Histone H1.4 [OS=Homo sapiens]			-0.15833	1.4311
Histone H2A type 3 [OS=Homo sapiens]			-0.18037	2.6386
Histone H2B type 2-E [OS=Homo sapiens]			-0.21367	1.5045
Histone lysine demethylase PHF8 [OS=Homo sapiens]			-0.36177	1.3805
Histone-lysine N-methyltransferase 2A [OS=Homo sapiens]			0.41815	1.2819
Histone-lysine N-methyltransferase 2B [OS=Homo sapiens]			-0.044348	0.070186
Histone-lysine N-methyltransferase 2C [OS=Homo sapiens]			-0.43454	0.88784
Histone-lysine N-methyltransferase 2D [OS=Homo sapiens]			-0.17862	2.8884
histone-lysine N-methyltransferase EHMT1 [OS=Homo sapiens]			0.79526	1.6569
Histone-lysine N-methyltransferase EHMT2 [OS=Homo sapiens]			-0.30167	1.0132
Histone-lysine N-methyltransferase SETD1A [OS=Homo sapiens]			0.13447	0.79632
Histone-lysine N-methyltransferase SETD2 [OS=Homo sapiens]			-1.2032	3.7244
HIV Tat-specific factor 1 [OS=Homo sapiens]			0.28318	1.9721
HLA class I histocompatibility antigen, B-41 alpha chain [OS=Homo sapiens]			-0.75119	2.7007
HMG domain-containing protein 4 [OS=Homo sapiens]			-0.42534	1.611
Homeobox and leucine zipper protein Homez [OS=Homo sapiens]			0.42365	1.2044
Homeobox protein Hox-A10 [OS=Homo sapiens]			-0.84413	2.6329
Homeobox protein Hox-D13 [OS=Homo sapiens]			-0.60167	3.1016
Homeobox protein SIX4 [OS=Homo sapiens]			-0.83896	1.8545
Hsp70-binding protein 1 [OS=Homo sapiens]			-0.13189	0.85899
Huntingtin-interacting protein K [OS=Homo sapiens]			-0.060542	0.1565
hypermethylated in cancer 2 protein [OS=Homo sapiens]			-0.4705	2.2129
Importin subunit alpha-4 [OS=Homo sapiens]			-0.58038	1.4464
Importin subunit alpha-7 [OS=Homo sapiens]			-0.57647	2.8537
Importin-7 [OS=Homo sapiens]			-0.36395	0.8651
Importin-8 [OS=Homo sapiens]			-0.42526	1.975
Importin-9 [OS=Homo sapiens]			-0.85253	1.2054
Inactive hydroxysteroid dehydrogenase-like protein 1 [OS=Homo sapiens]			-0.24773	1.8754
Inactive tyrosine-protein kinase 7 [OS=Homo sapiens]			1.0482	3.6272
inhibitor of growth protein 1 [OS=Homo sapiens]			-0.40795	0.67172
Inhibitor of growth protein 3 [OS=Homo sapiens]			-0.91443	2.79
Inhibitor of nuclear factor kappa-B kinase subunit alpha [OS=Homo sapiens]			-1.0615	1.1957
Inhibitor of nuclear factor kappa-B kinase-interacting protein [OS=Homo sapiens]			0.08867	0.95747
inner nuclear membrane protein Man1 [OS=Homo sapiens]			-0.39339	1.087
Inosine triphosphate pyrophosphatase [OS=Homo sapiens]			-0.06765	0.13236
Inositol-3-phosphate synthase 1 [OS=Homo sapiens]			-0.32497	1.9021
Insulin-like growth factor 2 mRNA-binding protein 2 [OS=Homo sapiens]			-0.31681	1.6535
Insulin-like growth factor 2 mRNA-binding protein 3 [OS=Homo sapiens]			-0.2334	2.3401
Integral membrane protein GPR180 [OS=Homo sapiens]			0.14516	0.14123
integrator complex subunit 1 [OS=Homo sapiens]			-0.029362	0.086121
Integrator complex subunit 10 [OS=Homo sapiens]			0.93196	1.0308
integrator complex subunit 12 [OS=Homo sapiens]			-1.0313	4.964
integrator complex subunit 2 [OS=Homo sapiens]			-0.21804	0.8685
Integrator complex subunit 3 [OS=Homo sapiens]			-0.35736	1.3479
integrator complex subunit 4 [OS=Homo sapiens]			-0.6088	1.9493
Integrator complex subunit 5 [OS=Homo sapiens]			-0.38576	1.5318
Integrator complex subunit 6 [OS=Homo sapiens]			-0.3773	1.7992
Integrator complex subunit 8 [OS=Homo sapiens]			-0.25623	1.1985
Integrin beta-1 [OS=Homo sapiens]			0.18126	0.20972
Integrin-linked protein kinase [OS=Homo sapiens]			0.50437	1.8137
interleukin-1 receptor-associated kinase 1 [OS=Homo sapiens]			-0.33969	1.3268
Interleukin-17 receptor A [OS=Homo sapiens]			-0.4232	0.32321
Intraflagellar transport protein 140 homolog [OS=Homo sapiens]			-0.34547	1.8534
Intraflagellar transport protein 172 homolog [OS=Homo sapiens]			-0.074797	0.26357
Intraflagellar transport protein 46 homolog [OS=Homo sapiens]			-0.15975	0.49606
Intraflagellar transport protein 52 homolog [OS=Homo sapiens]			1.0296	3.0372
intraflagellar transport protein 56 [OS=Homo sapiens]			0.20324	0.58113
Intraflagellar transport protein 57 homolog [OS=Homo sapiens]			-0.094944	0.32313
Intron-binding protein aquarius [OS=Homo sapiens]			-0.15143	0.22184
Inverted formin-2 [OS=Homo sapiens]			-1.1337	1.808
IQ motif and SEC7 domain-containing protein 1 [OS=Homo sapiens]			-0.62708	2.059
Iron-sulfur cluster assembly enzyme ISCU, mitochondrial [OS=Homo sapiens]			0.16362	0.10498
Isocitrate dehydrogenase [NADP] cytoplasmic [OS=Homo sapiens]			-0.62783	3.2864
Isoform 1 of Cytosolic 5'-nucleotidase 3A [OS=Homo sapiens]			-0.26455	0.33096
Isoform 1 of Polypyrimidine tract-binding protein 3 [OS=Homo sapiens]			-0.30544	1.953
Isoform 1 of Serum paraoxonase/arylesterase 2 [OS=Homo sapiens]			0.086521	0.18844
Isoform 2 of Activating signal cointegrator 1 complex subunit 1 [OS=Homo sapiens]			-0.066679	0.18065
Isoform 2 of Apoptosis inhibitor 5 [OS=Homo sapiens]			-0.35537	0.90812
Isoform 2 of ATPase family AAA domain-containing protein 3A [OS=Homo sapiens]			-0.25072	0.96805
Isoform 2 of Band 4.1-like protein 3 [OS=Homo sapiens]			-0.64813	3.5922
Isoform 2 of Caseinolytic peptidase B protein homolog [OS=Homo sapiens]			-0.15547	0.15123
Isoform 2 of Chromodomain Y-like protein [OS=Homo sapiens]			-0.52953	2.5482
Isoform 2 of E3 ubiquitin-protein ligase RNF213 [OS=Homo sapiens]			-0.22297	0.58986
Isoform 2 of E3 ubiquitin-protein ligase TRIP12 [OS=Homo sapiens]			-0.33979	1.2915
Isoform 2 of Elongation factor 1-delta [OS=Homo sapiens]			-0.23667	1.6681
Isoform 2 of F-actin-capping protein subunit beta [OS=Homo sapiens]			0.14497	0.67341
Isoform 2 of F-box-like/WD repeat-containing protein TBL1X [OS=Homo sapiens]			-0.72426	3.9347
Isoform 2 of Golgi-specific brefeldin A-resistance guanine nucleotide exchange factor 1 [OS=Homo sapiens]			-0.2475	1.2825
Isoform 2 of Heterogeneous nuclear ribonucleoprotein A/B [OS=Homo sapiens]			-0.33535	0.91792
Isoform 2 of Kinesin-like protein KIF1B [OS=Homo sapiens]			0.039854	0.064812
Isoform 2 of Kinesin-like protein KIF2A [OS=Homo sapiens]			0.12066	1.2532
Isoform 2 of LisH domain and HEAT repeat-containing protein KIAA1468 [OS=Homo sapiens]			-0.17164	1.1698
Isoform 2 of MICOS complex subunit MIC60 [OS=Homo sapiens]			0.11448	1.2145
Isoform 2 of Nuclear mitotic apparatus protein 1 [OS=Homo sapiens]			-0.41834	2.9564
Isoform 2 of Periphilin-1 [OS=Homo sapiens]			-0.81105	1.9265
Isoform 2 of Pre-mRNA-splicing factor ISY1 homolog [OS=Homo sapiens]			-0.50119	1.7956
Isoform 2 of Probable hydrolase PNKD [OS=Homo sapiens]			0.42917	0.85809
Isoform 2 of Probable ubiquitin carboxyl-terminal hydrolase FAF-X [OS=Homo sapiens]			-0.31647	1.7431
Isoform 2 of Protein FMC1 homolog [OS=Homo sapiens]			0.1999	0.20074
Isoform 2 of Protein unc-45 homolog A [OS=Homo sapiens]			0.16914	1.0056
Isoform 2 of Reticulon-4 [OS=Homo sapiens]			-0.45735	2.0311
Isoform 2 of TBC1 domain family member 15 [OS=Homo sapiens]			-0.77778	3.3824
Isoform 2 of Transportin-2 [OS=Homo sapiens]			-0.31431	1.9913
Isoform 2 of V-type proton ATPase 116 kDa subunit a isoform 1 [OS=Homo sapiens]			-0.46577	1.1868
Isoform 2 of Vacuolar protein sorting-associated protein 29 [OS=Homo sapiens]			0.30347	0.6797
Isoform 3 of CLIP-associating protein 2 [OS=Homo sapiens]			-0.0042495	0.014518
Isoform 3 of Coronin-7 [OS=Homo sapiens]			0.1659	1.2559
Isoform 3 of Phosphatidate cytidylyltransferase, mitochondrial [OS=Homo sapiens]			-0.02083	0.078084
Isoform 3 of Serine/threonine-protein phosphatase 6 regulatory ankyrin repeat subunit A [OS=Homo sapiens]			-0.48125	2.346
Isoform 3 of Torsin-1A-interacting protein 1 [OS=Homo sapiens]			0.025453	0.084728
Isoform 4 of Calumenin [OS=Homo sapiens]			-1.2463	7.5964
Isoform 4 of Transcription activator BRG1 [OS=Homo sapiens]			-0.12277	1.7366
Isoform 4 of Vacuolar protein sorting-associated protein 53 homolog [OS=Homo sapiens]			-0.23004	0.93344
Isoform 4 of WASH complex subunit 2C [OS=Homo sapiens]			-1.1388	5.9852
Isoform 4 of WD repeat-containing protein 62 [OS=Homo sapiens]			-0.81091	2.634
Isoform 5 of Activating molecule in BECN1-regulated autophagy protein 1 [OS=Homo sapiens]			-0.40345	2.499
Isoform 5 of Afadin [OS=Homo sapiens]			-0.27302	2.6169
Isoform 5 of Poly(rC)-binding protein 2 [OS=Homo sapiens]			0.093215	0.37766
Isoform 5 of Protein transport protein Sec16A [OS=Homo sapiens]			0.22922	0.86795
Isoform A of Arfaptin-1 [OS=Homo sapiens]			0.49978	1.5183
Isoform B of Phosphate carrier protein, mitochondrial [OS=Homo sapiens]			-0.33333	2.5292
Isoform C of AP-1 complex subunit beta-1 [OS=Homo sapiens]			-0.24746	1.6466
Isoform D of Protein SON [OS=Homo sapiens]			-0.48612	3.127
Isoform Non-brain of Clathrin light chain A [OS=Homo sapiens]			0.75651	1.0618
Isoform Short of 14-3-3 protein beta/alpha [OS=Homo sapiens]			-0.68455	4.7873
Isovaleryl-CoA dehydrogenase, mitochondrial [OS=Homo sapiens]			0.11286	0.46312
IST1 homolog [OS=Homo sapiens]			0.066538	0.089755
Katanin p60 ATPase-containing subunit A1 [OS=Homo sapiens]			0.10597	0.20683
Katanin p80 WD40 repeat-containing subunit B1 [OS=Homo sapiens]			-0.47393	2.316
Kinase D-interacting substrate of 220 kDa [OS=Homo sapiens]			-0.2824	0.69063
kinase suppressor of Ras 1 [OS=Homo sapiens]			4.6244	0.86708
Kinesin light chain 4 [OS=Homo sapiens]			0.73409	2.3126
Kinesin-like protein KIF13B [OS=Homo sapiens]			-0.48571	1.2511
Kinesin-like protein KIF14 [OS=Homo sapiens]			-0.62723	4.2325
Kinesin-like protein KIF17 [OS=Homo sapiens]			-0.56207	2.0051
Kinesin-like protein KIF18A [OS=Homo sapiens]			0.037777	0.21693
Kinesin-like protein KIF18B [OS=Homo sapiens]			-0.022313	0.089364
Kinesin-like protein KIF20B [OS=Homo sapiens]			-0.33127	1.6203
Kinesin-like protein KIF21A [OS=Homo sapiens]			-0.45931	2.3217
Kinesin-like protein KIF23 [OS=Homo sapiens]			-0.82245	4.0804
Kinesin-like protein KIF2C [OS=Homo sapiens]			-0.53071	2.378
Kinesin-like protein KIF7 [OS=Homo sapiens]			-0.41266	1.4695
Kinetochore protein NDC80 homolog [OS=Homo sapiens]			-0.29393	0.42957
kinetochore protein nuf2 [OS=Homo sapiens]			-0.33168	1.2106
kinetochore scaffold 1 [OS=Homo sapiens]			-1.1054	4.6655
Kinetochore-associated protein 1 [OS=Homo sapiens]			1.3144	3.716
KN motif and ankyrin repeat domain-containing protein 2 [OS=Homo sapiens]			-0.27434	1.0422
L-xylulose reductase [OS=Homo sapiens]			-0.33462	1.4278
La-related protein 1B [OS=Homo sapiens]			-1.1029	3.4021
La-related protein 4 [OS=Homo sapiens]			-0.25984	0.95034
lactoylglutathione lyase [OS=Homo sapiens]			-0.27401	1.0286
lanosterol 14-alpha demethylase [OS=Homo sapiens]			0.18631	1.3256
large neutral amino acids transporter small subunit 1 [OS=Homo sapiens]			1.2123	0.84803
Leucine-rich repeat and calponin homology domain-containing protein 2 [OS=Homo sapiens]			-0.26714	1.5535
Lipase maturation factor 2 [OS=Homo sapiens]			1.2407	1.5279
Liprin-alpha-1 [OS=Homo sapiens]			-0.40129	1.7109
Liprin-beta-1 [OS=Homo sapiens]			-1.2331	3.4946
Little elongation complex subunit 1 [OS=Homo sapiens]			-0.59383	2.5965
Lon protease homolog, mitochondrial [OS=Homo sapiens]			-0.0063415	0.022727
Long-chain fatty acid transport protein 4 [OS=Homo sapiens]			-0.32098	1.9755
long-chain-fatty-acid--CoA ligase 3 [OS=Homo sapiens]			0.23085	1.7191
Luc7-like protein 3 [OS=Homo sapiens]			0.96418	1.7622
Lupus La protein [OS=Homo sapiens]			-0.14251	0.080562
Lymphoid-specific helicase [OS=Homo sapiens]			-0.38109	2.6613
Lysine-specific demethylase 3B [OS=Homo sapiens]			-0.60465	1.1048
Lysine-specific demethylase 6A [OS=Homo sapiens]			-0.24592	0.64344
lysine-specific demethylase phf2 [OS=Homo sapiens]			0.27908	0.69689
Lysophospholipid acyltransferase 7 [OS=Homo sapiens]			-0.50966	2.2913
m-AAA protease-interacting protein 1, mitochondrial [OS=Homo sapiens]			-0.26651	1.8172
M-phase phosphoprotein 6 [OS=Homo sapiens]			-0.99694	3.0673
M-phase phosphoprotein 8 [OS=Homo sapiens]			-0.3197	1.3135
m7GpppN-mRNA hydrolase [OS=Homo sapiens]			-0.30927	1.2198
Major centromere autoantigen B [OS=Homo sapiens]			-0.20585	1.4176
Malate dehydrogenase, cytoplasmic [OS=Homo sapiens]			-0.14339	1.3261
Malectin [OS=Homo sapiens]			-0.29073	1.7018
MAP7 domain-containing protein 1 [OS=Homo sapiens]			0.26771	1.3985
MAP7 domain-containing protein 3 [OS=Homo sapiens]			-0.56968	2.4606
Mapk-regulated corepressor-interacting protein 1 [OS=Homo sapiens]			-1.0742	0.82962
MAU2 chromatid cohesion factor homolog [OS=Homo sapiens]			-0.24055	1.4629
MAX gene-associated protein [OS=Homo sapiens]			-0.61418	2.5812
Mediator of DNA damage checkpoint protein 1 [OS=Homo sapiens]			-0.36257	2.6754
Mediator of RNA polymerase II transcription subunit 1 [OS=Homo sapiens]			-0.40352	1.4734
Mediator of RNA polymerase II transcription subunit 10 [OS=Homo sapiens]			0.061164	0.15966
Mediator of RNA polymerase II transcription subunit 12 [OS=Homo sapiens]			-0.27286	0.83911
Mediator of RNA polymerase II transcription subunit 14 [OS=Homo sapiens]			0.3706	0.93002
Mediator of RNA polymerase II transcription subunit 24 [OS=Homo sapiens]			-0.44093	0.85374
Mediator of RNA polymerase II transcription subunit 25 [OS=Homo sapiens]			-0.39251	2.2711
Mediator of RNA polymerase II transcription subunit 30 [OS=Homo sapiens]			0.98114	2.8555
Mediator of RNA polymerase II transcription subunit 6 [OS=Homo sapiens]			-0.20137	0.44046
Melanoma-associated antigen D1 [OS=Homo sapiens]			-0.31219	2.1454
Melanoma-associated antigen D4 [OS=Homo sapiens]			-0.43898	1.9492
Membrane magnesium transporter 1 [OS=Homo sapiens]			-0.18374	0.50212
Metal-response element-binding transcription factor 2 [OS=Homo sapiens]			1.006	4.2438
Metallo-beta-lactamase domain-containing protein 2 [OS=Homo sapiens]			-1.2796	2.9453
Metastasis-associated protein MTA3 [OS=Homo sapiens]			-0.61746	6.5191
[truncated: 883 more rows]
