# Supplementary material for: Autonomous Synthesis of Functional, Permanently Phosphorylated Proteins for Defining the Interactome of Monomeric 14-3-3ζ
Source: ACS Cent Sci. 2023 Apr 10;9(4):816–35. doi: 10.1021/acscentsci.3c00191 (PMC10141581; doi:10.1021/acscentsci.3c00191)
Supplement: Supplementary file 3 — oc3c00191_si_003.xlsx [file oc3c00191_si_003.xlsx]

## Sheet: Full list of pSer protein PDBs
1UHG
3IQU
6IL9
4A6F
6V7Q
5LXI
3NYH
5JEL
6N14
5GMV
3GP3
2FEP
6MTU
2PSG
5F9E
6ECH
4EUU
4ZPZ
1X80
4AZJ
4YMJ
7NDL
6B67
6M90
4M69
5LVO
2W5V
1P5D
5VKO
3F3Z
6NPZ
5NND
5WUM
5LI1
2JFL
2J90
5O1V
4R10
2FO0
3HUF
4OTH
6RS8
5N3J
5IEH
7C2V
4FXW
2GHT
4NM3
5IL2
6RU8
2YOA
5FC2
6STF
6W3C
1CNU
4IJ6
3AXY
2V7O
6QU3
6HDR
3TUY
5BMN
4IGK
6K3F
4L1J
5VBI
5LPB
6GR8
1UJK
6HM5
4JIZ
1LF8
4X8N
3T7K
3DDS
1PJQ
1GZ2
6J9J
4QYS
5X0J
5E2W
3D9N
6TQU
6FHK
1OHE
6HXF
4RGW
4KS7
6F7B
3U3Z
6UYA
3P9Y
1R0Z
2J0I
3Q4A
3UIM
3L41
1KHX
6BB4
3VSC
3V7D
1HJK
4PSI
2FWN
6TQR
3QPD
3EQU
5TOS
3MK1
1U5R
3L6F
2VAG
6Y5U
3OB2
3TPE
6Y8Y
5N7F
6DA1
4KK4
6CMJ
3SQD
6CZZ
6HYJ
4H3K
3EXH
3EFZ
6YA6
5Y86
7B1F
4BPG
4HJH
6XY5
1F8A
6F09
4YK9
3W8K
1GKK
7JFM
3K05
5XW5
5EMB
3AJ4
1I7W
2AK7
3I3W
5A51
3Q1I
1MKI
6P5S
3QIC
6PL1
4JAX
1L7P
4Q94
1FU0
2BR9
4JFZ
5OAW
5E50
6MNH
3WP0
6IHT
6L17
1H4X
2W3O
6GSG
4YOS
5AP1
1PUA
3GA7

## Sheet: g-oxygen Hbond to protein hits
PDB	Donor number	Donor resi	Donor atom	Acceptor number	Acceptor resi	Acceptor atom	D-A dist		DHA angle	H-A dist	H-A-AA angle	D-A-AA angle
pdb1i7w.hb2	A0335	LYS	NZ	B0692	SEP	OG	3.17	SH	128.8	2.44	160	92.2
pdb1mki.hb2	A0077	LYS	NZ	A0074	SEP	OG	2.66	SH	121.5	1.99	110.6	113.5
pdb1pua.hb2	B0311	THR	N	B0310	SEP	OG	2.68	MH	91.7	2.46	125.5	91.8
pdb1uhg.hb2	A0162	GLN	NE2	C0068	SEP	OG	3.29	SH	149.9	2.38	118.6	111.1
pdb2ak7.hb2	A0049	GLY	N	A0046	SEP	OG	3.27	MH	161.2	2.3	110.5	96
pdb2fep.hb2	S0049	GLY	N	S0046	SEP	OG	3.11	MH	167.5	2.12	117.8	118.2
pdb2j0i.hb2	A0359	ARG	NH2	A0474	SEP	OG	2.74	SH	137.9	1.92	108.1	96.6
pdb2j90.hb2	A0051	SER	OG	A0050	SEP	OG	3.06	SH	170.1	2.07	146.5	94.2
pdb3d9n.hb2	Z0004	THR	N	Z0002	SEP	OG	3.28	MH	174.2	2.28	123.5	122.2
pdb3ga7.hb2	A0292	HIS	NE2	A0165	SEP	OG	2.93	SH	122.9	2.26	103.4	93
pdb3tuy.hb2	E0016	ARG	NH1	E0011	SEP	OG	2.83	SH	110.8	2.31	123.5	100.7
pdb3uim.hb2	A0304	TYR	OH	A0290	SEP	OG	2.85	SH	147.1	1.96	127	119.8
pdb3v7d.hb2	B0485	ARG	NH2	E0076	SEP	OG	2.62	SH	104	2.19	171.9	100.2
pdb3vsc.hb2	A0153	SER	OG	A0402	SEP	OG	2.92	SH	169	1.94	136.1	117.1
pdb3w8k.hb2	A0068	LYS	NZ	A0065	SEP	OG	2.79	SH	164.2	1.8	134.5	105.9
pdb4fxw.hb2	B0100	ARG	NH2	B0082	SEP	OG	2.89	SH	109.4	2.4	128.2	91.9
pdb4ij6.hb2	A0151	THR	OG1	A0301	SEP	OG	2.84	SH	167.5	1.85	124.1	109
pdb4jfz.hb2	H0053	GLY	N	P0008	SEP	OG	3.08	MH	146.3	2.33	120.6	108.6
pdb4kk4.hb2	A0014	SER	OG	A0007	SEP	OG	2.95	SH	174.2	1.95	122.7	110.5
pdb4m69.hb2	A0187	THR	N	A0184	SEP	OG	3.21	MH	149.2	2.31	123.8	98.6
pdb4q94.hb2	C1625	THR	N	C1623	SEP	OG	3.43	MH	157.4	2.48	126.5	117.8
pdb4qys.hb2	A0136	ALA	N	A0502	SEP	OG	3.15	MH	172.5	2.16	140.9	99.3
pdb4zpz.hb2	A0062	GLN	N	A0065	SEP	OG	3.16	MH	136.4	2.36	113.3	107.5
pdb5e2w.hb2	P0204	GLY	N	P0202	SEP	OG	3.22	MH	156.9	2.28	126.9	101
pdb5n3j.hb2	A0340	ASN	N	A0338	SEP	OG	2.97	MH	172.6	2.12	117.6	116.5
pdb5vko.hb2	A1435	LYS	NZ	B1493	SEP	OG	2.88	SH	122.9	2.3	154	97.2
pdb5wum.hb2	B0383	SER	OG	B0385	SEP	OG	2.81	SH	153.6	1.88	142.5	103.3
pdb5x0j.hb2	A0030	GLN	NE2	A0302	SEP	OG	2.74	SH	118.1	2.12	119.5	101.1
pdb6iht.hb2	A0012	ARG	NH1	X0003	SEP	OG	2.9	SH	148.8	2	126.7	116.8
pdb6k3f.hb2	U0336	ALA	N	U0335	SEP	OG	2.51	MH	123.8	1.81	113.2	90.7
pdb6n14.hb2	A0073	LYS	NZ	A0070	SEP	OG	2.7	SH	143.8	1.93	124.2	112.4
pdb6rs8.hb2	A0027	ALA	N	A0025	SEP	OG	3.17	MH	167.6	2.19	121.5	121
pdb6tqr.hb2	B0052	LYS	NZ	E0209	SEP	OG	2.6	SH	149.8	1.67	128.5	103.2
pdb6w3c.hb2	B0722	ARG	NH2	B0724	SEP	OG	3.45	SH	175.1	2.45	141.2	96.7
pdb7jfm.hb2	A0205	ARG	NH1	B0379	SEP	OG	3.4	SH	164	2.43	116.4	91.2

## Sheet: g-oxygen Hbond to HOH hits
PDB	Donor number	Donor resi	Donor atom	Acceptor number	Acceptor resi	Acceptor atom	D-A dist				DHA angle	H-A dist	H-A-AA angle	D-A-AA angle
pdb1fu0.hb2	A0281	HOH	O	A0046	SEP	OG	2.97	HH	-2	-1	-1	-1	-1	97.2
pdb1gkk.hb2	A2228	HOH	O	A0954	SEP	OG	3.38	HH	-2	-1	-1	-1	-1	94.1
pdb1h4x.hb2	A2131	HOH	O	A0057	SEP	OG	2.68	HH	-2	-1	-1	-1	-1	113.8
pdb1ohe.hb2	B2001	HOH	O	B0002	SEP	OG	3.23	HH	-2	-1	-1	-1	-1	99.3
pdb1r0z.hb2	A0132	HOH	O	A0660	SEP	OG	3.33	HH	-2	-1	-1	-1	-1	106
pdb1r0z.hb2	A0224	HOH	O	A0670	SEP	OG	2.41	HH	-2	-1	-1	-1	-1	98.4
pdb1r0z.hb2	C0302	HOH	O	C0659	SEP	OG	2.96	HH	-2	-1	-1	-1	-1	140
pdb1u5r.hb2	A0752	HOH	O	A0181	SEP	OG	3.1	HH	-2	-1	-1	-1	-1	99.2
pdb1uhg.hb2	D4168	HOH	O	D0344	SEP	OG	3.22	HH	-2	-1	-1	-1	-1	112.7
pdb1ujk.hb2	D0279	HOH	O	D0009	SEP	OG	2.7	HH	-2	-1	-1	-1	-1	94.8
pdb2ak7.hb2	B0100	HOH	O	B0046	SEP	OG	3.34	HH	-2	-1	-1	-1	-1	107
pdb2w3o.hb2	C2016	HOH	O	C0518	SEP	OG	2.7	HH	-2	-1	-1	-1	-1	109.5
pdb2yoa.hb2	B2047	HOH	O	B1004	SEP	OG	3.19	HH	-2	-1	-1	-1	-1	107
pdb3axy.hb2	E0136	HOH	O	E0192	SEP	OG	3.32	HH	-2	-1	-1	-1	-1	96.2
pdb3dds.hb2	A1497	HOH	O	A0014	SEP	OG	3.03	HH	-2	-1	-1	-1	-1	102.5
pdb3efz.hb2	C0409	HOH	O	C0265	SEP	OG	2.79	HH	-2	-1	-1	-1	-1	94.9
pdb3iqu.hb2	A0605	HOH	O	P0259	SEP	OG	3.15	HH	-2	-1	-1	-1	-1	100.4
pdb3k05.hb2	C0233	HOH	O	C0139	SEP	OG	2.89	HH	-2	-1	-1	-1	-1	100.9
pdb3ob2.hb2	B0434	HOH	O	A1070	SEP	OG	2.95	HH	-2	-1	-1	-1	-1	108.9
pdb3p9y.hb2	A0277	HOH	O	E0005	SEP	OG	2.8	HH	-2	-1	-1	-1	-1	112.1
pdb3sqd.hb2	C0177	HOH	O	C0139	SEP	OG	3.14	HH	-2	-1	-1	-1	-1	93.3
pdb3tpe.hb2	A0680	HOH	O	A0150	SEP	OG	2.92	HH	-2	-1	-1	-1	-1	116.4
pdb4bpg.hb2	A2019	HOH	O	A0036	SEP	OG	2.86	HH	-2	-1	-1	-1	-1	96.9
pdb4jiz.hb2	B0102	HOH	O	B0003	SEP	OG	3.35	HH	-2	-1	-1	-1	-1	123.1
pdb4x8n.hb2	B0405	HOH	O	B0350	SEP	OG	2.95	HH	-2	-1	-1	-1	-1	95.6
pdb5ap1.hb2	A2083	HOH	O	A0677	SEP	OG	2.72	HH	-2	-1	-1	-1	-1	103.6
pdb5e50.hb2	C0408	HOH	O	C0232	SEP	OG	3.17	HH	-2	-1	-1	-1	-1	97.3
pdb5jel.hb2	B0319	HOH	O	B0202	SEP	OG	3.35	HH	-2	-1	-1	-1	-1	115.4
pdb5lvo.hb2	A0637	HOH	O	A0241	SEP	OG	3.14	HH	-2	-1	-1	-1	-1	90.6
pdb5nnd.hb2	E0104	HOH	O	E0010	SEP	OG	3.17	HH	-2	-1	-1	-1	-1	93.2
pdb5vbi.hb2	A0704	HOH	O	A0117	SEP	OG	2.49	HH	-2	-1	-1	-1	-1	110.9
pdb5xw5.hb2	C0208	HOH	O	C0160	SEP	OG	3.17	HH	-2	-1	-1	-1	-1	95.9
pdb6f09.hb2	A0802	HOH	O	A0718	SEP	OG	3.31	HH	-2	-1	-1	-1	-1	115.8
pdb6f7b.hb2	A1331	HOH	O	A0969	SEP	OG	3.2	HH	-2	-1	-1	-1	-1	101.9
pdb6hyj.hb2	A0416	HOH	O	A0301	SEP	OG	2.44	HH	-2	-1	-1	-1	-1	97.4
pdb6il9.hb2	A0767	HOH	O	A0345	SEP	OG	2.94	HH	-2	-1	-1	-1	-1	90
pdb6rs8.hb2	A0699	HOH	O	A0025	SEP	OG	3.1	HH	-2	-1	-1	-1	-1	115.4
pdb6tqu.hb2	C0303	HOH	O	C0209	SEP	OG	2.62	HH	-2	-1	-1	-1	-1	101.5
pdb6y5u.hb2	A0348	HOH	O	A0078	SEP	OG	2.73	HH	-2	-1	-1	-1	-1	97.1
