# Supplementary material for: Autonomous Synthesis of Functional, Permanently Phosphorylated Proteins for Defining the Interactome of Monomeric 14-3-3ζ
Source: ACS Cent Sci. 2023 Apr 10;9(4):816–35. doi: 10.1021/acscentsci.3c00191 (PMC10141581; doi:10.1021/acscentsci.3c00191)
Supplement: Supplementary file 4 — oc3c00191_si_004.xlsx [file oc3c00191_si_004.xlsx]

## Sheet: Bio_Rep_1_Raw_Peptide_Intensity
Description	Abundance: F13: Sample, nhpS_1	Abundance: F14: Sample, nhpS_2	Abundance: F15: Sample, nhpS_3	Abundance: F16: Sample, pS_1	Abundance: F17: Sample, pS_2	Abundance: F18: Sample, pS_3	Abundance: F19: Sample, wt_1	Abundance: F20: Sample, wt_2	Abundance: F21: Sample, wt_3
Cytoplasmic dynein 1 heavy chain 1 [OS=Homo sapiens]	3.71615e+08	3.97745e+08	3.53994e+08	3.36412e+08	3.0476e+08	3.15385e+08	3.3372e+08	3.54301e+08	3.30801e+08
ATP synthase subunit alpha, mitochondrial [OS=Homo sapiens]	2.42777e+10	2.46772e+10	2.2408e+10	2.30282e+10	2.02325e+10	2.16618e+10	3.27647e+10	3.30156e+10	3.12329e+10
Myosin-9 [OS=Homo sapiens]	2.80404e+08	2.94823e+08	2.55633e+08	2.75191e+08	2.53215e+08	2.57093e+08	2.48497e+08	2.45208e+08	2.32628e+08
tubulin beta chain [OS=Homo sapiens]	1.79772e+10	1.8085e+10	1.58546e+10	1.39285e+10	1.25284e+10	1.30965e+10	1.89278e+10	1.92019e+10	1.7813e+10
DNA replication licensing factor mcm3 [OS=Homo sapiens]	1.96712e+09	2.05938e+09	1.80858e+09	1952416032	1.7671e+09	1.79693e+09	5.48975e+08	5.63668e+08	5.38107e+08
Tubulin beta-4B chain [OS=Homo sapiens]	1.40274e+10	1.40491e+10	1.23896e+10	1.0586e+10	9.619e+09	1.0028e+10	1.42776e+10	1.55215e+10	1.25953e+10
CAD protein [OS=Homo sapiens]	4.74535e+08	4.90965e+08	4.40734e+08	428197855	3.80385e+08	4.05903e+08	4.68893e+08	4.61087e+08	4.32096e+08
tubulin alpha-1A chain [OS=Homo sapiens]	2.18338e+10	2.26421e+10	1.90032e+10	2.04184e+10	1.81585e+10	1.90728e+10	2.25248e+10	2.25856e+10	1.85907e+10
Tubulin alpha-1C chain [OS=Homo sapiens]	2.18247e+10	2.2588e+10	1.89564e+10	2.02672e+10	1.81319e+10	1.89103e+10	2.23647e+10	2.24253e+10	1.84054e+10
Tubulin beta-4A chain [OS=Homo sapiens]	8.86286e+09	8.39054e+09	7.70163e+09	5.95631e+09	5.33988e+09	5.65656e+09	8.54523e+09	9.35529e+09	7.63775e+09
Clathrin heavy chain 1 [OS=Homo sapiens]	3.14575e+08	3.39689e+08	2.97748e+08	2.73669e+08	2.47717e+08	2.72052e+08	2.96505e+08	3.00745e+08	2.60483e+08
Desmoplakin [OS=Homo sapiens]	3.15157e+08	3.24359e+08	2.93193e+08	1.61715e+08	1.27102e+08	1.66326e+08	8.58563e+07	8.9074e+07	8.91265e+07
14-3-3 protein zeta/delta [OS=Homo sapiens]	7.19924e+09	7.64084e+09	7.02688e+09	3.98598e+10	3.52937e+10	3.74577e+10	8.72837e+10	8.79174e+10	9.12954e+10
14-3-3 protein epsilon [OS=Homo sapiens]	3.31951e+09	3.53261e+09	3.21628e+09	3.57571e+10	3.16163e+10	3.37746e+10	6.91144e+10	7.02744e+10	6.95266e+10
Myosin-10 [OS=Homo sapiens]	1.90543e+08	1.79944e+08	1.78301e+08	1.51201e+08	1.44436e+08	1.44106e+08	1.33762e+08	1.41395e+08	1.26186e+08
elongation factor Tu, mitochondrial [OS=Homo sapiens]	1.62422e+09	1.50565e+09	1.46694e+09	1.34493e+09	1.32784e+09	1.35213e+09	1966622937	2.20725e+09	1.96518e+09
Structural maintenance of chromosomes protein 3 [OS=Homo sapiens]	3.0696e+08	3.11854e+08	2.88041e+08	3.0368e+08	2.57202e+08	2.8532e+08	3.44959e+08	3.53806e+08	3.66584e+08
Elongation factor 1-alpha 1 [OS=Homo sapiens]	8.56158e+09	8.98008e+09	8.38454e+09	7828671928	6.59352e+09	7.55027e+09	8.39769e+09	8.69944e+09	7.88984e+09
Tubulin alpha-4A chain [OS=Homo sapiens]	9.55015e+09	9.78261e+09	8.40864e+09	8.91111e+09	7.93649e+09	8.38974e+09	1.047e+10	1.06885e+10	7.43398e+09
14-3-3 protein theta [OS=Homo sapiens]	2.87672e+09	3.03556e+09	2.76761e+09	3.34907e+10	2.81996e+10	3.13869e+10	6.08608e+10	6.2371e+10	6.03051e+10
ATP-dependent 6-phosphofructokinase, liver type [OS=Homo sapiens]	3.71103e+08	3.7875e+08	3.37769e+08	3.1997e+08	2.41264e+08	2.95451e+08	3.99808e+08	391456698	3.76706e+08
Heat shock cognate 71 kDa protein [OS=Homo sapiens]	1.86723e+09	1.90734e+09	1.73521e+09	1.58851e+09	1.4829e+09	1557916683	1.21398e+09	1.2768e+09	1.20559e+09
Transcription intermediary factor 1-beta [OS=Homo sapiens]	6.65514e+08	6.99458e+08	5.83325e+08	4.99824e+08	4.70687e+08	5.29546e+08	7.00548e+08	7.27115e+08	6.87347e+08
heat shock 70 kDa protein 1A [OS=Homo sapiens]	1.56173e+09	1.60284e+09	1.43922e+09	1.2435e+09	1.15828e+09	1.19862e+09	9.84015e+08	1.06284e+09	1.01323e+09
26S proteasome non-ATPase regulatory subunit 2 [OS=Homo sapiens]	2.86219e+08	2.95582e+08	2.68459e+08	2.9481e+08	2.42411e+08	2.77097e+08	2.94596e+08	3.0721e+08	3.01373e+08
60 kDa heat shock protein, mitochondrial [OS=Homo sapiens]	6.7757e+08	6.81111e+08	6.11417e+08	6.08028e+08	5.53606e+08	5.40037e+08	6.19141e+08	6.39438e+08	5.28949e+08
14-3-3 protein beta/alpha [OS=Homo sapiens]	2.67469e+09	2.87065e+09	2.63196e+09	2.76264e+10	2.42027e+10	2.55784e+10	5.54217e+10	5.56849e+10	5.70998e+10
Prelamin-A/C [OS=Homo sapiens]	4.54216e+08	4.56207e+08	4.20275e+08	2.56187e+08	2.64034e+08	2.53424e+08	6.08667e+08	6.90747e+08	4.23901e+08
tubulin beta-3 chain [OS=Homo sapiens]	9.02256e+09	8.71262e+09	8.14318e+09	5.79373e+09	5.29492e+09	5.47946e+09	8.01501e+09	9.17505e+09	7292920116
RuvB-like 2 [OS=Homo sapiens]	9.46171e+08	9.67053e+08	8.89171e+08	8.7443e+08	7.8169e+08	8.07499e+08	8.21367e+08	8.69218e+08	871791687
structural maintenance of chromosomes protein 1a [OS=Homo sapiens]	2.98275e+08	3.23096e+08	2.83803e+08	2.83859e+08	2.43112e+08	2.7089e+08	3.03503e+08	3.24624e+08	2.70377e+08
78 kDa glucose-regulated protein [OS=Homo sapiens]	6.03375e+08	5.93957e+08	5.31014e+08	483752066	4.31793e+08	4.67438e+08	3.72194e+08	3.94193e+08	3.57369e+08
Lamin-B1 [OS=Homo sapiens]	4.71175e+08	486412335	4.3582e+08	5.92795e+08	5.60036e+08	5.69677e+08	1.21316e+09	1.32128e+09	1.01957e+09
T-complex protein 1 subunit alpha [OS=Homo sapiens]	561548262	5.64418e+08	4.48105e+08	5.4562e+08	4.59935e+08	4.99004e+08	5.40894e+08	6.25038e+08	5.01635e+08
Trifunctional enzyme subunit alpha, mitochondrial [OS=Homo sapiens]	3.60541e+08	3.93561e+08	3.47161e+08	5.10821e+08	4.60438e+08	4.8374e+08	5.76769e+08	6.31783e+08	6.07435e+08
Fatty acid synthase [OS=Homo sapiens]	9.92929e+07	1.01776e+08	8.77393e+07	1.17406e+08	1.22295e+08	1.21944e+08	1.21411e+08	1.29165e+08	1.11807e+08
Aldehyde dehydrogenase X, mitochondrial [OS=Homo sapiens]	3.5186e+08	3.7056e+08	3.18491e+08	3.61469e+08	2.98665e+08	3.32906e+08	3.84984e+08	4.16995e+08	3.88967e+08
RuvB-like 1 [OS=Homo sapiens]	8.82053e+08	9.03435e+08	7.98624e+08	982079459	8.74248e+08	9.11068e+08	9.43678e+08	9.66736e+08	9.5286e+08
40S ribosomal protein S3 [OS=Homo sapiens]	8.38093e+09	8.59406e+09	6998371735	7.42162e+09	6.33552e+09	7.0928e+09	1.29322e+10	1.40103e+10	1.2782e+10
Ornithine aminotransferase, mitochondrial [OS=Homo sapiens]	7.9805e+08	8.20635e+08	7.09334e+08	6.81056e+08	6.041e+08	634912772	1.15102e+09	1.18011e+09	1.17419e+09
DNA replication licensing factor mcm5 [OS=Homo sapiens]	9.23166e+08	9.51382e+08	8.59038e+08	8.37006e+08	7.58922e+08	7.82305e+08	2.36441e+08	2.32943e+08	2.32639e+08
DNA replication licensing factor MCM7 [OS=Homo sapiens]	2.94678e+08	3.19072e+08	2.79969e+08	2.75387e+08	253150767	2.54074e+08	3.10421e+08	3.20803e+08	2.96571e+08
Heat shock protein HSP 90-beta [OS=Homo sapiens]	7.68603e+08	8.03723e+08	7.40235e+08	7.64506e+08	6.48071e+08	7.43909e+08	7.11749e+08	7.5128e+08	7.30372e+08
Succinate dehydrogenase [ubiquinone] flavoprotein subunit, mitochondrial [OS=Homo sapiens]	5.08074e+08	5.74631e+08	5.26085e+08	5.97885e+08	4.97007e+08	5.42507e+08	4.63469e+08	4.95495e+08	4.63952e+08
Pyruvate kinase PKM [OS=Homo sapiens]	4.36519e+08	4.50821e+08	3.90104e+08	3.74246e+08	3.18578e+08	3.37381e+08	3.38892e+08	3.50839e+08	3.53753e+08
26S proteasome regulatory subunit 6B [OS=Homo sapiens]	3.80501e+08	4.04758e+08	3.52976e+08	4.06828e+08	3.61925e+08	3.88822e+08	4.31281e+08	4.47173e+08	4.23775e+08
Bifunctional glutamate/proline--tRNA ligase [OS=Homo sapiens]	124716501	1.21935e+08	1.17338e+08	1.27884e+08	1.2298e+08	1.29175e+08	1.46453e+08	1.51806e+08	1.34321e+08
ATP-dependent 6-phosphofructokinase, platelet type [OS=Homo sapiens]	2.85592e+08	3.07107e+08	2.72228e+08	2.55406e+08	2.4223e+08	2.59433e+08	3.28948e+08	3.55574e+08	3.33796e+08
General transcription factor II-I [OS=Homo sapiens]	1.69923e+08	1.76842e+08	1.46004e+08	1.71763e+08	1.60111e+08	1.71708e+08	1.92138e+08	1.98811e+08	1.98084e+08
Vesicle-fusing ATPase [OS=Homo sapiens]	2.76631e+08	2.91642e+08	2.59482e+08	2.28337e+08	1.98486e+08	2.15518e+08	2.63161e+08	2.7244e+08	2.5567e+08
plectin [OS=Homo sapiens]	7.93038e+07	8.71351e+07	8.32642e+07	6.6773e+07	6.22454e+07	6.89403e+07	4.99026e+07	5.35236e+07	5.0337e+07
Leucine-rich PPR motif-containing protein, mitochondrial [OS=Homo sapiens]	1.54516e+08	1.5444e+08	1.35533e+08	1.32538e+08	1.18992e+08	1.29231e+08	1.42653e+08	1.41347e+08	1.41773e+08
Tubulin beta-6 chain [OS=Homo sapiens]	4072623482	3.28595e+09	3.57083e+09	1.11845e+09	9.85313e+08	1079855187	2.27758e+09	3.04185e+09	2.17768e+09
Isocitrate dehydrogenase [NADP], mitochondrial [OS=Homo sapiens]	4.44449e+08	4.68797e+08	4.14675e+08	3.17927e+08	3.03471e+08	320427484	4.91484e+08	5.71301e+08	5.11752e+08
U5 small nuclear ribonucleoprotein 200 kDa helicase [OS=Homo sapiens]	5.74362e+07	5.64806e+07	5.08782e+07	50520489	4.46196e+07	4.714e+07	5.01689e+07	5.37868e+07	4.95498e+07
Alpha-centractin [OS=Homo sapiens]	5.28153e+08	5.42203e+08	4.76815e+08	4.54294e+08	4.05627e+08	4.22409e+08	4.58229e+08	4.48237e+08	4.19542e+08
ATP synthase subunit beta, mitochondrial [OS=Homo sapiens]	276336437	2.8297e+08	2.50668e+08	2.6155e+08	2.28411e+08	2.56365e+08	3.12211e+08	3.32972e+08	3.05084e+08
26S proteasome regulatory subunit 8 [OS=Homo sapiens]	433888125	4.47164e+08	3.93295e+08	3.86767e+08	3.61574e+08	3.64204e+08	4.92332e+08	5.00065e+08	4.52636e+08
structural maintenance of chromosomes protein 2 [OS=Homo sapiens]	1.94941e+08	2.02913e+08	1.7237e+08	1.5835e+08	1.42228e+08	1.46646e+08	1.21871e+08	126727576	118641460
Isoform 4 of Dynactin subunit 1 [OS=Homo sapiens]	1.86822e+08	1.75573e+08	149864384	9.75908e+07	8.95855e+07	9.22725e+07	1.85475e+08	2.05287e+08	1.24379e+08
T-complex protein 1 subunit beta [OS=Homo sapiens]	1.623e+08	170446533	1.52441e+08	1.74302e+08	1.47459e+08	1.68492e+08	1.61604e+08	1.69186e+08	1.37746e+08
DNA damage-binding protein 1 [OS=Homo sapiens]	1.85067e+08	1.98516e+08	1.80156e+08	1.60308e+08	1.45582e+08	1.55643e+08	1.18142e+08	1.19899e+08	1.12869e+08
Serine hydroxymethyltransferase, mitochondrial [OS=Homo sapiens]	4.35717e+08	4.38813e+08	4.14522e+08	3.69712e+08	3.46065e+08	3.55148e+08	3.15185e+08	3.35971e+08	3.03206e+08
Elongation factor 1-alpha 2 [OS=Homo sapiens]	6.17859e+09	6.42861e+09	6.10057e+09	5.87749e+09	4.8081e+09	5.63025e+09	6131114224	6.42003e+09	5.77679e+09
Filamin-A [OS=Homo sapiens]	46958764	5.15832e+07	4.66614e+07	4.01614e+07	3.67361e+07	3.95159e+07	3.87261e+07	3.89374e+07	4.1373e+07
14-3-3 protein eta [OS=Homo sapiens]	2.78887e+09	2.98986e+09	2.7169e+09	2.62224e+10	2.29221e+10	2.44407e+10	4.87808e+10	5.06695e+10	5.19229e+10
Vimentin [OS=Homo sapiens]	3.63826e+08	3.62305e+08	3.27467e+08	3.43034e+08	3.13785e+08	3.28194e+08	3.33299e+08	3.42723e+08	3.05267e+08
peroxisomal multifunctional enzyme type 2 [OS=Homo sapiens]	2.65519e+08	2.71233e+08	2.44805e+08	2.37569e+08	1.89567e+08	2.19307e+08	2.55765e+08	2.60331e+08	2.47991e+08
Aldehyde dehydrogenase, mitochondrial [OS=Homo sapiens]	2.7858e+08	3.0424e+08	2.55041e+08	2.74856e+08	2.53068e+08	2.63551e+08	3.21266e+08	3.49115e+08	3.01984e+08
26S proteasome regulatory subunit 7 [OS=Homo sapiens]	3.13508e+08	3.16362e+08	2.66173e+08	2.65439e+08	2.4075e+08	2.5431e+08	2.47008e+08	2.94013e+08	2.63862e+08
DNA-dependent protein kinase catalytic subunit [OS=Homo sapiens]	75488458	7.81324e+07	6.62399e+07	7.89637e+07	7.10726e+07	7.62266e+07	8.37216e+07	90020805	8.73911e+07
isoleucine--tRNA ligase, cytoplasmic [OS=Homo sapiens]	1.38851e+08	1.39793e+08	1.23471e+08	1.30966e+08	1.07957e+08	1.20269e+08	1.21636e+08	1.18651e+08	1.1052e+08
Electron transfer flavoprotein subunit alpha, mitochondrial [OS=Homo sapiens]	5.50102e+08	5.79683e+08	4.96965e+08	4.69506e+08	4.12656e+08	4.29415e+08	6.58044e+08	6.32487e+08	6.27905e+08
Heat shock protein HSP 90-alpha [OS=Homo sapiens]	5.12314e+08	5.35533e+08	4.68413e+08	4.55945e+08	4.33276e+08	4.51602e+08	462325449	5.04535e+08	4.68814e+08
Cancer-related nucleoside-triphosphatase [OS=Homo sapiens]	3.47517e+08	3.67239e+08	3.23328e+08	3.5641e+08	3.1978e+08	3.2268e+08	4.51474e+08	4.75863e+08	4.36276e+08
Lamina-associated polypeptide 2, isoform alpha [OS=Homo sapiens]	8.99928e+07	9.62452e+07	8.65584e+07	8.63878e+07	7.46114e+07	8.14275e+07	1.07281e+08	1.12164e+08	1.06956e+08
Transketolase [OS=Homo sapiens]	1.38807e+08	128129780	1.1966e+08	1.54365e+08	1.29289e+08	1.32182e+08	1.43984e+08	1.51516e+08	1.36345e+08
ATP-dependent 6-phosphofructokinase, muscle type [OS=Homo sapiens]	2.77446e+08	2.85625e+08	2.5652e+08	2.49738e+08	211363488	2.27908e+08	2.49515e+08	2.61776e+08	2.5475e+08
14-3-3 protein gamma [OS=Homo sapiens]	2.63939e+09	2.83417e+09	2.61368e+09	2.60502e+10	2.27338e+10	2.42668e+10	4.93748e+10	5.08949e+10	5.1951e+10
Matrin-3 [OS=Homo sapiens]	1.62677e+08	175595852	1.5535e+08	1.55253e+08	1.45522e+08	145305350	1.49061e+08	1.52674e+08	1.46813e+08
alpha-enolase [OS=Homo sapiens]	3.10363e+08	3.63424e+08	3.22438e+08	3.56594e+08	3.09469e+08	3.24224e+08	3.27788e+08	3.3855e+08	3.23008e+08
Chromodomain-helicase-DNA-binding protein 4 [OS=Homo sapiens]	6.44917e+07	6.50687e+07	6.1295e+07	5.58077e+07	5.33514e+07	5.36157e+07	5.46196e+07	5.96061e+07	5.23584e+07
Glycogen phosphorylase, liver form [OS=Homo sapiens]	125954193	1.26078e+08	1.09811e+08	9.94262e+07	8.45373e+07	8.92167e+07	1.10133e+08	1.13038e+08	1.05035e+08
Structural maintenance of chromosomes protein 4 [OS=Homo sapiens]	9.68875e+07	9.94937e+07	8.66036e+07	8.33665e+07	8.16945e+07	8.06235e+07	8.00784e+07	7.89347e+07	71212265
Isoform 5 of Septin-9 [OS=Homo sapiens]	2.04512e+08	2.01542e+08	1.85981e+08	1.6576e+08	1.1876e+08	1.23872e+08	1.68236e+08	1.74948e+08	1.36633e+08
Filamin-C [OS=Homo sapiens]	3.02163e+07	2.86875e+07	2.66093e+07	1.78431e+07	1.40033e+07	1.63958e+07	5.9651e+07	6.07259e+07	5.75272e+07
Spectrin alpha chain, non-erythrocytic 1 [OS=Homo sapiens]	3.98162e+07	4.15132e+07	3.8978e+07	4.22005e+07	3.79035e+07	3.82891e+07	2.92743e+07	2.94695e+07	2.72711e+07
Isoform 2 of Triosephosphate isomerase [OS=Homo sapiens]	1.22881e+08	1.29286e+08	1.17321e+08	1.15075e+08	1.03233e+08	1.12586e+08	1.10539e+08	1.19613e+08	1.0085e+08
DNA repair protein Rad50 [OS=Homo sapiens]	7.38744e+07	8.02163e+07	6.7007e+07	6.57749e+07	6.07811e+07	54482131	8.28421e+07	8.5069e+07	7.75964e+07
T-complex protein 1 subunit eta [OS=Homo sapiens]	1.07373e+08	1.07562e+08	1.0073e+08	1.34738e+08	1.22357e+08	1.2864e+08	1.34694e+08	1.40742e+08	1.316e+08
40S ribosomal protein SA [OS=Homo sapiens]	2.69036e+08	2.79268e+08	2.57336e+08	2.64673e+08	239998345	2.40172e+08	2.21899e+08	2.32096e+08	1.93288e+08
DNA mismatch repair protein MSH6 [OS=Homo sapiens]	8.16356e+07	9.32658e+07	8.58502e+07	6.92694e+07	6.46576e+07	71475983	1.17352e+08	1.2572e+08	1.23085e+08
glyceraldehyde-3-phosphate dehydrogenase [OS=Homo sapiens]	4.01352e+08	3.95902e+08	3.87723e+08	3.42243e+08	3.12629e+08	3.07658e+08	3.65267e+08	3.61109e+08	3.48791e+08
Stress-70 protein, mitochondrial [OS=Homo sapiens]	2.43187e+08	2.68462e+08	2.45107e+08	2.40156e+08	2.31433e+08	2.34485e+08	1.48182e+08	1.50096e+08	1.60068e+08
Reticulocalbin-2 [OS=Homo sapiens]	9.75694e+07	1.05034e+08	9.29302e+07	90256231	8.51578e+07	8.70435e+07	1.55953e+08	1.60977e+08	1.7007e+08
DNA-directed RNA polymerase II subunit RPB2 [OS=Homo sapiens]	5.7061e+07	5.9652e+07	5.46867e+07	5.66564e+07	5.13294e+07	5.31226e+07	9.66418e+07	101169857	9.37007e+07
T-complex protein 1 subunit epsilon [OS=Homo sapiens]	1.16194e+08	1.22613e+08	9.41486e+07	1.02661e+08	8.82997e+07	9.84144e+07	9.47566e+07	1.008e+08	94615462
Calumenin [OS=Homo sapiens]	6.15892e+07	6.44254e+07	6.09608e+07	5.25693e+07	5.04713e+07	5.4049e+07	1.09366e+08	1.16656e+08	1.11745e+08
ATP-citrate synthase [OS=Homo sapiens]	5.39595e+07	5.62428e+07	4.65313e+07	6.16842e+07	5.32642e+07	5.28111e+07	5.77722e+07	5.87397e+07	5.532e+07
Actin, alpha skeletal muscle [OS=Homo sapiens]	4.4985e+09	3.61882e+09	3.68677e+09	4.62596e+09	4.08416e+09	4.4207e+09	7.8474e+09	7.48022e+09	7503365504
Spectrin beta chain, non-erythrocytic 1 [OS=Homo sapiens]	3.72743e+07	40274834	3.57054e+07	2.95003e+07	3.30489e+07	2.94932e+07	17280335	1.55979e+07	1.71622e+07
DnaJ homolog subfamily A member 1 [OS=Homo sapiens]	177540866	189121564	159984328	147544492	1.33687e+08	133984029	1.47344e+08	1.59337e+08	1.42685e+08
T-complex protein 1 subunit zeta [OS=Homo sapiens]	239828782	2.49466e+08	2.24926e+08	217784947	1.97935e+08	2.14199e+08	2.13851e+08	2.20447e+08	2.31838e+08
Nucleoprotein TPR [OS=Homo sapiens]	3.4392e+07	3.44484e+07	3.08601e+07	2.55472e+07	2.16711e+07	25640895	1.6283e+07	1.73897e+07	1.43674e+07
ATP-dependent RNA helicase DDX1 [OS=Homo sapiens]	1.2703e+08	1.38366e+08	1.07501e+08	9.78452e+07	9.18593e+07	91715085	76603403	75842887	6.46797e+07
X-ray repair cross-complementing protein 6 [OS=Homo sapiens]	6.77956e+07	7.02327e+07	6.19622e+07	8.17953e+07	7.38901e+07	7.92535e+07	8.25546e+07	8.4643e+07	7.90358e+07
Hydroxysteroid dehydrogenase-like protein 2 [OS=Homo sapiens]	1.32526e+08	138312624	1.16665e+08	1.00684e+08	9.01209e+07	9.45791e+07	3.95026e+07	4.43718e+07	3.98558e+07
Enhancer of mRNA-decapping protein 4 [OS=Homo sapiens]	5.01818e+07	4.89472e+07	4.59728e+07	50730075	4.02321e+07	4.77735e+07	4.01026e+07	4.07343e+07	3.81828e+07
COBW domain-containing protein 2 [OS=Homo sapiens]	4.64694e+07	5.00585e+07	4.23285e+07	4.12108e+07	3.73027e+07	3.82223e+07	6.87464e+07	6.76547e+07	6.34854e+07
septin-2 [OS=Homo sapiens]	7.53478e+07	8.08677e+07	6.37554e+07	70660327	8.25723e+07	7.20867e+07	9.29589e+07	96500002	8.39075e+07
40S ribosomal protein S18 [OS=Homo sapiens]	3.85645e+09	3794823834	3581408088	3.66928e+09	3.50171e+09	3.75916e+09	2.95933e+09	3.21475e+09	2.72066e+09
Ras GTPase-activating-like protein IQGAP1 [OS=Homo sapiens]	4.02189e+07	3.71194e+07	3.43213e+07	3.4209e+07	2.9966e+07	3.40054e+07	2.87343e+07	2.77329e+07	2.47993e+07
26S proteasome regulatory subunit 4 [OS=Homo sapiens]	3.10895e+08	3.0763e+08	2.813e+08	275965504	2.52733e+08	2.76873e+08	3.06564e+08	313919272	3.0023e+08
DnaJ homolog subfamily A member 2 [OS=Homo sapiens]	1.6505e+08	1.77829e+08	1.39459e+08	1.12835e+08	1.29976e+08	1.41692e+08	1.53151e+08	1.61753e+08	1.28235e+08
Cytoskeleton-associated protein 4 [OS=Homo sapiens]	5.13032e+07	5.2626e+07	4.7913e+07	4.40349e+07	4.62298e+07	4.42683e+07	2.61855e+07	3.57388e+07	3.55401e+07
ATP-dependent Clp protease ATP-binding subunit clpX-like, mitochondrial [OS=Homo sapiens]	9.29874e+07	9.60005e+07	8.76644e+07	8.35232e+07	7.61322e+07	8.04852e+07	1.13544e+08	1.15106e+08	1.12819e+08
deoxynucleoside triphosphate triphosphohydrolase SAMHD1 [OS=Homo sapiens]	6.71841e+07	7.25244e+07	8.13735e+07	6.61819e+07	5.88447e+07	6.12027e+07	8.15188e+07	8.43101e+07	7.76264e+07
Heat shock protein beta-1 [OS=Homo sapiens]	4.68285e+08	4.76171e+08	4.33144e+08	3.46882e+08	3.2018e+08	3.26497e+08	711833256	7.40252e+08	7.12482e+08
Dolichyl-diphosphooligosaccharide--protein glycosyltransferase subunit 1 [OS=Homo sapiens]	4.13931e+07	4.66102e+07	3.64168e+07	3.63769e+07	3.19886e+07	3.49456e+07	3.17977e+07	3.5365e+07	3.37031e+07
replication factor C subunit 4 [OS=Homo sapiens]	191758600	1.9079e+08	1.88654e+08	1.7392e+08	1.72742e+08	1.82737e+08	1.54418e+08	1.71124e+08	1.62742e+08
Malate dehydrogenase, mitochondrial [OS=Homo sapiens]	1.87803e+08	193687800	1.62003e+08	1.76617e+08	1.59003e+08	1.62644e+08	1.73138e+08	1.69337e+08	1.52384e+08
ATP-binding cassette sub-family F member 2 [OS=Homo sapiens]	1.3557e+08	1.4282e+08	1.33994e+08	1.33293e+08	1.22902e+08	122327967	1.98817e+08	2.0457e+08	1.87776e+08
trifunctional purine biosynthetic protein adenosine-3 [OS=Homo sapiens]	6.35632e+07	6.73706e+07	5.77811e+07	5.89832e+07	5.2357e+07	5.41642e+07	5.39758e+07	5.82618e+07	5.51775e+07
40S ribosomal protein S4, X isoform [OS=Homo sapiens]	3.88042e+08	4.00998e+08	3.55046e+08	4.68389e+08	4.29729e+08	4.82396e+08	3.69951e+08	4.17242e+08	3.50348e+08
insulin receptor substrate 4 [OS=Homo sapiens]	6.59948e+07	6.89381e+07	6.15526e+07	7.82381e+07	6.64401e+07	7.1329e+07	6.20814e+07	6.21702e+07	5.63006e+07
T-complex protein 1 subunit gamma [OS=Homo sapiens]	2.74977e+08	2.87072e+08	2.58652e+08	2.22683e+08	1.93236e+08	2.39379e+08	1.98603e+08	1.98437e+08	1.87071e+08
E3 ubiquitin-protein ligase UBR5 [OS=Homo sapiens]	2.56479e+07	2.68568e+07	2.45959e+07	2.92004e+07	2.3361e+07	2.57994e+07	3.81638e+07	3.99647e+07	7.69984e+07
40S ribosomal protein S5 [OS=Homo sapiens]	2.93197e+08	3.26623e+08	2.74989e+08	3.927e+08	3.52107e+08	3.53141e+08	2.57425e+08	2.73909e+08	2.49192e+08
fructose-bisphosphate aldolase A [OS=Homo sapiens]	7.95858e+07	8.67371e+07	5.95303e+07	1.0914e+08	96310783	1.02917e+08	7.47691e+07	76981299	7.03955e+07
Heterogeneous nuclear ribonucleoprotein M [OS=Homo sapiens]	1.69937e+08	1.71452e+08	1.5641e+08	1.42973e+08	1.32175e+08	1.37311e+08	1.62612e+08	1.67363e+08	1.61644e+08
Cytochrome b-c1 complex subunit 2, mitochondrial [OS=Homo sapiens]	5.92249e+07	6.32666e+07	5.66028e+07	5.75865e+07	5.39311e+07	5.56044e+07	6.46887e+07	67109435	70825113
Apoptosis-inducing factor 1, mitochondrial [OS=Homo sapiens]	5.00176e+07	4.91695e+07	4.63201e+07	5.86121e+07	5.52412e+07	5.45723e+07	5.17497e+07	5.42782e+07	4.87559e+07
DNA replication licensing factor MCM4 [OS=Homo sapiens]	3.94086e+07	4.30317e+07	3.67334e+07	4.1744e+07	4.77239e+07	4.02122e+07	5.79023e+07	6.37546e+07	5.83643e+07
28S ribosomal protein S29, mitochondrial [OS=Homo sapiens]	5.40401e+07	5.99331e+07	5.11827e+07	4.91579e+07	4.56454e+07	4.54082e+07	59036044	5.96891e+07	5.8117e+07
26S proteasome regulatory subunit 6A [OS=Homo sapiens]	1.6317e+08	1.61921e+08	1.46274e+08	1.3675e+08	1.23154e+08	1.26118e+08	1.51311e+08	1.53289e+08	1.49666e+08
L-lactate dehydrogenase B chain [OS=Homo sapiens]	1.65847e+08	1.45067e+08	1.39747e+08	158425657	1.47868e+08	1.55979e+08	1.50901e+08	1.69588e+08	1.29426e+08
Filamin-B [OS=Homo sapiens]	5.90703e+07	5.97434e+07	5.36029e+07	5.05654e+07	3.86508e+07	4.75815e+07	5.88008e+07	6.22967e+07	5.81105e+07
Eukaryotic translation initiation factor 3 subunit B [OS=Homo sapiens]	6.29702e+07	6.03657e+07	5.8207e+07	5.56049e+07	5.02018e+07	4.90192e+07	6.07323e+07	6.26151e+07	5.46896e+07
E3 SUMO-protein ligase RanBP2 [OS=Homo sapiens]	4.03501e+07	3.99992e+07	3.47097e+07	3.02457e+07	3.44738e+07	3.09145e+07	3.862e+07	4.13405e+07	39804583
ribonuclease P protein subunit p30 [OS=Homo sapiens]	5.55762e+07	6.51141e+07	5.27645e+07	5.63959e+07	5.05402e+07	55695956	5.34047e+07	5.56609e+07	5.59291e+07
Beta-centractin [OS=Homo sapiens]	1.50286e+08	1.51519e+08	1.38754e+08	1.55718e+08	1.39942e+08	1.47224e+08	1.39423e+08	1.4464e+08	1.36919e+08
CTP synthase 1 [OS=Homo sapiens]	3.78177e+07	4.68469e+07	3.40731e+07	4.23832e+07	3.81166e+07	4.19058e+07	5.16072e+07	5.50605e+07	4.88713e+07
ATP-dependent RNA helicase DDX39A [OS=Homo sapiens]	1.09233e+08	1.14037e+08	1.03884e+08	122675626	1.15737e+08	1.08561e+08	1.11739e+08	113182494	1.00828e+08
condensin complex subunit 1 [OS=Homo sapiens]	4.72759e+07	2.95143e+07	2.89542e+07	1.95792e+07	1.82488e+07	2.02255e+07	2.52982e+07	2.6929e+07	2.31822e+07
Phosphoenolpyruvate carboxykinase [GTP], mitochondrial [OS=Homo sapiens]	1.03216e+08	1.09283e+08	9.26028e+07	1.01287e+08	8.84104e+07	9.84736e+07	1.22518e+08	1.24217e+08	1.16094e+08
splicing factor, proline- and glutamine-rich [OS=Homo sapiens]	1.511e+08	1.57811e+08	1.42995e+08	1.31657e+08	1.30273e+08	1.34688e+08	1.52865e+08	1.63771e+08	1.50844e+08
26S proteasome non-ATPase regulatory subunit 3 [OS=Homo sapiens]	8.7965e+07	84681157	8.7363e+07	5.60035e+07	5.69128e+07	5.4887e+07	6.77559e+07	7.0855e+07	7.29452e+07
Desmoglein-1 [OS=Homo sapiens]	5.12865e+07	5.14986e+07	4.85054e+07	1.57912e+07	1.45927e+07	1.52963e+07	6.50368e+06	7.59365e+06	7281109
dynactin subunit 2 [OS=Homo sapiens]	86850696	8.89491e+07	7.70354e+07	7.2537e+07	6.67092e+07	6.5515e+07	5.22711e+07	5.33609e+07	4.87862e+07
T-complex protein 1 subunit delta [OS=Homo sapiens]	1.05058e+08	1.06958e+08	9.53272e+07	8.67796e+07	7.26649e+07	5.60234e+07	1.00788e+08	1.02575e+08	9.79114e+07
Parafibromin [OS=Homo sapiens]	1.64213e+08	1.70433e+08	1.57654e+08	1.7201e+08	1.50902e+08	1.71225e+08	2.0885e+08	2.21754e+08	1.99349e+08
Coatomer subunit beta [OS=Homo sapiens]	3.68521e+07	3.82042e+07	3.69455e+07	3.7517e+07	3.56516e+07	4.02265e+07	4.81425e+07	4.9208e+07	4.88726e+07
Splicing factor 3B subunit 3 [OS=Homo sapiens]	50028347	6.06801e+07	5.59264e+07	51544664	5.3899e+07	48067603	73565975	6.72455e+07	73785785
Glutamate dehydrogenase 1, mitochondrial [OS=Homo sapiens]	1.17032e+08	1.21743e+08	1.14642e+08	1.24522e+08	9.49884e+07	1.20062e+08	1.33757e+08	1.40899e+08	1.336e+08
D-3-phosphoglycerate dehydrogenase [OS=Homo sapiens]	2.00665e+08	2.02227e+08	178821391	176121597	133142607	1.64648e+08	7.02271e+07	6.85465e+07	6.81087e+07
Kinesin-like protein KIF11 [OS=Homo sapiens]	2.69705e+07	2.83948e+07	2.54622e+07	2.83242e+07	2.67054e+07	2.99034e+07	3.30982e+07	3.17749e+07	2.55882e+07
splicing factor 3B subunit 1 [OS=Homo sapiens]	4.19445e+07	3.89038e+07	3.70993e+07	4.19405e+07	2.97038e+07	3.53193e+07	2.80295e+07	3.10451e+07	3.14762e+07
60S acidic ribosomal protein P0 [OS=Homo sapiens]	1.58299e+08	1.53202e+08	1.37033e+08	1.3418e+08	1.15507e+08	1.2275e+08	1.27829e+08	1.30085e+08	1.21875e+08
Trifunctional enzyme subunit beta, mitochondrial [OS=Homo sapiens]	2.53724e+08	2.67844e+08	2.54279e+08	2.46163e+08	222492529	242667159	1.91101e+08	2.03765e+08	1.57626e+08
prolyl 4-hydroxylase subunit alpha-1 [OS=Homo sapiens]	3.84293e+07	3.95091e+07	3.64297e+07	2.83408e+07	2.70713e+07	27460741	4.19404e+07	4.05973e+07	4.44057e+07
Prohibitin-2 [OS=Homo sapiens]	6.55586e+07	6.57064e+07	58587987	6.07847e+07	4.94561e+07	6.3169e+07	5.39349e+07	5.83453e+07	4.98396e+07
Prohibitin [OS=Homo sapiens]	9.62595e+07	1.00102e+08	9.27823e+07	7.87216e+07	6.18915e+07	6.91458e+07	7.46346e+07	7.82059e+07	7.37791e+07
rRNA 2'-O-methyltransferase fibrillarin [OS=Homo sapiens]	7.51419e+07	81578056	7.99158e+07	1.15414e+08	1.08643e+08	1.1452e+08	1.05228e+08	1.13211e+08	1.09853e+08
40S ribosomal protein S9 [OS=Homo sapiens]	8.82123e+08	9.10344e+08	8.50557e+08	1.12651e+09	1013281805	1.07481e+09	1.19384e+09	1.2541e+09	1.20305e+09
40S ribosomal protein S11 [OS=Homo sapiens]	1.15622e+09	1.15782e+09	1.08481e+09	1.04094e+09	1.01666e+09	1.08394e+09	1.32098e+09	1.46337e+09	1.1199e+09
Junction plakoglobin [OS=Homo sapiens]	8.92115e+07	9.08374e+07	78476302	3.44473e+07	2.59784e+07	3.04775e+07	1.92179e+07	1.84178e+07	1.62039e+07
FACT complex subunit SSRP1 [OS=Homo sapiens]	5.83174e+07	6.13946e+07	5.67161e+07	5.51875e+07	4.21405e+07	5.52507e+07	7.24829e+07	7.48769e+07	7.12791e+07
band 4.1-like protein 2 [OS=Homo sapiens]	2.63525e+07	2.51851e+07	2.27181e+07	2.52288e+07	2.27412e+07	2.3587e+07	2.47498e+07	2.75311e+07	26876233
epiplakin [OS=Homo sapiens]	2.40039e+07	2.307e+07	22038013	9.70516e+06	7.40712e+06	8.4547e+06	1.10587e+07	1.30947e+07	1.167e+07
Mitochondrial 10-formyltetrahydrofolate dehydrogenase [OS=Homo sapiens]	4.48222e+07	4.57438e+07	4.6091e+07	4.86933e+07	3.73515e+07	4.36549e+07	5.04285e+07	5.53745e+07	4.96162e+07
tubulin gamma-1 chain [OS=Homo sapiens]	80162840	8.71158e+07	7.40086e+07	7.44974e+07	6.47635e+07	7.01012e+07	7.68858e+07	8.01574e+07	7.31282e+07
ATP synthase subunit gamma, mitochondrial [OS=Homo sapiens]	6.74061e+08	6.9593e+08	6.19801e+08	455933701	448070823	4.76163e+08	6.59374e+08	6.95191e+08	5.72628e+08
Reticulocalbin-1 [OS=Homo sapiens]	8.87544e+07	8.67706e+07	6.71333e+07	5.67503e+07	5.06833e+07	5.2769e+07	1.32879e+08	1.40571e+08	1.36058e+08
Isoform 2 of Epimerase family protein SDR39U1 [OS=Homo sapiens]	2.18299e+07	2.02961e+07	1.42953e+07	2.84667e+07	25852460	2.5716e+07	2.35494e+07	2.41212e+07	1.84216e+07
Nuclear pore complex protein Nup214 [OS=Homo sapiens]	3.00128e+07	2.87104e+07	2.67798e+07	3.03327e+07	2.99059e+07	3.05677e+07	3.30586e+07	3.11891e+07	3.22408e+07
Peroxiredoxin-6 [OS=Homo sapiens]	1.26949e+08	1.30304e+08	1.20512e+08	1.2315e+08	1.05598e+08	1.12621e+08	9.28585e+07	93923831	9.18758e+07
Intraflagellar transport protein 74 homolog [OS=Homo sapiens]	4.8345e+07	4.9744e+07	4.39571e+07	4.13359e+07	3.59608e+07	3.99834e+07	1.1561e+07	1.47963e+07	1.19146e+07
Alpha-actinin-4 [OS=Homo sapiens]	7.87391e+07	8.08497e+07	7.02556e+07	5.79612e+07	1.82931e+07	5.62412e+07	2.54581e+07	2.33472e+07	2.27821e+07
NADH-ubiquinone oxidoreductase 75 kDa subunit, mitochondrial [OS=Homo sapiens]	3.94806e+07	3.78935e+07	34842918	28454687	25008135	2.6104e+07	4.10305e+07	4.16554e+07	4.25607e+07
DNA mismatch repair protein MSH2 [OS=Homo sapiens]	2.93237e+07	29608719	2.48969e+07	3.15525e+07	2.54291e+07	2.83084e+07	2.90878e+07	3.09779e+07	2.83288e+07
protoporphyrinogen oxidase [OS=Homo sapiens]	4.14584e+07	3.2386e+07	34683155	4.51128e+07	3.59252e+07	3.77731e+07	2.37741e+07	2.37876e+07	19883446
60S acidic ribosomal protein P2 [OS=Homo sapiens]	9.52565e+07	101058623	9.20866e+07	8.49156e+07	7.88889e+07	84135078	8.41255e+07	8.35027e+07	8.41833e+07
Coatomer subunit beta' [OS=Homo sapiens]	4.6508e+07	4.80725e+07	4.56942e+07	4.66439e+07	44164263	4.4161e+07	4.38983e+07	4.61862e+07	4.12436e+07
Heterogeneous nuclear ribonucleoprotein H [OS=Homo sapiens]	171519972	1.72015e+08	1.53368e+08	1.2255e+08	1.34587e+08	1.11275e+08	179823453	1.88227e+08	1.85386e+08
60s ribosomal protein l38 [OS=Homo sapiens]	1.95103e+09	2.26159e+09	1.93575e+09	2.01288e+09	1889583489	1.88586e+09	1.90149e+09	2.01891e+09	1936710500
Coatomer subunit gamma-1 [OS=Homo sapiens]	4.92061e+07	5.71537e+07	4.86126e+07	5.00934e+07	4.12649e+07	4.69784e+07	4.81755e+07	48523164	4.52231e+07
cullin-associated nedd8-dissociated protein 1 [OS=Homo sapiens]	1.96788e+07	2.11557e+07	1.87967e+07	2.18093e+07	1.90833e+07	2.07671e+07	1.96116e+07	1.94366e+07	2.03235e+07
eIF-2-alpha kinase activator GCN1 [OS=Homo sapiens]	2.71192e+07	2.66992e+07	2.54166e+07	3.23173e+07	2.98188e+07	3.0081e+07	3.14277e+07	2.94377e+07	2.93476e+07
L-lactate dehydrogenase A chain [OS=Homo sapiens]	3.36993e+08	3.22155e+08	2.89013e+08	3.22409e+08	2.93742e+08	3.02429e+08	2.23871e+08	2.22507e+08	2.23257e+08
Perilipin-3 [OS=Homo sapiens]	3.86076e+07	4.09332e+07	3.44624e+07	37099854	3.68369e+07	37093507	2.52826e+07	2.59012e+07	3.7999e+07
delta-1-pyrroline-5-carboxylate synthase [OS=Homo sapiens]	5.9978e+07	7.05445e+07	5.94823e+07	5.36455e+07	5.06934e+07	5.08084e+07	4.72302e+07	4.28038e+07	4.84952e+07
60S ribosomal protein L4 [OS=Homo sapiens]	8.80919e+07	9.55886e+07	8.50687e+07	9.62489e+07	9.17471e+07	9.99972e+07	102717834	1.08752e+08	1.10552e+08
Leucine--tRNA ligase, cytoplasmic [OS=Homo sapiens]	44205130	4.79438e+07	41610290	40504933	3.63521e+07	38083189	4.31475e+07	4.93176e+07	4.77019e+07
26S proteasome non-ATPase regulatory subunit 11 [OS=Homo sapiens]	5.74997e+07	6.08717e+07	4.65856e+07	5.54361e+07	5.17164e+07	5.33595e+07	4.38747e+07	4.62313e+07	4.4612e+07
C-1-tetrahydrofolate synthase, cytoplasmic [OS=Homo sapiens]	5.95382e+07	5.82516e+07	5.50335e+07	5.24509e+07	5.24714e+07	5.19517e+07	4.54243e+07	4.98739e+07	5.38116e+07
14-3-3 protein sigma [OS=Homo sapiens]	2.54927e+09	2.74001e+09	2.50838e+09	2.50706e+10	2.18284e+10	2.33092e+10	4.80211e+10	4.9435e+10	5.06991e+10
3-hydroxyacyl-CoA dehydrogenase type-2 [OS=Homo sapiens]	5.43007e+07	5.94992e+07	5.40162e+07	4.09649e+07	3.99265e+07	3.8348e+07	3.49913e+07	36851669	35834332
40S ribosomal protein S16 [OS=Homo sapiens]	1.69684e+09	1.74311e+09	1.92264e+09	1.71534e+09	1.48668e+09	1.59446e+09	1.72009e+09	1.72498e+09	1.71538e+09
Endoplasmin [OS=Homo sapiens]	4.02897e+07	4.75948e+07	4.17247e+07	6.61703e+07	53502739	6.04242e+07	6.2153e+07	62930194	6.37939e+07
Centrosomal protein of 55 kDa [OS=Homo sapiens]	38722742	3.9897e+07	3.82163e+07	3.84959e+07	3.52095e+07	3.65319e+07	7928673	8.95139e+06	9.08149e+06
Probable ATP-dependent RNA helicase DDX17 [OS=Homo sapiens]	4.15635e+07	4.45965e+07	3.57149e+07	3.85671e+07	3.31692e+07	3.59363e+07	3.79674e+07	3.74635e+07	3.40922e+07
Pre-mRNA-processing-splicing factor 8 [OS=Homo sapiens]	2.44819e+07	2.64226e+07	2.34788e+07	2.00604e+07	1.71556e+07	1.86313e+07	2.04022e+07	2.20151e+07	2.16131e+07
staphylococcal nuclease domain-containing protein 1 [OS=Homo sapiens]	3.15394e+07	3.08439e+07	26664883	2.89963e+07	2.55558e+07	2.4973e+07	2.67884e+07	2.86666e+07	2.24071e+07
Keratin, type I cytoskeletal 13 [OS=Homo sapiens]	2.44951e+09	2397714695	2.34377e+09	6.26859e+08	6.03838e+08	6.31475e+08	2.67932e+08	2.94994e+08	2.45743e+08
microtubule-associated protein 1B [OS=Homo sapiens]	3.23263e+07	3.61129e+07	3.26522e+07	35378390	3.20271e+07	3.39887e+07	4.54584e+07	4.68631e+07	4.27372e+07
medium-chain specific acyl-CoA dehydrogenase, mitochondrial [OS=Homo sapiens]	7.69983e+07	7.65296e+07	6.75983e+07	7.87386e+07	7.06879e+07	7.45441e+07	7.86137e+07	7.87585e+07	7.48068e+07
DCC-interacting protein 13-alpha [OS=Homo sapiens]	2.22719e+07	2.44591e+07	23829045	2.15404e+07	1.96415e+07	19734788	2.4709e+07	2.65463e+07	2.51781e+07
isocitrate dehydrogenase [NAD] subunit beta, mitochondrial [OS=Homo sapiens]	8.4938e+07	86142419	7.66855e+07	8.00348e+07	7.07409e+07	7.38697e+07	6.64191e+07	67017448	6.05069e+07
Heterogeneous nuclear ribonucleoprotein U [OS=Homo sapiens]	1.57176e+08	164369251	1.39634e+08	1.50292e+08	141456456	1.46559e+08	1.48593e+08	1.87372e+08	1.54675e+08
Threonine--tRNA ligase, cytoplasmic [OS=Homo sapiens]	4.1693e+07	4.084e+07	4.02326e+07	2.24107e+07	3.17663e+07	2.2763e+07	4.65809e+07	4.81213e+07	5.15139e+07
Succinate--CoA ligase [GDP-forming] subunit beta, mitochondrial [OS=Homo sapiens]	9.15991e+07	9.4865e+07	8.30453e+07	8.30452e+07	7.27326e+07	7.39115e+07	8.6994e+07	8.84606e+07	9.26634e+07
Regulator of nonsense transcripts 1 [OS=Homo sapiens]	2.23243e+07	2.50912e+07	2.15768e+07	2.2099e+07	2.0833e+07	22571816	2.12601e+07	2.21926e+07	2.25145e+07
Nuclear distribution protein nudE homolog 1 [OS=Homo sapiens]	3.49686e+07	3.5415e+07	2.87638e+07	3.00964e+07	28551838	3.01511e+07	1.77109e+07	1.14363e+07	9.67276e+06
Double-strand break repair protein MRE11 [OS=Homo sapiens]	27489039	3.58627e+07	3.1475e+07	2.53532e+07	2.13227e+07	2.37754e+07	3.94483e+07	3.84389e+07	3.59236e+07
Heterogeneous nuclear ribonucleoprotein K [OS=Homo sapiens]	3.22337e+07	3.51814e+07	2.91573e+07	2.98177e+07	2.66243e+07	2.64684e+07	2.35242e+07	2.42644e+07	2.15556e+07
Extended synaptotagmin-1 [OS=Homo sapiens]	1.58334e+07	1.56185e+07	1.29595e+07	1.28222e+07	1.09062e+07	1.23492e+07	1.49593e+07	1.40152e+07	1.5462e+07
Tudor-interacting repair regulator protein [OS=Homo sapiens]	5.66084e+07	6.25389e+07	5.8554e+07	8.4361e+07	7.40648e+07	8.15157e+07	7.80904e+07	8.07563e+07	7.47491e+07
Dolichyl-diphosphooligosaccharide--protein glycosyltransferase subunit 2 [OS=Homo sapiens]	1.8471e+07	2.16177e+07	1.83318e+07	1.70412e+07	1.44403e+07	1.59044e+07	2.10102e+07	2.38932e+07	1.91943e+07
tRNA-splicing ligase RtcB homolog [OS=Homo sapiens]	3.29934e+08	62153031	3.21165e+08	90981215	8.52218e+07	8.95827e+07	6.46736e+07	6.8577e+07	80468280
Pre-mRNA-processing factor 19 [OS=Homo sapiens]	80582411	8.32471e+07	79078458	35813412	4.49181e+07	3.47552e+07	5.52457e+07	5.99552e+07	5.13291e+07
26S proteasome regulatory subunit 10B [OS=Homo sapiens]	1.05562e+08	1.14625e+08	98905460	9.46544e+07	8.48845e+07	8.67569e+07	1.06502e+08	1.11834e+08	1.0087e+08
40S ribosomal protein S17 [OS=Homo sapiens]	1.23773e+08	1.35327e+08	1.15946e+08	1.2601e+08	1.14362e+08	1.1611e+08	1.3093e+08	1.38794e+08	1.2769e+08
Intraflagellar transport protein 20 homolog [OS=Homo sapiens]	5.26049e+07	5.9148e+07	4.11878e+07	4.48477e+07	42744017	3.99695e+07	1.99862e+07	18649393	16729855
galactokinase [OS=Homo sapiens]	4.18043e+07	4.38645e+07	3.7781e+07	2.16892e+07	2.25252e+07	1.93588e+07	3.73209e+07	4.95749e+07	5.40114e+07
40S ribosomal protein S10 [OS=Homo sapiens]	9.00186e+08	1.02616e+09	8.73036e+08	7.68767e+08	7.44013e+08	8.49386e+08	8.63538e+08	9.61744e+08	8.32909e+08
myosin-14 [OS=Homo sapiens]	3.36944e+07	3.35811e+07	3.19897e+07	3.05014e+07	2.77107e+07	2.79565e+07	2.86815e+07	3.00683e+07	2.75795e+07
Coatomer subunit gamma-2 [OS=Homo sapiens]	4.81047e+07	5.4794e+07	4.73326e+07	5.44815e+07	47318101	4.93916e+07	4.78538e+07	4.74932e+07	4.26628e+07
Elongation factor 2 [OS=Homo sapiens]	4.30754e+07	4.43139e+07	3.94168e+07	3.97369e+07	3.44576e+07	3.77877e+07	40217306	4.32945e+07	3.74859e+07
MICOS complex subunit Mic60 [OS=Homo sapiens]	1.71372e+07	18211483	1.52267e+07	1.51282e+07	1.56027e+07	14420849	6.50973e+06	6.94425e+06	6.61038e+06
Calcium-binding mitochondrial carrier protein Aralar2 [OS=Homo sapiens]	1.62301e+07	1.82183e+07	1.60481e+07	1.99981e+07	1.68537e+07	1.83246e+07	1.44643e+07	1.159e+07	1.3056e+07
Condensin complex subunit 2 [OS=Homo sapiens]	2.10258e+07	2.18171e+07	2.37596e+07	2.43933e+07	23158945	2.28023e+07	3.11309e+07	2.90131e+07	2.54239e+07
F-actin-capping protein subunit alpha-1 [OS=Homo sapiens]	9.81296e+07	1.03421e+08	9.44321e+07	9.17856e+07	8.45865e+07	8.96302e+07	8.18677e+07	85244928	8.54463e+07
Adenosylhomocysteinase [OS=Homo sapiens]	3.05612e+07	3.26231e+07	2.66639e+07	9.02159e+07	3.96432e+07	8.5403e+07	1.56948e+07	2.05097e+07	2.07298e+07
Prolyl 4-hydroxylase subunit alpha-2 [OS=Homo sapiens]	1.76486e+07	1.8914e+07	1.65442e+07	1.41844e+07	1.35417e+07	1.31158e+07	2.30428e+07	2.46488e+07	2.32125e+07
eukaryotic translation initiation factor 4 gamma 1 [OS=Homo sapiens]	3.10523e+07	32161160	2.84224e+07	3.82973e+07	3.88356e+07	3.56895e+07	5.57349e+07	5.26672e+07	5.29466e+07
Acyl-CoA dehydrogenase family member 9, mitochondrial [OS=Homo sapiens]	3.87319e+07	3.73953e+07	2.86735e+07	3.29471e+07	2.32872e+07	3.16038e+07	9.57889e+06	9.75558e+06	8.03658e+06
NADH dehydrogenase [ubiquinone] iron-sulfur protein 3, mitochondrial [OS=Homo sapiens]	4.62902e+07	4.89512e+07	4.1132e+07	4.44987e+07	3.32648e+07	3.51205e+07	4.21196e+07	4.28554e+07	4.20851e+07
Polyadenylate-binding protein 1 [OS=Homo sapiens]	3.41078e+07	34102463	3.05285e+07	1.61118e+08	1.44816e+08	1.59297e+08	176107669	1.96569e+08	170902608
eukaryotic translation initiation factor 3 subunit C-like protein [OS=Homo sapiens]	3.92885e+07	4.09694e+07	3.92739e+07	3.37197e+07	3.01126e+07	31482130	3.94028e+07	4.18079e+07	3.83528e+07
coatomer subunit alpha [OS=Homo sapiens]	2.68116e+07	2.76465e+07	2.36243e+07	2.66579e+07	2.34481e+07	2.52222e+07	1.8825e+07	1.97069e+07	2.35273e+07
Eukaryotic translation initiation factor 3 subunit H [OS=Homo sapiens]	6.26752e+07	6.47434e+07	6.97212e+07	9.31132e+07	8.53818e+07	8.35817e+07	1.39337e+08	1.36727e+08	9.77797e+07
Ras GTPase-activating protein-binding protein 1 [OS=Homo sapiens]	3.88616e+07	4.21425e+07	3.77927e+07	3.52416e+07	5.65918e+07	3.72036e+07	3.64354e+07	7.14934e+07	7.66826e+07
ATP synthase subunit O, mitochondrial [OS=Homo sapiens]	82453906	8.36116e+07	7.55017e+07	70252221	5.85998e+07	6.89051e+07	7.79202e+07	8.26097e+07	7.81666e+07
replication factor C subunit 3 [OS=Homo sapiens]	4.33864e+07	4.72523e+07	3.69289e+07	4.274e+07	3.85816e+07	40798830	4.25444e+07	3.94944e+07	4.18736e+07
Aspartate--tRNA ligase, cytoplasmic [OS=Homo sapiens]	5.74732e+07	5.95965e+07	5.56089e+07	46103283	4.07382e+07	4.09405e+07	4.25935e+07	4.54859e+07	4.34972e+07
voltage-dependent anion-selective channel protein 1 [OS=Homo sapiens]	6.48667e+07	6.72714e+07	5.93716e+07	6.22358e+07	5.56002e+07	6.06816e+07	5.88785e+07	64321040	5.62175e+07
Glycogen phosphorylase, brain form [OS=Homo sapiens]	4.32838e+07	4.32944e+07	3.78703e+07	4.14139e+07	3.35534e+07	3.82628e+07	4.6703e+07	4.57732e+07	4.8016e+07
Transitional endoplasmic reticulum ATPase [OS=Homo sapiens]	2.17737e+07	1.98412e+07	1.79893e+07	1.70835e+07	1.64037e+07	1.71465e+07	9.36949e+06	9.40943e+06	9.99042e+06
multifunctional protein ADE2 [OS=Homo sapiens]	6.50271e+07	6.41696e+07	6.0492e+07	7.22012e+07	5.96264e+07	7.48896e+07	7.47167e+07	7.13904e+07	7.02194e+07
Kinesin-like protein KIF23 [OS=Homo sapiens]	8.47309e+06	7.99771e+06	6.93419e+06	1.00677e+07	8.10284e+06	8.18358e+06	2.96161e+07	2.79829e+07	2.27581e+07
Creatine kinase B-type [OS=Homo sapiens]	3.40396e+07	3.75282e+07	3.1358e+07	3.04358e+07	2.84798e+07	2.80845e+07	2.84151e+07	2.78261e+07	2.61762e+07
Eukaryotic translation initiation factor 3 subunit E [OS=Homo sapiens]	2.9571e+07	2.97297e+07	2.62716e+07	1.72723e+07	1.63307e+07	1.63312e+07	8.08765e+07	7.77024e+07	8.09385e+07
Interleukin enhancer-binding factor 2 [OS=Homo sapiens]	5.3246e+07	5.29047e+07	46760798	5.08684e+07	40235716	4.31785e+07	6.76304e+07	6.43633e+07	6.40605e+07
DnaJ homolog subfamily B member 6 [OS=Homo sapiens]	9.76069e+07	9.80924e+07	8.4306e+07	8.42886e+07	7.77689e+07	8.53363e+07	1.10257e+08	1.20115e+08	1.11965e+08
40S ribosomal protein S2 [OS=Homo sapiens]	2.38644e+08	2.46879e+08	2.20674e+08	234406384	2.14686e+08	223931838	2.48506e+08	2.56643e+08	2.37645e+08
Coatomer subunit delta [OS=Homo sapiens]	8.71506e+07	8.89234e+07	6.07628e+07	5.85043e+07	5.184e+07	5.51798e+07	6.16964e+07	6.32656e+07	6.34831e+07
Mannosyl-oligosaccharide glucosidase [OS=Homo sapiens]	2.33633e+07	2.29447e+07	2.10947e+07	2.13053e+07	1.65278e+07	1.89331e+07	1.01316e+07	9.73377e+06	8.64447e+06
DNA-directed RNA polymerase II subunit RPB1 [OS=Homo sapiens]	7.91997e+06	7.9384e+06	7.84862e+06	6.88366e+06	6334365	6.59826e+06	1.0824e+07	1.11921e+07	1.02374e+07
Dolichyl-diphosphooligosaccharide--protein glycosyltransferase 48 kDa subunit [OS=Homo sapiens]	4.93057e+07	4.79733e+07	3.80532e+07	4.17919e+07	3.13296e+07	3.8985e+07	2.8086e+07	2.87438e+07	2.67987e+07
L-2-hydroxyglutarate dehydrogenase, mitochondrial [OS=Homo sapiens]	4.85839e+07	5.28005e+07	4.2841e+07	4.82354e+07	3.91366e+07	4.11241e+07	4.556e+07	4.27563e+07	40220885
FACT complex subunit SPT16 [OS=Homo sapiens]	3.38569e+07	3.30269e+07	3.34735e+07	36035436	3.62252e+07	3.59786e+07	2.40024e+07	2.49958e+07	2.45077e+07
LIM domain and actin-binding protein 1 [OS=Homo sapiens]	3.98266e+07	4.24951e+07	3.73519e+07	3.20481e+07	2.79157e+07	2.7774e+07	4.44014e+07	5.02589e+07	3.97932e+07
lysosomal alpha-glucosidase [OS=Homo sapiens]	2.16106e+07	2.23807e+07	2.05325e+07	2.20019e+07	2.00495e+07	2.1434e+07	4.20966e+07	4.58009e+07	4.39981e+07
Lamina-associated polypeptide 2, isoforms beta/gamma [OS=Homo sapiens]	4.33545e+07	4.86615e+07	45802415	4.528e+07	4.13907e+07	4.31204e+07	4.7753e+07	5.22992e+07	4.60728e+07
Nucleolar RNA helicase 2 [OS=Homo sapiens]	3.47101e+07	3.49975e+07	4.00606e+07	4.4373e+07	39511374	37007817	3.2939e+07	3.63673e+07	3.52759e+07
Large proline-rich protein BAG6 [OS=Homo sapiens]	3.4647e+07	35026901	31166300	28972768	2.25873e+07	2.76924e+07	2.50445e+07	2.5053e+07	2.50422e+07
Metastasis-associated protein MTA2 [OS=Homo sapiens]	3.71567e+07	38186314	2.96846e+07	30207800	2.58193e+07	2.79411e+07	3.0392e+07	2.98784e+07	2.86868e+07
Aspartate aminotransferase, mitochondrial [OS=Homo sapiens]	49976744	5.47248e+07	4.88597e+07	48094717	4.07824e+07	4.57867e+07	4.38752e+07	46612413	4.70225e+07
Enoyl-CoA hydratase, mitochondrial [OS=Homo sapiens]	34469853	36198332	3.3008e+07	3.2123e+07	2.90939e+07	3.02251e+07	3.48988e+07	3.50646e+07	34451835
Calnexin [OS=Homo sapiens]	8.71135e+07	96275086	7.79795e+07	5.68336e+07	5.07824e+07	4.9294e+07	8.54411e+07	8.51679e+07	88469914
arginine--tRNA ligase, cytoplasmic [OS=Homo sapiens]	2.87249e+07	2.7548e+07	2.57948e+07	2.50457e+07	2.45561e+07	2.46391e+07	2.87746e+07	27781815	2.71077e+07
E3 ubiquitin-protein ligase HUWE1 [OS=Homo sapiens]	1.36586e+07	1.48993e+07	1.32213e+07	1.12565e+07	8.84914e+06	9.91396e+06	1.16962e+07	1.13777e+07	1.12106e+07
X-ray repair cross-complementing protein 5 [OS=Homo sapiens]	4.80709e+07	4.99247e+07	4.50016e+07	5.33686e+07	4.22044e+07	4.90806e+07	4.56105e+07	4.91974e+07	4.73935e+07
Short/branched chain specific acyl-CoA dehydrogenase, mitochondrial [OS=Homo sapiens]	2.68051e+07	2.61006e+07	22361133	1.83637e+07	1.95426e+07	1.95288e+07	2.43434e+07	2.47566e+07	2.27036e+07
isocitrate dehydrogenase [NAD] subunit gamma, mitochondrial [OS=Homo sapiens]	58885092	68014900	5.85539e+07	67181940	60260039	6.73477e+07	7.70959e+07	7.91828e+07	7.64876e+07
Sec1 family domain-containing protein 1 [OS=Homo sapiens]	1.5574e+07	1.90349e+07	1.52281e+07	1.80416e+07	1.67701e+07	2.14642e+07	2.1636e+07	1.84475e+07	2.45239e+07
Regulation of nuclear pre-mRNA domain-containing protein 1A [OS=Homo sapiens]	2.57097e+07	2.72617e+07	2.49983e+07	23398391	2.03803e+07	2.1462e+07	1.59021e+07	1.7138e+07	1.65949e+07
Vacuolar protein sorting-associated protein 4A [OS=Homo sapiens]	6.70208e+07	68061326	65944188	5.67944e+07	4.96808e+07	5.38204e+07	63156757	66419633	6.82196e+07
Tripeptidyl-peptidase 1 [OS=Homo sapiens]	8.54049e+07	8.94698e+07	85676853	7.75192e+07	73481647	71758149	1.07684e+08	1.14152e+08	1.14336e+08
116 kDa U5 small nuclear ribonucleoprotein component [OS=Homo sapiens]	3.04894e+07	3.37268e+07	3.01931e+07	2.39899e+07	1.98943e+07	2.40056e+07	2.33963e+07	2.55755e+07	2.31305e+07
exosome complex exonuclease RRP44 [OS=Homo sapiens]	1.64488e+08	1.65959e+08	1.59367e+08	3.04902e+07	2.72101e+07	2.84606e+07	32600282	3.36608e+07	2.98943e+07
Eukaryotic translation initiation factor 3 subunit A [OS=Homo sapiens]	3.80125e+07	4.04571e+07	3.7913e+07	4.14456e+07	3.87822e+07	3.93766e+07	2.97295e+07	3.14647e+07	2.55763e+07
45 kDa calcium-binding protein [OS=Homo sapiens]	5.18442e+07	5.86658e+07	5.23945e+07	5.21032e+07	49162390	4.80563e+07	7.1132e+07	71963646	5.03052e+07
Cytoskeleton-associated protein 5 [OS=Homo sapiens]	1.43377e+07	1.50712e+07	1.25951e+07	1.38211e+07	1.26961e+07	1.33129e+07	1.1395e+07	1.29518e+07	1.15211e+07
Probable serine carboxypeptidase CPVL [OS=Homo sapiens]	6.37106e+07	7.40584e+07	6.47604e+07	8.37404e+07	7.03405e+07	7.36604e+07	9.32832e+07	106497166	9.98504e+07
Complement component 1 Q subcomponent-binding protein, mitochondrial [OS=Homo sapiens]	68904901	72353088	6.14803e+07	6.48262e+07	6.02458e+07	5.87659e+07	6.40922e+07	6.52295e+07	6.50477e+07
Annexin A2 [OS=Homo sapiens]	22736618	2.23658e+07	1.84908e+07	3.97987e+06	3.16905e+06	2.89402e+06	492850	743737	1.34914e+06
26S proteasome non-ATPase regulatory subunit 7 [OS=Homo sapiens]	1.01237e+07	1.60254e+07	1.15124e+07	1.64302e+07	1.7089e+07	1.70965e+07	1.55494e+07	1.63769e+07	1.38565e+07
Poly [ADP-ribose] polymerase 1 [OS=Homo sapiens]	30071496	3.03895e+07	28680807	28550115	2.74987e+07	2.81241e+07	2.91873e+07	2.94101e+07	2.73169e+07
Pyruvate dehydrogenase E1 component subunit beta, mitochondrial [OS=Homo sapiens]	8.79146e+07	9.05114e+07	8.36209e+07	8.86162e+07	7.72405e+07	8.50899e+07	1.06e+08	111074611	1.0515e+08
Isocitrate dehydrogenase [NAD] subunit alpha, mitochondrial [OS=Homo sapiens]	1.68102e+08	1.74009e+08	1.55783e+08	1.66935e+08	1.46401e+08	1.48871e+08	2.01468e+08	2.07498e+08	2.0443e+08
Keratin, type II cytoskeletal 78 [OS=Homo sapiens]	1.32137e+08	1.23e+08	1.021e+08	1.14268e+07	9.85305e+06	9.72824e+06	1.37368e+07	3.13843e+07	6.08166e+06
probable ATP-dependent RNA helicase DDX5 [OS=Homo sapiens]	3.88826e+07	4.21304e+07	3.62374e+07	3.8498e+07	2.87711e+07	3.64211e+07	4.05641e+07	3.42297e+07	3.41402e+07
Eukaryotic translation initiation factor 3 subunit I [OS=Homo sapiens]	4.56879e+07	4.49264e+07	4.2851e+07	4.63327e+07	4.18958e+07	4.42335e+07	4.69022e+07	4.96238e+07	4.2358e+07
DNA polymerase delta catalytic subunit [OS=Homo sapiens]	1.67127e+07	1.96974e+07	1.85075e+07	2.91389e+07	2.26516e+07	26186373	2.53321e+07	2.34906e+07	2.35334e+07
Stomatin-like protein 2, mitochondrial [OS=Homo sapiens]	1.79312e+07	16714994	1.30469e+07	1.31991e+07	1.34345e+07	1.42434e+07	8.44412e+06	1.08989e+07	6.95644e+06
Protein disulfide-isomerase [OS=Homo sapiens]	2.86957e+07	3.02389e+07	2.54689e+07	2.22185e+07	2.2128e+07	2.21775e+07	3.10753e+07	3.13015e+07	3.00035e+07
glutamine--fructose-6-phosphate aminotransferase [isomerizing] 1 [OS=Homo sapiens]	2.77399e+07	3.11188e+07	2.73018e+07	2.63715e+07	2.44224e+07	2.56042e+07	2.4645e+07	2.56004e+07	2.54095e+07
ATP-dependent RNA helicase DDX3X [OS=Homo sapiens]	2.31379e+07	2.60331e+07	2.19115e+07	17867635	14936161	1.59571e+07	1.97748e+07	1.982e+07	1.86662e+07
histone H4 [OS=Homo sapiens]	6.91011e+08	7.16086e+08	665807235	6.97929e+08	6.54395e+08	6.89856e+08	4.04511e+08	4.33351e+08	424238836
Kinesin-1 heavy chain [OS=Homo sapiens]	1.45058e+07	15484247	1.30872e+07	15317728	1.34303e+07	1.3796e+07	1.38929e+07	1.50735e+07	1.52e+07
40S ribosomal protein S8 [OS=Homo sapiens]	7.13521e+07	7.81665e+07	68716291	58030508	5.20426e+07	5.21963e+07	5.79274e+07	5.68103e+07	5.24518e+07
Proteasome activator complex subunit 3 [OS=Homo sapiens]	2.6871e+07	2.53024e+07	2.39207e+07	3.09041e+07	2.63915e+07	2.68933e+07	2.56091e+07	2.54508e+07	2.7056e+07
Histone-binding protein RBBP7 [OS=Homo sapiens]	5.81074e+07	6.15119e+07	5.62894e+07	2.85564e+07	3.07721e+07	2.99227e+07	5.91064e+07	6.72509e+07	6.53321e+07
Isoform 2 of Tropomyosin alpha-3 chain [OS=Homo sapiens]	58381645	6.22356e+07	5.324e+07	5.79e+07	5.12462e+07	5.42782e+07	3.67428e+07	3.80537e+07	3.8267e+07
40S ribosomal protein S13 [OS=Homo sapiens]	189139757	2.05802e+08	1.74767e+08	1.78094e+08	1.66048e+08	1.72099e+08	1.44473e+08	1.50339e+08	1.44021e+08
Myosin light polypeptide 6 [OS=Homo sapiens]	104911126	1.03736e+08	9.46158e+07	1.02063e+08	9.09702e+07	98648542	8.69311e+07	9.19095e+07	8.25576e+07
Atp-dependent rna helicase a [OS=Homo sapiens]	1.32525e+07	1.36673e+07	1.2616e+07	1.53839e+07	1.40512e+07	1.38037e+07	1.28939e+07	1.31465e+07	1.35949e+07
Importin subunit beta-1 [OS=Homo sapiens]	2.80107e+07	2.86057e+07	2.51972e+07	2.46231e+07	2.08772e+07	2.30009e+07	2.04975e+07	2.3253e+07	1.8542e+07
Protein PBDC1 [OS=Homo sapiens]	5.81318e+07	5.85872e+07	5.37437e+07	3.62042e+07	3.29922e+07	3.43735e+07	2.08699e+07	2.06284e+07	1.87895e+07
Hypoxia up-regulated protein 1 [OS=Homo sapiens]	1.49397e+07	1.74474e+07	1.27671e+07	1.36962e+07	1.35209e+07	1.46457e+07	1.67373e+07	1.85131e+07	1.81296e+07
Cleavage stimulation factor subunit 3 [OS=Homo sapiens]	1.27414e+08	1.2882e+08	1.09806e+08	1.25372e+08	1.0953e+08	111170148	1.46113e+07	1.46819e+07	1.28926e+07
pantothenate kinase 4 [OS=Homo sapiens]	1.18608e+07	1.224e+07	9.55073e+06	1.10081e+07	1.01794e+07	1.03684e+07	9.9832e+06	1.10753e+07	9.04626e+06
Neurofilament medium polypeptide [OS=Homo sapiens]	47751351	4.87535e+07	4.63595e+07	1.17536e+07	8.95152e+06	1.13999e+07	46884545	4.73862e+07	4.59191e+07
ribose-phosphate pyrophosphokinase 1 [OS=Homo sapiens]	60339996	59868953	5.4383e+07	5.98315e+07	5.30447e+07	5.6084e+07	7.39788e+07	7.83564e+07	7.40855e+07
Calcyclin-binding protein [OS=Homo sapiens]	8.91158e+07	9.19102e+07	8.35392e+07	8.24856e+07	7.64125e+07	86401443	7.98306e+07	8.23819e+07	8.20237e+07
probable ATP-dependent RNA helicase DDX46 [OS=Homo sapiens]	1.52018e+07	1.70242e+07	1.46245e+07	1.54084e+07	1.49329e+07	1.41005e+07	1.03483e+07	1.19346e+07	1.03832e+07
Isoform 2 of Ribonucleoprotein PTB-binding 1 [OS=Homo sapiens]	2.14623e+07	2.36211e+07	1.90867e+07	1.47938e+07	1.58186e+07	1.5309e+07	1.2117e+07	1.31567e+07	1.45239e+07
DnaJ homolog subfamily A member 3, mitochondrial [OS=Homo sapiens]	3.31389e+07	3.41402e+07	2.94141e+07	3.00313e+07	2.7452e+07	2.6943e+07	3.0253e+07	3.22558e+07	2.73416e+07
la-related protein 4B [OS=Homo sapiens]	2.85481e+07	27699968	2.94008e+07	2.84773e+07	2.73656e+07	2.9368e+07	3.00408e+07	3.16664e+07	2.94159e+07
Isoform 3 of Nucleoside diphosphate kinase B [OS=Homo sapiens]	1.48783e+08	1.61305e+08	1.41814e+08	1.29202e+08	1.1557e+08	1.21456e+08	8.7108e+07	8.75471e+07	8.34689e+07
Macrophage Migration inhibitory factor [OS=Homo sapiens]	1.82408e+09	1.9131e+09	1779887104	1.43675e+09	1.30337e+09	1.41124e+09	1.53746e+09	1.49916e+09	1.49383e+09
TAR DNA-binding protein 43 [OS=Homo sapiens]	2.51407e+07	2.70087e+07	2.2053e+07	2.11861e+07	2.03151e+07	2.17435e+07	2.4035e+07	2.88713e+07	2.38878e+07
60S ribosomal protein L13 [OS=Homo sapiens]	2.28816e+08	2.35849e+08	2.99829e+08	3.2042e+08	2.91983e+08	3.10719e+08	3.08563e+08	3.05199e+08	1.85813e+08
nuclear migration protein nudC [OS=Homo sapiens]	7.0507e+07	7.16224e+07	6.08056e+07	6.95474e+07	6.78495e+07	6.97051e+07	65377957	7.30926e+07	6.56554e+07
Factor VIII intron 22 protein [OS=Homo sapiens]	31710022	3.24783e+07	30332140	2.86706e+07	2.492e+07	2.64478e+07	2.35762e+07	2.29361e+07	2.32368e+07
Non-POU domain-containing octamer-binding protein [OS=Homo sapiens]	1.07336e+08	113554136	1.0799e+08	9.05385e+07	9.16269e+07	9.65188e+07	1.13866e+08	1.19166e+08	9.76263e+07
60S ribosomal protein L18 [OS=Homo sapiens]	8.48941e+07	8.935e+07	7.81319e+07	8.73978e+07	7.7914e+07	8.01124e+07	7.0356e+07	6.73673e+07	6.74336e+07
deoxyribose-phosphate aldolase [OS=Homo sapiens]	1.60466e+07	1.68683e+07	1.65184e+07	1.98234e+07	1.70595e+07	1.80169e+07	23161395	2.16162e+07	2.22049e+07
Host cell factor 1 [OS=Homo sapiens]	1.12164e+07	1.23886e+07	9.14961e+06	1.43406e+07	1.23369e+07	1.09724e+07	1.64606e+07	1.41847e+07	1.93706e+07
Dihydrolipoyllysine-residue acetyltransferase component of pyruvate dehydrogenase complex, mitochondrial [OS=Homo sapiens]	80745587	8.41156e+07	7.4414e+07	79115728	7.34884e+07	73929725	6.01453e+07	6.04052e+07	5.93733e+07
40S ribosomal protein S23 [OS=Homo sapiens]	2.17729e+08	2.18022e+08	2.00102e+08	2.08375e+08	1.9103e+08	2.00297e+08	2.51053e+08	2.56253e+08	2.39892e+08
galectin-7 [OS=Homo sapiens]	6.58166e+07	6.91751e+07	6.19971e+07	4175816	3.26411e+06	4.08019e+06
kinetochore protein SPC24 [OS=Homo sapiens]	1.77644e+07	1.88498e+07	1.66369e+07	1.48487e+07	1.24497e+07	14849873	1.51928e+07	15400726	9.88343e+06
Polymerase delta-interacting protein 2 [OS=Homo sapiens]	3.73787e+07	3.92648e+07	3.73202e+07	3.32993e+07	2.91624e+07	33774264	4.47105e+07	4.36844e+07	4.55619e+07
Cleavage stimulation factor subunit 1 [OS=Homo sapiens]	2.03308e+07	1.9644e+07	1.85186e+07	1.9471e+07	19116464	1.73165e+07	1.4986e+07	1.56838e+07	1.60984e+07
40S ribosomal protein S20 [OS=Homo sapiens]	8.47346e+08	8.48378e+08	7.78581e+08	7.13568e+08	6.65415e+08	6.69633e+08	675504292	730044288	647168541
Heat shock 70 kDa protein 14 [OS=Homo sapiens]	3.14879e+07	3.40031e+07	2.87314e+07	3.02061e+07	2.84204e+07	28181502	3.58932e+07	3.59391e+07	3.63575e+07
cytoplasmic dynein 1 intermediate chain 2 [OS=Homo sapiens]	9.2253e+06	9.6558e+06	8.03552e+06	1.38682e+06	1.27674e+06	1.06792e+06	6.0164e+06	4184603	5.8024e+06
60S ribosomal protein L7a [OS=Homo sapiens]	4.99235e+07	5.08896e+07	4.71313e+07	4.59547e+07	4.08473e+07	4.26572e+07	5.84461e+07	6.21834e+07	6.05936e+07
Sodium/potassium-transporting ATPase subunit alpha-1 [OS=Homo sapiens]	1.35054e+07	1.39916e+07	13723704	8.59614e+06	1.10913e+07	9.41513e+06	1.86075e+07	1.89748e+07	1.97001e+07
Transcription elongation regulator 1 [OS=Homo sapiens]	2.73339e+07	2.42209e+07	1.85406e+07	1.61119e+07	1.44299e+07	1.54198e+07	2.37334e+07	2.41238e+07	2.62091e+07
26S proteasome non-ATPase regulatory subunit 1 [OS=Homo sapiens]	3.35715e+07	3.618e+07	3.19208e+07	2.84338e+07	2.7599e+07	2.75465e+07	3.50142e+07	3.77952e+07	3.67438e+07
Nascent polypeptide-associated complex subunit alpha [OS=Homo sapiens]	6.13734e+07	64993470	5.73528e+07	53928033	5.00214e+07	5.26599e+07	5.72541e+07	59542784	55039605
DNA-directed RNA polymerases I and III subunit RPAC1 [OS=Homo sapiens]	2.1886e+07	2.10547e+07	2.01406e+07	14789062	1.14872e+07	1.194e+07	1.16026e+07	1.25017e+07	1.18866e+07
Polypyrimidine tract-binding protein 1 [OS=Homo sapiens]	2.59957e+07	2.6469e+07	2.14446e+07	3.04971e+07	2.84466e+07	3.02579e+07	2.19847e+07	2.24363e+07	2.04642e+07
DNA polymerase delta subunit 3 [OS=Homo sapiens]	2.57122e+07	2.49941e+07	2.12679e+07	1.90689e+07	1.6429e+07	1.78707e+07	31634915	3.00731e+07	3.04099e+07
Metastasis-associated protein MTA1 [OS=Homo sapiens]	2.13676e+07	2.06814e+07	2.02177e+07	2.06968e+07	16931486	1.70656e+07	2.42029e+07	1.99767e+07	2.05336e+07
Histone-binding protein RBBP4 [OS=Homo sapiens]	6.81761e+07	73044958	6.77821e+07	4.24987e+07	4.06386e+07	4.2029e+07	7.19535e+07	7.55949e+07	7.39765e+07
serine/threonine-protein kinase A-Raf [OS=Homo sapiens]	2.1528e+07	2.09888e+07	1.54264e+07	1.58569e+07	2.26509e+07	1.21611e+07	5.81842e+07	5.81835e+07	54444681
Cullin-5 [OS=Homo sapiens]	21381297	2.21181e+07	1.93449e+07	1.8168e+07	1.68913e+07	1.72181e+07	7.9921e+06	8.05776e+06	8.54147e+06
Septin-7 [OS=Homo sapiens]	4.07388e+07	4.29355e+07	3.71424e+07	4.1972e+07	3.71894e+07	3.95886e+07	3.60001e+07	3.58869e+07	3.51036e+07
Voltage-dependent anion-selective channel protein 2 [OS=Homo sapiens]	65969885	7.0735e+07	6.07122e+07	6.56215e+07	5.94574e+07	6.0547e+07	5.19566e+07	55061063	4.43619e+07
Centrosomal protein of 170 kDa [OS=Homo sapiens]	3.8426e+07	4.05084e+07	3.95553e+07	5.16934e+07	4.12464e+07	4.66476e+07	2.25024e+07	2.36899e+07	2.05214e+07
Exportin-2 [OS=Homo sapiens]	3.00109e+07	3.03212e+07	28217130	2.36246e+07	1.83089e+07	2.06492e+07	2.431e+07	2.46676e+07	2.43468e+07
Splicing factor 3b subunit 2 [OS=Homo sapiens]	3.47542e+07	36303625	36779558	5.08282e+07	4.38644e+07	4.94186e+07	4.91639e+07	54998015	4.63169e+07
regulation of nuclear pre-mRNA domain-containing protein 1B [OS=Homo sapiens]	9.41366e+06	1.14389e+07	8.87499e+06	8.49714e+06	7.60613e+06	7.83422e+06	7.89956e+06	9289973	8.07492e+06
Immunoglobulin-binding protein 1 [OS=Homo sapiens]	3.06299e+07	3.51797e+07	35232553	26755558	1.84177e+07	2.54621e+07	4.3444e+07	3.69441e+07	3.55295e+07
Protein NipSnap homolog 1 [OS=Homo sapiens]	2.25933e+07	1.8596e+07	1.66304e+07	3.74718e+07	3.38286e+07	3.36227e+07	3.55947e+07	3.26058e+07	3.20316e+07
WD repeat-containing protein 61 [OS=Homo sapiens]	35859304	3.53138e+07	2.88197e+07	3.18805e+07	3.15753e+07	2.83496e+07	3.85792e+07	39755840	3.94746e+07
RNA-binding protein 39 [OS=Homo sapiens]	2.29656e+07	2.18834e+07	2.14369e+07	2.02467e+07	1.82106e+07	2.07892e+07	2.38492e+07	2.50694e+07	2.26146e+07
Acyl-coenzyme A thioesterase 9, mitochondrial [OS=Homo sapiens]	1.63875e+07	1.88821e+07	1.70627e+07	1.91768e+07	1.708e+07	1.76596e+07	1.7132e+07	1.89616e+07	17014754
developmentally-regulated GTP-binding protein 1 [OS=Homo sapiens]	2.89482e+07	29115658	2.6332e+07	6.51843e+07	5.98565e+07	6.06623e+07	5.78769e+07	5.12658e+07	40837259
Cytoplasmic dynein 1 light intermediate chain 1 [OS=Homo sapiens]	3.84995e+07	3.94296e+07	3.46018e+07	4.12425e+07	3.72529e+07	3.8118e+07	4.06704e+07	4.13294e+07	3.72517e+07
Poly(rC)-binding protein 2 [OS=Homo sapiens]	46496287	4.74147e+07	4.27122e+07	4.86493e+07	4.70193e+07	4.7954e+07	6.01609e+07	60309071	5.19244e+07
DNA-directed RNA polymerase II subunit RPB3 [OS=Homo sapiens]	2.81245e+07	3.11394e+07	2.58143e+07	2.68512e+07	2.62884e+07	27707409	2.48565e+07	2.69196e+07	2.20169e+07
serine/threonine-protein phosphatase 2A 65 kDa regulatory subunit A alpha isoform [OS=Homo sapiens]	1.99676e+07	2.03241e+07	1.68726e+07	1.5579e+07	1.80277e+07	1.72653e+07	1.38998e+07	1.44845e+07	1.29814e+07
Rab GDP dissociation inhibitor beta [OS=Homo sapiens]	1.4764e+07	1.63305e+07	1.43431e+07	1.39927e+07	1.39611e+07	1.31403e+07	1.22591e+07	1.32043e+07	1.21229e+07
40S ribosomal protein S27 [OS=Homo sapiens]	3.67361e+08	345209623	3.47184e+08	4.33802e+08	3.84426e+08	3.92166e+08	5.19864e+08	5.12919e+08	477559423
Cyclin-dependent kinase 1 [OS=Homo sapiens]	7.06739e+07	7.48803e+07	6.28907e+07	6.56017e+07	5.80942e+07	6.07687e+07	4.08998e+07	4.12528e+07	3.80138e+07
Dynamin-2 [OS=Homo sapiens]	49020929	5.16765e+07	4.67146e+07	4.83484e+07	4.33593e+07	4.42181e+07	4.44358e+07	4.52937e+07	4.58509e+07
Voltage-dependent anion-selective channel protein 3 [OS=Homo sapiens]	4.77685e+07	4.84032e+07	4.21742e+07	4.66969e+07	4.11675e+07	4.39895e+07	3.86412e+07	4.12951e+07	36800384
purine nucleoside phosphorylase [OS=Homo sapiens]	1.75826e+07	1.68433e+07	1.56545e+07	1.09006e+07	9.1693e+06	1.01175e+07	9.06087e+06	8.76303e+06	8.44958e+06
40S ribosomal protein S19 [OS=Homo sapiens]	3.72175e+08	3.90723e+08	3.54287e+08	3.30942e+08	3.07714e+08	3.09583e+08	3.00549e+08	318333697	3.13997e+08
Nuclear pore complex protein Nup93 [OS=Homo sapiens]	22257839	2.05419e+07	2.02069e+07	1.53408e+07	1.67623e+07	1.49031e+07	1.08564e+07	1.19922e+07	1.25941e+07
histone deacetylase 6 [OS=Homo sapiens]	5.38206e+07	54173612	4.86374e+07	5.10652e+07	2.98672e+07	4.23819e+07	4.70175e+07	4.56995e+07	4.09568e+07
Phenylalanine--tRNA ligase alpha subunit [OS=Homo sapiens]	1.13756e+08	1.2105e+08	1.01681e+08	1.01065e+08	8.67453e+07	9.56666e+07	1.12131e+08	1.0939e+08	1.09247e+08
ADP/ATP translocase 2 [OS=Homo sapiens]	1.23902e+08	1.44466e+08	1.35176e+08	1.27082e+08	114769925	1.18069e+08	1.02475e+08	1.04153e+08	9.48753e+07
electron transfer flavoprotein subunit beta [OS=Homo sapiens]	2.85046e+07	2.9956e+07	2.60647e+07	3.82204e+07	40067436	38646474	79632617	89432970	7.84706e+07
AP-3 complex subunit beta-1 [OS=Homo sapiens]	1.70418e+07	1.79631e+07	1.68527e+07	1.36965e+07	1.18137e+07	1.3908e+07	1.49566e+07	1.49882e+07	16117215
DNA-directed RNA polymerase III subunit RPC1 [OS=Homo sapiens]	6.18047e+06	5.61921e+06	5.67385e+06	5.53853e+06	5268185	5.65972e+06	8.04101e+06	8.0015e+06	7706306
Pyrroline-5-carboxylate reductase 1, mitochondrial [OS=Homo sapiens]	1.91691e+07	1.83872e+07	1.89401e+07	18573159	17533382	1.87374e+07	1.67288e+07	1.88103e+07	1.93606e+07
elongation factor 1-gamma [OS=Homo sapiens]	1.50457e+07	1.64261e+07	1.4646e+07	30874654	2.58897e+07	2.86931e+07	29813968	2.8055e+07	2.73284e+07
Proline-, glutamic acid- and leucine-rich protein 1 [OS=Homo sapiens]	18020956	1.99085e+07	1.61149e+07	1.83082e+07	1.45459e+07	1.59247e+07	9.44945e+06	7.71793e+06	8.04589e+06
ATPase ASNA1 [OS=Homo sapiens]	4.66133e+07	4.97837e+07	4.1561e+07	54496238	4.85219e+07	4.93131e+07	3.41845e+07	3.41449e+07	3.08283e+07
RNA-binding protein 14 [OS=Homo sapiens]	9.64745e+06	1.03167e+07	8.42406e+06	2.61674e+07	2.39719e+07	2.59001e+07	2.39055e+07	2.50655e+07	2.325e+07
Palmitoyl-protein thioesterase 1 [OS=Homo sapiens]	3.411e+07	3.41997e+07	3.00363e+07	2.97627e+07	2.70408e+07	2.87778e+07	4.26616e+07	4.36802e+07	4.27869e+07
10 kDa heat shock protein, mitochondrial [OS=Homo sapiens]	215177009	2.31333e+08	205484527	2.25189e+08	1.8292e+08	2.17279e+08	1.85289e+08	2.07683e+08	1.6536e+08
Guanine nucleotide-binding protein-like 3 [OS=Homo sapiens]	1.41199e+07	1.67934e+07	1.80015e+07	9.01063e+06	1.57618e+07	9.06192e+06	1.99136e+07	1.95696e+07	1.93997e+07
Glutamine--fructose-6-phosphate aminotransferase [isomerizing] 2 [OS=Homo sapiens]	2.76002e+07	2.97476e+07	25535145	2.39718e+07	2.28905e+07	2.21893e+07	61930789	6.86154e+07	6.57556e+07
Ran GTPase-activating protein 1 [OS=Homo sapiens]	1.60595e+07	1.30562e+07	1.49659e+07	1.11288e+07	9.94208e+06	1.09601e+07	1.43251e+07	1.62697e+07	1.49627e+07
Elongator complex protein 1 [OS=Homo sapiens]	1.07815e+07	1.09857e+07	1.0574e+07	9.79937e+06	8.85569e+06	8.94724e+06	8.42723e+06	8.51353e+06	7.98112e+06
Eukaryotic translation initiation factor 3 subunit F [OS=Homo sapiens]	2.4833e+07	2.58038e+07	23698821	3.49112e+07	3.17126e+07	3.27014e+07	3.40838e+07	3.46939e+07	3.17426e+07
methionine synthase [OS=Homo sapiens]	1.15152e+07	1.18503e+07	1.10921e+07	1.31766e+07	9823658	1.15814e+07	1.39769e+07	1.29645e+07	1.46035e+07
HAUS augmin-like complex subunit 5 [OS=Homo sapiens]	3.02135e+07	2.76576e+07	2.38359e+07	1.19775e+07	7.74304e+06	1.07822e+07	3.28151e+06	5.48403e+06	2.36185e+06
E3 ubiquitin-protein ligase MYCBP2 [OS=Homo sapiens]	2.38029e+06	2.62082e+06	2.34285e+06	2.52474e+06	2.28643e+06	2.82835e+06	1.13155e+07	9.46284e+06	1.05999e+07
Exocyst complex component 4 [OS=Homo sapiens]	8.01793e+06	7.60466e+06	7.22965e+06	1.53358e+07	1.35708e+07	1.42922e+07	1.82858e+07	2.00867e+07	2.01049e+07
39S ribosomal protein L39, mitochondrial [OS=Homo sapiens]	2.11889e+07	2.39937e+07	20846831	1.69795e+07	1.55168e+07	1.65942e+07	1.02134e+07	1.08191e+07	9.27143e+06
SWI/SNF complex subunit SMARCC1 [OS=Homo sapiens]	1.44515e+07	1.79647e+07	11643259	1.56008e+07	1.56903e+07	1.60764e+07	1.15988e+07	9.7979e+06	1.29765e+07
Serine/arginine-rich splicing factor 10 [OS=Homo sapiens]	3.21008e+06	3.70442e+06	2.32101e+06	17330475	1.58225e+07	1.60151e+07	6.39688e+07	6.60928e+07	5.60905e+07
NADH dehydrogenase [ubiquinone] flavoprotein 1, mitochondrial [OS=Homo sapiens]	23078677	2.50806e+07	21020621	2.20364e+07	2.30424e+07	2.2505e+07	1.65483e+07	1.67034e+07	1.63057e+07
Replication factor C subunit 2 [OS=Homo sapiens]	91313127	9.3701e+07	8.38768e+07	6.26474e+07	5.70322e+07	5.81997e+07	89938959	92898770	9.07349e+07
structural maintenance of chromosomes flexible hinge domain-containing protein 1 [OS=Homo sapiens]	5.30117e+06	6.3893e+06	5.27205e+06	5.89539e+06	5.61821e+06	6.11069e+06	6.52e+06	7201452	5.80628e+06
Kinesin light chain 2 [OS=Homo sapiens]	6.09564e+06	7.4343e+06	5.86728e+06	7.22104e+06	6.081e+06	5.98018e+06	6.4223e+06	6.99302e+06	6582274
nuclear pore glycoprotein p62 [OS=Homo sapiens]	2.55809e+07	2.72728e+07	21532968	2.12438e+07	2.0613e+07	2.0111e+07	2.4588e+07	25974076	2.34375e+07
Pachytene checkpoint protein 2 homolog [OS=Homo sapiens]	1.87927e+07	19772340	1.76503e+07	1.59692e+07	1.54383e+07	1.90804e+07	1.57239e+07	1.53123e+07	15896800
Polymerase delta-interacting protein 3 [OS=Homo sapiens]	1.53481e+07	1.48925e+07	14582119	1.21216e+07	1.09326e+07	1.15496e+07	9850860	1.12114e+07	1.03326e+07
Ubiquilin-2 [OS=Homo sapiens]	8.19785e+06	8.83566e+06	8.4828e+06	5.35357e+06	5.04117e+06	4.94625e+06	6.82193e+06	7.4628e+06	5.45008e+06
60S ribosomal protein L9 [OS=Homo sapiens]	4.54295e+07	4.06876e+07	3.14943e+07	4.15768e+07	3.3415e+07	3.51208e+07	4.14691e+07	4.15723e+07	4.17337e+07
Vacuolar protein sorting-associated protein 33B [OS=Homo sapiens]	1.35476e+07	1.29741e+07	1.12675e+07	4.97273e+07	5.94669e+07	5.04027e+07	6.56201e+06	5.77421e+06	6.46977e+06
cleavage stimulation factor subunit 2 [OS=Homo sapiens]	3.51991e+07	33874502	3.12317e+07	2.98335e+07	2.50911e+07	27641722	24280845	2.52517e+07	2.6296e+07
DNA replication licensing factor MCM6 [OS=Homo sapiens]	1.4783e+07	1.62439e+07	1.4852e+07	1.09532e+07	1.00358e+07	1.0132e+07	1.31619e+07	1.27393e+07	1.20152e+07
Far upstream element-binding protein 3 [OS=Homo sapiens]	1.53406e+07	1.63349e+07	1.24839e+07	1.57087e+07	1.395e+07	1.58512e+07	9.51543e+06	1.17581e+07	1.04687e+07
Dihydrolipoyl dehydrogenase, mitochondrial [OS=Homo sapiens]	3.67423e+07	3.62094e+07	3.71925e+07	2.72036e+07	2.64504e+07	2.4984e+07	3.07104e+07	3.56145e+07	3.40439e+07
Serpin H1 [OS=Homo sapiens]	2.29449e+07	2.32799e+07	1.99512e+07	1.42154e+07	1.20391e+07	1.38033e+07	1.89064e+07	2.0218e+07	1.95786e+07
Histone H2A.V [OS=Homo sapiens]	2.72404e+08	2.73601e+08	2.551e+08	3.89986e+08	3.41564e+08	3.66469e+08	341265200	3.50638e+08	3.51412e+08
Hydroxyacyl-coenzyme A dehydrogenase, mitochondrial [OS=Homo sapiens]	107124268	1.06095e+08	9.93492e+07	1.02073e+08	8.44811e+07	9.01784e+07	1.03965e+08	1.08087e+08	1.48825e+08
Proteasome subunit alpha type-7 [OS=Homo sapiens]	1.99516e+07	2.09482e+07	2.00118e+07	1.72232e+07	1.57374e+07	1.51777e+07	2.11413e+07	2.24245e+07	21831634
Protein MTO1 homolog, mitochondrial [OS=Homo sapiens]	1.17281e+07	1.25727e+07	1.06421e+07	1.23582e+07	1.16238e+07	1.2982e+07	1.81047e+07	1.80037e+07	1.73605e+07
Ubiquilin-1 [OS=Homo sapiens]	17350801	1.89913e+07	1.76664e+07	1.22461e+07	1.14971e+07	1.13971e+07	1.24963e+07	1.35652e+07	1.20774e+07
Microtubule-associated protein RP/EB family member 1 [OS=Homo sapiens]	1.77289e+07	1.75184e+07	1.7799e+07	1.44984e+07	1.44432e+07	1.40206e+07	1.52499e+07	1.46948e+07	1.33671e+07
SAGA-associated factor 29 [OS=Homo sapiens]	2.12218e+07	2.23721e+07	1.83174e+07	1.88196e+07	1.88989e+07	1.54009e+07	2.14942e+06	2.72787e+06	1.98937e+06
eukaryotic translation initiation factor 3 subunit L [OS=Homo sapiens]	1.62164e+07	1.627e+07	1.45164e+07	8.58951e+06	7.88513e+06	8.64715e+06	1.05602e+07	1.02284e+07	9360873
ADP/ATP translocase 3 [OS=Homo sapiens]	6.86121e+07	8.31608e+07	78576870	6.51063e+07	5.74132e+07	59471164	5.20171e+07	51392670	50658776
Lysine--tRNA ligase [OS=Homo sapiens]	1.53338e+07	16075673	1.16929e+07	1.30117e+07	1.40086e+07	1.29882e+07	1.52483e+07	15507234	1.39066e+07
Eukaryotic translation initiation factor 3 subunit D [OS=Homo sapiens]	6.35702e+07	6.65009e+07	6.3756e+07	5.55568e+07	4.93204e+07	5.43566e+07	122452792	1.293e+08	106512875
Leucine-rich repeat-containing protein 59 [OS=Homo sapiens]	2.09444e+07	2.34495e+07	2.05792e+07	1.96993e+07	1.96221e+07	1.64341e+07	17378247	1.6096e+07	1.46211e+07
E3 UFM1-protein ligase 1 [OS=Homo sapiens]	8.99948e+06	9.85146e+06	8.40486e+06	9.31034e+06	6.01581e+06	8.6193e+06	8.71749e+06	9.29348e+06	8.69624e+06
60S ribosomal protein L6 [OS=Homo sapiens]	3.85315e+07	4.12442e+07	3.4316e+07	3.8911e+07	3.57095e+07	3.56748e+07	2.98171e+07	3.03796e+07	26391865
SWI/SNF-related matrix-associated actin-dependent regulator of chromatin subfamily E member 1 [OS=Homo sapiens]	1.26233e+07	1.33031e+07	1.10853e+07	1.27139e+07	10038779	1.02928e+07	10569638	8.55169e+06	9.00406e+06
40S ribosomal protein S14 [OS=Homo sapiens]	1.97352e+08	2.0125e+08	1.79969e+08	1.7697e+08	1.64526e+08	1.66326e+08	8.76318e+07	9.45311e+07	3.6965e+07
ribose-phosphate pyrophosphokinase 2 [OS=Homo sapiens]	3.71705e+07	3.63325e+07	3.50712e+07	3.6036e+07	3.14932e+07	33518445	5.60862e+07	5.97044e+07	5.73525e+07
HAUS augmin-like complex subunit 8 [OS=Homo sapiens]	1.08058e+07	1.13388e+07	7.59196e+06	11925521	1.0548e+07	1.12817e+07	1.75484e+07	1.95478e+07	1.69436e+07
glucose-6-phosphate isomerase [OS=Homo sapiens]	1.5527e+07	1.62121e+07	1.32437e+07	1.40503e+07	1.32083e+07	1.50193e+07	1.30017e+07	11424418	1.16048e+07
Catenin beta-1 [OS=Homo sapiens]	8.98035e+06	11936539	9.98309e+06	5.83879e+06	5.54568e+06	5.36598e+06	7.05656e+06	7.72126e+06	6.1501e+06
Phosphoglycerate mutase 1 [OS=Homo sapiens]	1.88416e+07	2.03953e+07	1.48854e+07	1.88991e+07	1.81251e+07	2.08382e+07	1.89834e+07	2.28694e+07	2.09132e+07
Nuclear pore complex protein Nup133 [OS=Homo sapiens]	7.0429e+06	8.12654e+06	5.92082e+06	6.45002e+06	5.53767e+06	6276393	7.73447e+06	7.8176e+06	6.9826e+06
26S proteasome non-ATPase regulatory subunit 10 [OS=Homo sapiens]	4.95573e+07	5.15025e+07	4.93209e+07	4.68031e+07	4.29157e+07	4.92436e+07	5.69744e+07	5.73468e+07	5.82838e+07
Sorting nexin-2 [OS=Homo sapiens]	1.84115e+07	2.14223e+07	1.92976e+07	1.22277e+07	1.11365e+07	1.1817e+07	1.1977e+07	1.14432e+07	1.30188e+07
histone deacetylase 7 [OS=Homo sapiens]				2.83856e+06	3.55512e+06	4.73796e+06	9.50691e+06	1.44531e+07	1.06704e+07
Methylcrotonoyl-CoA carboxylase beta chain, mitochondrial [OS=Homo sapiens]	1.02895e+07	1.22745e+07	1.02053e+07	11624768	9.91253e+06	1.05488e+07	1.51866e+07	1.54532e+07	1.41713e+07
Importin-4 [OS=Homo sapiens]	17069996	1.66096e+07	1.4961e+07	1.38657e+07	1.2182e+07	12521244	1.59712e+07	1.68689e+07	1.46977e+07
glutamine--tRNA ligase [OS=Homo sapiens]	17485080	18147341	1.43131e+07	1.43769e+07	1.27068e+07	14377581	1.06278e+07	1.10427e+07	11222680
general transcription factor 3C polypeptide 5 [OS=Homo sapiens]	1.69286e+07	1.82933e+07	1.54781e+07	1.602e+07	1.22834e+07	1.6001e+07	1.53726e+07	1.63764e+07	1.50565e+07
heat shock protein 75 kDa, mitochondrial [OS=Homo sapiens]	113208701	1.16468e+08	1.06976e+08	1.11319e+08	1.02392e+08	1.07179e+08	1.06192e+08	1.06203e+08	1.14913e+08
Intraflagellar transport protein 81 homolog [OS=Homo sapiens]	2.00581e+07	2.2186e+07	1.83432e+07	1.34979e+07	1.29831e+07	1.39601e+07	929391	826415	1.01075e+06
cyclin-dependent kinase inhibitor 2A [OS=Homo sapiens]	3.73587e+07	3.59429e+07	3.4325e+07	3.40237e+07	3.1321e+07	3.32658e+07	1.64757e+07	1.68783e+07	1.7596e+07
Pinin [OS=Homo sapiens]	2.07094e+07	22581774	1.85985e+07	1.31365e+07	1.30369e+07	1.15392e+07	1.13535e+07	1.07012e+07	1.01498e+07
Transcription elongation factor Spt5 [OS=Homo sapiens]	7.99853e+06	8.45735e+06	9.7622e+06	4.0478e+06	3.67557e+06	2.02598e+06	7628952	6.9164e+06	7.39421e+06
F-box-like/WD repeat-containing protein TBL1XR1 [OS=Homo sapiens]	3.56044e+06	5.55819e+06	3.53348e+06	5.02562e+06	4.06638e+06	5.34672e+06	3.87007e+06	5.88404e+06	4.04671e+06
Probable ATP-dependent RNA helicase DDX41 [OS=Homo sapiens]	4.63007e+06	4909801	4.93545e+06	1.26399e+07	1.21695e+07	1.44748e+07	7.52561e+06	9.72308e+06	8.81242e+06
Leucine-rich repeat-containing protein 40 [OS=Homo sapiens]	1.33478e+07	1.35535e+07	1.07709e+07	15157877	14556627	14508894	1.44937e+07	1.42601e+07	1.39113e+07
60S ribosomal protein L18a [OS=Homo sapiens]	7.31162e+07	7.71398e+07	5.12289e+07	7.60641e+07	6.84248e+07	7.51124e+07	7.14688e+07	74764384	6.62136e+07
UPF0568 protein C14orf166 [OS=Homo sapiens]	3.42224e+07	3.62939e+07	3.05202e+07	2.6916e+07	2.51933e+07	2.67602e+07	2.89512e+07	2.83275e+07	2.53444e+07
Arginase-1 [OS=Homo sapiens]	1.9466e+07	2.10658e+07	1.85068e+07	1.55377e+06	1912033	1.54503e+06	3.83092e+06	2.44205e+06	3.21515e+06
SNARE-associated protein Snapin [OS=Homo sapiens]	9.94148e+06	1.06894e+07	9265248	1.01117e+07	7.84753e+06	1.00819e+07	2.43349e+06	3.41517e+06	3.22939e+06
2,4-dienoyl-CoA reductase, mitochondrial [OS=Homo sapiens]	3.99732e+07	3.17301e+07	2.55316e+07	2.53893e+07	24142998	2.73073e+07	1.47014e+07	13952176	1.59687e+07
Serine--tRNA ligase, cytoplasmic [OS=Homo sapiens]	1.93021e+07	2.01201e+07	1.87412e+07	1.79445e+07	1.49695e+07	1.6283e+07	2.12149e+07	2.30743e+07	2.02147e+07
Deoxyuridine 5'-triphosphate nucleotidohydrolase, mitochondrial [OS=Homo sapiens]	27769998	28495176	2.30993e+07	24729425	2.41833e+07	2.41034e+07	2.21512e+07	23363181	23603700
Iron-sulfur protein NUBPL [OS=Homo sapiens]	3.61578e+07	3.70832e+07	3.33965e+07	5.1716e+07	4.77326e+07	5.37973e+07	4.59543e+07	4.72576e+07	3.37539e+07
60S ribosomal protein L7 [OS=Homo sapiens]	3.40125e+07	3.6067e+07	3.45005e+07	5.56951e+07	4.98922e+07	5.2367e+07	2.59169e+07	2.93675e+07	2.9796e+07
Dynamin-1-like protein [OS=Homo sapiens]	13240407	1.38207e+07	12046047	1.3229e+07	9.73459e+06	1.22654e+07	8.71566e+06	8.80118e+06	8.19107e+06
Nuclear pore complex protein Nup88 [OS=Homo sapiens]	1.20811e+07	1.14314e+07	1.07253e+07	8.31793e+06	8.36602e+06	8.97146e+06	5.52522e+06	4.82951e+06	5.38564e+06
Eukaryotic translation initiation factor 5B [OS=Homo sapiens]	15816962	1.68882e+07	1.48027e+07	1.34569e+07	1.20914e+07	1.31179e+07	12171051	1.18294e+07	1.134e+07
Pre-mRNA-processing factor 6 [OS=Homo sapiens]	1.17625e+07	1.06882e+07	9.84982e+06	1.23948e+07	1.09953e+07	1.0894e+07	8.08489e+06	7.99775e+06	7.67691e+06
RNA polymerase II-associated factor 1 homolog [OS=Homo sapiens]	6.83002e+06	6.93811e+06	6.41166e+06	7914081	7.90715e+06	7.54255e+06	1.00805e+07	1.10597e+07	1.04768e+07
Nuclear pore membrane glycoprotein 210 [OS=Homo sapiens]	1.25222e+07	1.3292e+07	1.15196e+07	1.22701e+07	9.4214e+06	1.19122e+07	1.00435e+07	1.1386e+07	1.04362e+07
60S ribosomal protein L12 [OS=Homo sapiens]	1.89453e+07	2.06397e+07	1.78239e+07	16885926	1.46068e+07	1.73507e+07	3.32762e+07	3.45252e+07	3.10707e+07
Receptor of activated protein C kinase 1 [OS=Homo sapiens]	2.3087e+07	2.41235e+07	2.43304e+07	2.31866e+07	21073273	22505099	22514187	24891364	2.12362e+07
Nuclease-sensitive element-binding protein 1 [OS=Homo sapiens]	9.65524e+06	9.48903e+06	7.54398e+06	8.75073e+06	7.95297e+06	8.43946e+06	6.13798e+06	7.22489e+06	4.32049e+06
Actin-related protein 2 [OS=Homo sapiens]	2.9746e+07	27831580	2.58106e+07	2.38177e+07	2.57499e+07	2.47658e+07	3.71442e+07	4.03376e+07	42995300
C-jun-amino-terminal kinase-interacting protein 4 [OS=Homo sapiens]	8.17727e+06	8615305	7.6557e+06	8.59826e+06	7.69695e+06	8.25544e+06	7.91226e+06	7.00643e+06	7.59484e+06
Erlin-2 [OS=Homo sapiens]	1.95973e+07	2.15745e+07	13289858	1.34475e+07	1.61882e+07	1.46886e+07	1.01359e+07	9.55755e+06	9.54183e+06
Elongin-B [OS=Homo sapiens]	3.88723e+07	3.88076e+07	3.68918e+07	6.71246e+07	6.39418e+07	64216399	3.88818e+07	4.20506e+07	4.03639e+07
Methylosome protein 50 [OS=Homo sapiens]	16407988	1.61068e+07	1.7161e+07	1.5783e+07	1.32991e+07	15212133	1.8625e+07	2.00462e+07	2.09195e+07
serine/threonine-protein kinase PAK 4 [OS=Homo sapiens]				2.27111e+06	1.82499e+06	2209341	2.89767e+07	3.52595e+07	2.48998e+07
NADH dehydrogenase [ubiquinone] iron-sulfur protein 2, mitochondrial [OS=Homo sapiens]	7605763	8.40583e+06	8.05941e+06	5.47604e+06	5.84953e+06	5.7684e+06	2750739	3.95487e+06	2065945
Nucleoporin p54 [OS=Homo sapiens]	1.3271e+07	1.55918e+07	1.23334e+07	1.09906e+07	1.07544e+07	1.08747e+07	1.18285e+07	9.96152e+06	1.08977e+07
poly(U)-binding-splicing factor PUF60 [OS=Homo sapiens]	1.15444e+07	10729006	8896773	1.07889e+07	9.76739e+06	1.09371e+07	7.5548e+06	7.19453e+06	7.55626e+06
eukaryotic translation initiation factor 2 subunit 3 [OS=Homo sapiens]	5.88354e+06	6.0628e+06	5.35716e+06	4.49525e+06	4.3671e+06	4.71766e+06	7.01535e+06	7.61486e+06	6.64473e+06
Pyrroline-5-carboxylate reductase 2 [OS=Homo sapiens]	9.81029e+06	1.0635e+07	1.00591e+07	1.00159e+07	9.2754e+06	9.72499e+06	5.1156e+06	5.76308e+06	6.18115e+06
choline-phosphate cytidylyltransferase A [OS=Homo sapiens]	6.20744e+06	6.3426e+06	6.08258e+06	6.16799e+06	6.07062e+06	5.66174e+06	2.35967e+06	1.84981e+06	2.15724e+06
Mitochondrial 2-oxoglutarate/malate carrier protein [OS=Homo sapiens]	1.52982e+07	1.67447e+07	1.32814e+07	1.57583e+07	1.28018e+07	1.46017e+07	8.81033e+06	7.45047e+06	5.86495e+06
Replication factor C subunit 5 [OS=Homo sapiens]	2.30551e+07	22990691	2.03914e+07	4.10229e+07	3.52538e+07	3.38667e+07	3.83604e+07	3.77471e+07	3.4433e+07
C-Myc-binding protein [OS=Homo sapiens]	18222681	20051843	18305470	1.17572e+07	1.19774e+07	1.25846e+07	22602239	2.40122e+07	2.03052e+07
Neutral alpha-glucosidase AB [OS=Homo sapiens]	1.04024e+07	1.12462e+07	9.39584e+06	9.08424e+06	7.1498e+06	8.0936e+06	1.49017e+07	1.5953e+07	1.62739e+07
Cytoplasmic tRNA 2-thiolation protein 2 [OS=Homo sapiens]	6.2455e+07	6.16032e+07	5.9037e+07	6.00925e+07	5.11046e+07	5.76841e+07	50362951	4.88337e+07	5.33901e+07
Alpha-adducin [OS=Homo sapiens]	2.16451e+07	1.95728e+07	21012282	1.79613e+07	1.52748e+07	1.58914e+07	2.0534e+07	2.09661e+07	19012679
60S ribosomal protein L3 [OS=Homo sapiens]	6.37088e+07	68890326	65072303	6.31497e+07	5.64179e+07	62961837	68632023	7.0993e+07	6.84669e+07
FGFR1 oncogene partner [OS=Homo sapiens]	6.16808e+06	5.84804e+06	6.30854e+06	6.96245e+06	5.16072e+06	4.96249e+06	6.79402e+06	7.44394e+06	7.18328e+06
Transferrin receptor protein 1 [OS=Homo sapiens]	1.11188e+07	1.12677e+07	10284809	1.07724e+07	7.73004e+06	1.11446e+07	1.32912e+07	1.502e+07	1.39835e+07
Glycine--tRNA ligase [OS=Homo sapiens]	1.06699e+07	1.63532e+07	17082447	13857815	1.84178e+07	1.60572e+07	3.22046e+07	2.11319e+07	8.93077e+06
DNA topoisomerase 2-beta [OS=Homo sapiens]	7.8266e+06	6.99048e+06	7.37157e+06	4.83238e+06	4.31738e+06	5.02321e+06	7.2964e+06	6.53886e+06	5422067
activator of 90 kDa heat shock protein ATPase homolog 1 [OS=Homo sapiens]	1.72969e+07	17093049	1.62849e+07	1.77082e+07	2.0437e+07	2.19795e+07	1.65536e+07	1.50565e+07	18856608
Propionyl-CoA carboxylase alpha chain, mitochondrial [OS=Homo sapiens]	8.96752e+06	8.57023e+06	7.34903e+06	9.94031e+06	9.04365e+06	9.67504e+06	9.45482e+06	1.02447e+07	9.16946e+06
Proteasome subunit alpha type-6 [OS=Homo sapiens]	13027575	13756278	1.2516e+07	1.39084e+07	1.28315e+07	1.35787e+07	7.67959e+06	6.76905e+06	7.0693e+06
Protein SET [OS=Homo sapiens]	1.64077e+07	1.89574e+07	1.60255e+07	1.2429e+07	1.14913e+07	1.28116e+07	1.08984e+07	1.17947e+07	1.12975e+07
Cellular tumor antigen p53 [OS=Homo sapiens]	17388728	19125416	1.53699e+07	2.41307e+07	2.12485e+07	2.39952e+07	2.83175e+07	2.90361e+07	2.68784e+07
Carnitine O-palmitoyltransferase 2, mitochondrial [OS=Homo sapiens]	1.3179e+07	1.28467e+07	1.21159e+07	1.29229e+07	1.1671e+07	1.27139e+07	10796371	1.07802e+07	1.07971e+07
Serine-threonine kinase receptor-associated protein [OS=Homo sapiens]	8.88614e+06	9.23523e+06	9.28906e+06	7207546	5.77197e+06	6.70562e+06	7231104	7.48801e+06	7.61973e+06
mitochondrial proton/calcium exchanger protein [OS=Homo sapiens]	9.76465e+06	1.0242e+07	9.3074e+06	9.85618e+06	8.58968e+06	8.72342e+06	8.06719e+06	8.26716e+06	7.47439e+06
Succinate--CoA ligase [ADP-forming] subunit beta, mitochondrial [OS=Homo sapiens]	2.67094e+07	2.64356e+07	2.39378e+07	2.50652e+07	2.16413e+07	2.31974e+07	2.8405e+07	3.09986e+07	27396674
protein FAM98A [OS=Homo sapiens]	1.15838e+07	1.0348e+07	9.66992e+06	1.0548e+07	9.05374e+06	9.96149e+06	8.73273e+06	9.48579e+06	8.8715e+06
Peroxiredoxin-2 [OS=Homo sapiens]	2.83094e+07	3.09186e+07	2.71331e+07	14396474	12964831	1.37406e+07	1.62193e+07	1.77372e+07	1.53757e+07
Rapamycin-insensitive companion of mTOR [OS=Homo sapiens]	3.04422e+06	3.85819e+06	4.00489e+06	3.66772e+06	3.26506e+06	3.16316e+06	1.15196e+07	1.23587e+07	9.79091e+06
SEC23-interacting protein [OS=Homo sapiens]	1.78708e+07	16219518	1.58257e+07	1.12981e+07	1.0482e+07	1.0385e+07	1.12102e+07	1.30284e+07	1.20645e+07
Acetyl-CoA acetyltransferase, mitochondrial [OS=Homo sapiens]	1.87533e+07	1.85095e+07	1.69834e+07	3.2702e+07	2.52517e+07	3.14053e+07	3.01312e+07	2.79606e+07	21593472
Serine/threonine-protein kinase WNK1 [OS=Homo sapiens]	8.87549e+06	8.77068e+06	8.98557e+06	8.65611e+06	9.16733e+06	8.75893e+06	9.2964e+06	1.13356e+07	1.20735e+07
Dynactin subunit 4 [OS=Homo sapiens]	8.48509e+06	9.44059e+06	7.82503e+06	6.14532e+06	4.87747e+06	5.25442e+06	7.60524e+06	7.67037e+06	8.22844e+06
60S ribosomal protein L27a [OS=Homo sapiens]	1.02344e+08	1.07464e+08	9.6572e+07	94951358	82430922	8.56588e+07	1.03323e+08	1.06235e+08	1.0707e+08
Protein diaphanous homolog 1 [OS=Homo sapiens]	1.42497e+07	1.44723e+07	1.3633e+07	1.27656e+07	1.09395e+07	1.2796e+07	1.26097e+07	1.25604e+07	1.12936e+07
39S ribosomal protein L11, mitochondrial [OS=Homo sapiens]	1.40914e+07	1.45134e+07	1.33001e+07	1.48861e+07	1.32292e+07	15410291	10780238	1.1088e+07	1.05532e+07
protein quaking [OS=Homo sapiens]	2.35801e+07	2.32678e+07	2.19053e+07	1.7432e+07	1.61305e+07	1.58745e+07	1.43194e+07	14307418	3.24529e+07
NODAL modulator 2 [OS=Homo sapiens]	6.85522e+06	6.99469e+06	6.55095e+06	9477672	8117765	7.84659e+06	7.29706e+06	8441090	7.09435e+06
40S ribosomal protein S7 [OS=Homo sapiens]	6.12556e+07	5.90369e+07	5.35762e+07	5.44357e+07	4.71851e+07	5.07674e+07	46917553	4.72628e+07	4.13432e+07
TBC1 domain family member 4 [OS=Homo sapiens]	3.93667e+06	4527050	4.16532e+06	2.57542e+06	6149759	7.34101e+06	1.83533e+07	14612970	9.29345e+06
DNA replication licensing factor mcm2 [OS=Homo sapiens]	1.72851e+07	1.98716e+07	1.32447e+07	1.02583e+07	1.00144e+07	1.00773e+07	1.22134e+07	1.3385e+07	1.20425e+07
serine/threonine-protein kinase B-raf [OS=Homo sapiens]	1.30925e+07	1.44375e+07	1.09174e+07	9.65511e+06	1.90532e+07	9.00288e+06	4.99117e+07	5.07421e+07	4.94924e+07
small nuclear ribonucleoprotein sm d3 [OS=Homo sapiens]	4.68293e+07	4.67676e+07	4.33748e+07	5.03001e+07	4.19331e+07	4.51802e+07	6.67287e+07	7.50251e+07	6.786e+07
40S ribosomal protein S27-like [OS=Homo sapiens]	9.189e+07	9.08872e+07	8.55714e+07	215938513	180209916	183892137	2.50511e+08	2.37362e+08	2.15318e+08
Poly(RC)-binding protein 1 [OS=Homo sapiens]	1.92536e+07	1.90397e+07	1.49786e+07	3.10949e+07	2.94005e+07	2.99255e+07	3.30175e+07	3.52487e+07	2.77474e+07
Heterogeneous nuclear ribonucleoproteins C1/C2 [OS=Homo sapiens]	33877388	3.08668e+07	2.83637e+07	4.18635e+07	3.25317e+07	3.50434e+07	2.43409e+07	32776482	23633396
Replication protein A 70 kDa DNA-binding subunit [OS=Homo sapiens]	2.20076e+07	2.19525e+07	1.9349e+07	1.85363e+07	17659955	1.78217e+07	1.76393e+07	1.89422e+07	1.80446e+07
translation initiation factor eIF-2B subunit delta [OS=Homo sapiens]	6.13251e+06	6.86385e+06	6.45625e+06	4.14321e+06	3.87965e+06	5.19253e+06	2.32187e+06	3.60729e+06	1.85188e+06
Ubiquitin-like modifier-activating enzyme 1 [OS=Homo sapiens]	6.07222e+06	6099271	5.09409e+06	5.61505e+06	4.76695e+06	5.32848e+06	5.74025e+06	6.00831e+06	5.63854e+06
fumarate hydratase, mitochondrial [OS=Homo sapiens]	1.46453e+07	1.44248e+07	1.33023e+07	1.03135e+07	1.05613e+07	1.04187e+07	8.52031e+06	9.99699e+06	10336677
von Willebrand factor A domain-containing protein 8 [OS=Homo sapiens]	6.53959e+06	7.85358e+06	4.86798e+06	5.82986e+06	4.98463e+06	5.12959e+06	7.27571e+06	7.51595e+06	7.06062e+06
THO complex subunit 6 homolog [OS=Homo sapiens]	9.83183e+06	1.321e+07	1.30366e+07	1.1369e+07	1.19757e+07	1.24964e+07	5.16572e+06	5.16653e+06	4.4978e+06
Carbamoyl-phosphate synthase [ammonia], mitochondrial [OS=Homo sapiens]	3.3333e+07	3.52879e+07	3.17553e+07	3.01385e+07	2.72541e+07	2.97722e+07	3.56309e+07	3.61533e+07	27111155
Activating molecule in BECN1-regulated autophagy protein 1 [OS=Homo sapiens]	2473633	3.22629e+06	2.67066e+06	2565943	2.17724e+06	2873684	4.32791e+06	3.99266e+06	3.63705e+06
mitotic spindle assembly checkpoint protein MAD1 [OS=Homo sapiens]	8.23747e+06	6.70066e+06	8.44737e+06	5.2593e+06	4.969e+06	6.36393e+06	8.99503e+06	1.15614e+07	9110080
DNA methyltransferase 1-associated protein 1 [OS=Homo sapiens]	5.7872e+06	5.25524e+06	5.51749e+06	6.20591e+06	6972106	5.59138e+06	629395	660839	1.12423e+06
60S ribosomal protein L22-like 1 [OS=Homo sapiens]	1.89407e+07	2.15803e+07	1.79567e+07	1.73991e+07	15211505	17645160	33764889	2.67237e+07	25283705
40S ribosomal protein S25 [OS=Homo sapiens]	614464956	6.4089e+08	596612515	602143112	535036832	562555039	465156685	503445722	488085778
Hexokinase-2 [OS=Homo sapiens]	5.21008e+06	5.71278e+06	4.83616e+06	4.53947e+06	4.12679e+06	4433906	8.65901e+06	8.37026e+06	9825479
Paraspeckle component 1 [OS=Homo sapiens]	11696604	11518124	1.12634e+07	1.62426e+07	1.37021e+07	1.54846e+07	1.06874e+07	1.08703e+07	1.16087e+07
General vesicular transport factor p115 [OS=Homo sapiens]	7.19816e+06	8.64954e+06	7.502e+06	6.12314e+06	5.66983e+06	6.6052e+06	1.06906e+07	1.04429e+07	1.65873e+07
Lamin-B receptor [OS=Homo sapiens]	1.00262e+07	11375906	9.78278e+06	1.08532e+07	9592648	9.3335e+06	9.75426e+06	9.04306e+06	8.87521e+06
F-actin-capping protein subunit alpha-2 [OS=Homo sapiens]	4.96503e+07	52561513	4.67579e+07	4.7478e+07	45066906	47915429	4.4936e+07	4.81483e+07	50593720
Nuclear distribution protein nudE-like 1 [OS=Homo sapiens]	1.77116e+07	1.98336e+07	1.46778e+07	1.78786e+07	1.55977e+07	1.58158e+07	7.35538e+06	6680249	4.5158e+06
60S ribosomal protein L21 [OS=Homo sapiens]	232377904	242279190	224790238	229651244	1.76697e+07	218175780	2.59168e+08	2.84897e+08	2.8619e+08
Condensin complex subunit 3 [OS=Homo sapiens]	1.14161e+07	1.19574e+07	9494540	1.01524e+07	10640541	8.31266e+06	1.1532e+07	1.03216e+07	11204453
60S ribosomal protein L27 [OS=Homo sapiens]	81718207	83220694	75017857	7.09774e+07	7.59476e+07	8.01862e+07	110467566	121838786	113010162
Cleavage and polyadenylation specificity factor subunit 2 [OS=Homo sapiens]	4.25993e+07	4.34563e+07	4.1654e+07	2.46726e+07	2.31232e+07	2.30793e+07	1.94819e+07	2.12646e+07	1.5261e+07
Basigin [OS=Homo sapiens]	2.7428e+07	27368811	23159653	30145806	27492826	2.75782e+07	2.19164e+07	2.40978e+07	21133737
6-phosphogluconate dehydrogenase, decarboxylating [OS=Homo sapiens]	1.00195e+07	11486174	9.36462e+06	1.05954e+07	9.23511e+06	1.07097e+07	1.01624e+07	9.74978e+06	8.03183e+06
60S ribosomal protein L23 [OS=Homo sapiens]	4.07324e+08	4.30482e+08	3.91743e+08	3.96704e+08	3.78586e+08	3.75938e+08	371596140	416888706	382039758
Apoptosis inhibitor 5 [OS=Homo sapiens]	11692587	13721817	1.09717e+07	1.21706e+07	9.87442e+06	1.05086e+07	7347150	7.83087e+06	7.30688e+06
Kinesin light chain 1 [OS=Homo sapiens]	6.40561e+06	6.40282e+06	5.90026e+06	8.20797e+06	7.91808e+06	7.27017e+06	7.86507e+06	8.42898e+06	8.92211e+06
aminoacyl tRNA synthase complex-interacting multifunctional protein 1 [OS=Homo sapiens]	1.15471e+07	1.19114e+07	1.06498e+07	9.41965e+06	8820254	9.48758e+06	8.56193e+06	8.69075e+06	9.04709e+06
splicing factor 3A subunit 1 [OS=Homo sapiens]	1.18847e+07	1.26732e+07	1.27049e+07	1.29428e+07	1.14025e+07	1.19936e+07	1.20214e+07	1.03785e+07	1.09891e+07
COP9 signalosome complex subunit 4 [OS=Homo sapiens]	5.3518e+06	5.56518e+06	5.11151e+06	4.32609e+06	4.17548e+06	4.22845e+06	4.30056e+06	4.63813e+06	3.8927e+06
S-adenosylmethionine synthase isoform type-2 [OS=Homo sapiens]	2.17731e+07	22658458	2.07219e+07	1.9323e+07	18229852	1.83957e+07	34151139	3.84809e+07	36023491
40S ribosomal protein S15a [OS=Homo sapiens]	158053945	1.66913e+08	1.58136e+08	2.65858e+08	1.8035e+08	2.53172e+08	1.90884e+08	1.97208e+08	1.87497e+08
Succinate--CoA ligase [ADP/GDP-forming] subunit alpha, mitochondrial [OS=Homo sapiens]	4.91435e+07	5.25975e+07	4.4705e+07	4.34258e+07	3.67144e+07	3.84083e+07	5.93863e+07	6.49129e+07	6.46909e+07
60S ribosomal protein L15 [OS=Homo sapiens]	4.59773e+07	4.89704e+07	3.79772e+07	3.87209e+07	3.34863e+07	3.7459e+07	3.66396e+07	41485250	3.07659e+07
60S ribosomal protein L17 [OS=Homo sapiens]	3.94504e+07	3.96123e+07	35862446	3.37083e+07	3.26651e+07	3.12505e+07	41847409	4.75218e+07	3.32847e+07
Spermatogenesis-associated protein 5 [OS=Homo sapiens]	6.60996e+07	6.64456e+07	6.31635e+07	6.33211e+07	5.60985e+07	6.30447e+07	6.9792e+07	7.36345e+07	7.20351e+07
Cystathionine beta-synthase [OS=Homo sapiens]	2.18755e+07	2.30617e+07	2.03345e+07	2.26412e+07	2.39172e+07	2.13504e+07	1.7413e+07	1.80156e+07	1.67394e+07
amidophosphoribosyltransferase [OS=Homo sapiens]	2.20362e+07	2.18046e+07	2.00751e+07	2.0616e+07	1.99027e+07	2.07631e+07	1.60977e+07	1.63852e+07	1.68259e+07
Protein transport protein Sec31A [OS=Homo sapiens]	1.72747e+07	1.74941e+07	1.75409e+07	1.68061e+07	1.45106e+07	1.54821e+07	1.42716e+07	15978089	15419367
Sepiapterin reductase [OS=Homo sapiens]	1.02384e+07	9579343	8690994	9.22054e+06	8.69828e+06	8.19253e+06	9457870	9.69273e+06	9199944
Protein kinase C and casein kinase substrate in neurons protein 2 [OS=Homo sapiens]	13000778	1.36964e+07	1.12973e+07	8.07416e+06	7.13405e+06	7.17171e+06	1.07609e+07	1.0364e+07	1.16783e+07
Heat shock 70 kDa protein 4 [OS=Homo sapiens]	6.82153e+06	1.24216e+07	1.03136e+07	11827310	1.05324e+07	9.65444e+06	5.98292e+06	1.01815e+07	1.05499e+07
V-type proton ATPase subunit F [OS=Homo sapiens]	7.76369e+06	7.86543e+06	6.01404e+06	5.95783e+06	5.39809e+06	5.4258e+06	3.39222e+06	3.05303e+06	2.97155e+06
Vacuolar protein sorting-associated protein 35 [OS=Homo sapiens]	8.21566e+06	8.0385e+06	7.62852e+06	5.76178e+06	6.01861e+06	5.89043e+06	4.60241e+06	4.97763e+06	5.04033e+06
Multifunctional methyltransferase subunit TRM112-like protein [OS=Homo sapiens]	7.0566e+06	7.31695e+06	6.80524e+06	7068506	5.93858e+06	6.67869e+06	6.11743e+06	6.50669e+06	5.99652e+06
coatomer subunit epsilon [OS=Homo sapiens]	1.64966e+07	1.32864e+07	1.21894e+07	1.28843e+07	1.12462e+07	5.72726e+07	9.75008e+06	9.69839e+06	8.80065e+06
Serine/threonine-protein kinase greatwall [OS=Homo sapiens]	2.24737e+07	5.65108e+06	4.04197e+06	5.30744e+06	5.82821e+06	4.62636e+06	1.28062e+07	1.20693e+07	1.19107e+07
Mitochondrial import receptor subunit TOM22 homolog [OS=Homo sapiens]	1.46937e+07	1.58645e+07	13403879	16292653	1.41134e+07	1.49113e+07	1.14334e+07	1.13325e+07	1.05936e+07
Probable global transcription activator SNF2L1 [OS=Homo sapiens]	4.61214e+06	5.05636e+06	4.78739e+06	5.75498e+06	5.27923e+06	6.19221e+06	4.84418e+06	5.03261e+06	4.38056e+06
E3 ubiquitin-protein ligase TRIM33 [OS=Homo sapiens]	1.3713e+07	1.39385e+07	1.36369e+07	1.47024e+07	1.32314e+07	1.48141e+07	1.57934e+07	15943445	1.59018e+07
CREB-regulated transcription coactivator 2 [OS=Homo sapiens]	6.31496e+06	7.41946e+06	7.17701e+06	1.0121e+07	8174180	9.01694e+06	1.59139e+07	1.55786e+07	1.64467e+07
Glutamate-rich WD repeat-containing protein 1 [OS=Homo sapiens]	3.81841e+06	3.54012e+06	3.23125e+06	2.31026e+06	2.25412e+06	1.87725e+06	5.8487e+06	5.35186e+06	5.16929e+06
Membrane-associated progesterone receptor component 1 [OS=Homo sapiens]	1.30438e+07	1.46836e+07	1.34289e+07	14626427	13264734	1.33878e+07	1.12199e+07	1.17257e+07	1.12289e+07
Serine/threonine-protein kinase mTOR [OS=Homo sapiens]	4.62775e+06	4.62087e+06	4.54279e+06	2.75701e+06	2.36365e+06	2.61498e+06	6.38858e+06	7.73642e+06	7.29738e+06
Cell cycle and apoptosis regulator protein 2 [OS=Homo sapiens]	7.3667e+06	8.74072e+06	6.25693e+06	7.8352e+06	2.45397e+06	7.43035e+06	7591139	7.3504e+06	7.03184e+06
Endophilin-B1 [OS=Homo sapiens]	1.5078e+07	15536465	1.2398e+07	9.54349e+06	8.17986e+06	9037110	15819929	1.54828e+07	1.76227e+07
60S ribosomal protein L24 [OS=Homo sapiens]	6.51695e+07	6.73185e+07	6.29545e+07	6.21489e+07	5.53318e+07	6.09572e+07	6.35956e+07	6.32565e+07	6.6888e+07
Splicing factor 3b subunit 4 [OS=Homo sapiens]	27580914	3.14543e+07	2.91884e+07	2.93652e+07	2.41051e+07	2.37691e+07	2.18959e+07	2.14201e+07	2.30294e+07
Valine--tRNA ligase [OS=Homo sapiens]	2.37949e+06	2.77195e+06	2.38004e+06	2.2974e+06	2.56136e+06	3.12221e+06	2.64685e+06	3.06588e+06	2.19128e+06
sorting nexin-5 [OS=Homo sapiens]	2.04382e+07	2.15797e+07	1.95223e+07	2.37425e+07	2.11016e+07	1.84528e+07	1.82736e+07	1.76086e+07	1.63949e+07
Lys-63-specific deubiquitinase BRCC36 [OS=Homo sapiens]	7.49264e+06	9.53846e+06	7.51366e+06	7.82477e+06	7.9311e+06	8.10965e+06	7.42511e+06	8261895	9.12359e+06
Methionine--tRNA ligase, cytoplasmic [OS=Homo sapiens]	2.68442e+07	2.9875e+07	2.39247e+07	2.5395e+07	2.07001e+07	2.20557e+07	2.76667e+07	2.50181e+07	2.87547e+07
Vigilin [OS=Homo sapiens]	4.5249e+06	4974908	4.43516e+06	4.61275e+06	3.59e+06	3.94631e+06	5748824	4.87304e+06	5.89566e+06
40S ribosomal protein S3a [OS=Homo sapiens]	7.95146e+06	7.67252e+06	7.55115e+06	6.78977e+06	6.06124e+06	6.90547e+06	1.23025e+07	1.29041e+07	12548208
39S ribosomal protein L16, mitochondrial [OS=Homo sapiens]	1.41503e+07	1.59922e+07	1.42737e+07	1.37841e+07	1.26031e+07	1.31249e+07	1.45836e+07	15483584	1.44461e+07
Cell division cycle and apoptosis regulator protein 1 [OS=Homo sapiens]	2.84216e+07	3.13853e+07	1.66461e+07	3.01792e+07	28005444	2.7584e+07	1.4015e+07	1.59392e+07	2.75953e+07
WAS protein family homolog 2 [OS=Homo sapiens]	1.2385e+07	1.22763e+07	1.23002e+07	8.69938e+06	7.09674e+06	8.59338e+06	1.25647e+07	1.30599e+07	1.37473e+07
COMM domain-containing protein 3 [OS=Homo sapiens]	8549294	1.08987e+07	7.81883e+06	7.78429e+06	7.48742e+06	8.06561e+06	7.16376e+06	7.72425e+06	7.09715e+06
60S acidic ribosomal protein P1 [OS=Homo sapiens]	2.6415e+07	2.69792e+07	2.35796e+07	1.77383e+07	18159120	1.90398e+07	34914900	3.57439e+07	3.23946e+07
cleavage stimulation factor subunit 2 tau variant [OS=Homo sapiens]	1.57812e+07	1.61529e+07	1.65646e+07	1.07078e+07	9.7105e+06	9.9134e+06	9.87259e+06	9.64012e+06	1.30993e+07
CTP synthase 2 [OS=Homo sapiens]	8.5771e+06	9.88592e+06	7.89229e+06	8.87663e+06	6.58579e+06	8.82033e+06	7.25449e+06	7.63327e+06	6.21145e+06
Talin-1 [OS=Homo sapiens]	5.52558e+06	5.99844e+06	4.57744e+06	5.18503e+06	4.27494e+06	4.55672e+06	236175	651057	384542
Desmoglein-2 [OS=Homo sapiens]	6.40366e+06	5.28003e+06	5.04993e+06	7.36422e+06	4.45817e+06	6.68797e+06	1.42163e+07	1.37476e+07	1.12368e+07
Molybdenum cofactor biosynthesis protein 1 [OS=Homo sapiens]	1.97401e+06	2.28264e+06	1.49892e+06	2.22911e+06	2.07819e+06	1.98603e+06	1.86423e+06	1.9369e+06	1.50713e+06
ATP-binding cassette sub-family F member 3 [OS=Homo sapiens]	6.51167e+06	7.21759e+06	6.41674e+06	6.17625e+06	6.04504e+06	6.32194e+06	9.90173e+06	8.68917e+06	9.41561e+06
Exportin-1 [OS=Homo sapiens]	2.19363e+07	2.32101e+07	1.93689e+07	3.20996e+06	3.11195e+06	3.42937e+06	2791322	2.76596e+06	2560223
signal recognition particle 54 kDa protein [OS=Homo sapiens]	7.10353e+06	7.99201e+06	6.85733e+06	6.52256e+06	6.10214e+06	6.34625e+06	5.59665e+06	6.32982e+06	5.60803e+06
Protein lin-7 homolog C [OS=Homo sapiens]	1.08919e+07	1.05981e+07	10114594	1.71897e+07	1.62767e+07	16039322	1.35422e+07	1.64023e+07	1.06286e+07
alanine--tRNA ligase, mitochondrial [OS=Homo sapiens]	5275455	5.88111e+06	4.90243e+06	5.48653e+06	4.86607e+06	5.13275e+06	6881108	5.89115e+06	5.72987e+06
protein scribble homolog [OS=Homo sapiens]	3.98862e+06	3688848	2.68921e+06	4825754	4495674	3.69741e+06	4.64911e+06	4.55225e+06	4.08446e+06
Calmodulin [OS=Homo sapiens]	49320886	50287318	47869635	4.53721e+07	39743079	41884255	44531640	44914562	4.57697e+07
Prefoldin subunit 2 [OS=Homo sapiens]	2.26835e+07	2.59695e+07	2.23147e+07	1.17743e+07	1.02037e+07	1.09419e+07	1.57692e+07	1.56711e+07	1.6185e+07
pyruvate carboxylase, mitochondrial [OS=Homo sapiens]	3.08412e+06	3.26363e+06	2.95504e+06	6.2541e+06	5.30714e+06	5.31756e+06	3.68822e+06	3.68294e+06	3764888
Nucleosome assembly protein 1-like 1 [OS=Homo sapiens]	1.43892e+07	1.44362e+07	1.3091e+07	1.20806e+07	1.21574e+07	1.1283e+07	1.49408e+07	1.53208e+07	1.71274e+07
Sorting nexin-6 [OS=Homo sapiens]	1.69467e+07	1.81534e+07	1.59784e+07	2.08257e+07	1.81964e+07	1.91246e+07	1.97312e+07	2.01382e+07	1.94523e+07
striatin [OS=Homo sapiens]	1.63475e+07	1.67641e+07	1.63923e+07	5072989	5.43357e+06	3.92608e+06	4.69043e+06	3.26676e+06	3463989
Double-strand-break repair protein rad21 homolog [OS=Homo sapiens]	1.22257e+07	13109695	1.17728e+07	1.05536e+07	1.01305e+07	1.08591e+07	9.06025e+06	9.97688e+06	8.97625e+06
Pyruvate dehydrogenase E1 component subunit alpha, somatic form, mitochondrial [OS=Homo sapiens]	63968122	6.84828e+07	5.9436e+07	6.06399e+07	5.96982e+07	6.12666e+07	74730722	7.7812e+07	81791461
Methylcrotonoyl-CoA carboxylase subunit alpha, mitochondrial [OS=Homo sapiens]	4.02757e+06	4.27257e+06	3.78062e+06	3.41741e+06	4.62635e+06	3.33099e+06	2.21174e+06	4.87304e+06	4.94943e+06
Cysteine--tRNA ligase, cytoplasmic [OS=Homo sapiens]	1.12744e+07	1.20144e+07	1.06424e+07	9.00912e+06	6.89133e+06	6.39143e+06	6.77803e+06	7.44495e+06	7.11383e+06
Centrosomal protein of 97 kDa [OS=Homo sapiens]	3.11261e+06	3.44634e+06	2.14395e+06	3.4987e+06	2.89701e+06	3.77107e+06	3.11906e+06	2.93792e+06	2.70496e+06
phosphoserine aminotransferase [OS=Homo sapiens]	1.35029e+07	14671020	1.34878e+07	1.83176e+07	1.53634e+07	1.70502e+07	1.75538e+07	1.70772e+07	16852973
Cell division cycle 5-like protein [OS=Homo sapiens]	2.22566e+08	2.22304e+08	2.05374e+08	1.79015e+09	1.59085e+09	1.67885e+09	3.45792e+09	3.75457e+09	3.49144e+09
NADH dehydrogenase [ubiquinone] 1 alpha subcomplex subunit 5 [OS=Homo sapiens]	8665535	9.33549e+06	6.53108e+06	6.69081e+06	7.24083e+06	5.46787e+06	6.30277e+06	6.26685e+06	4.70834e+06
Spindle and kinetochore-associated protein 3 [OS=Homo sapiens]	1.00913e+07	10628471	9.74723e+06	3.34274e+06	2817366	3.4534e+06	3.89528e+06	4.53146e+06	3.80041e+06
abl interactor 2 [OS=Homo sapiens]	6.27828e+06	5.73528e+06	5.25748e+06	7.75942e+06	6.81731e+06	6.25349e+06	6264278	6360706	6.58169e+06
S-methyl-5'-thioadenosine phosphorylase [OS=Homo sapiens]	5.63337e+06	5544341	5.13356e+06	6.5408e+06	5.07928e+06	5.48234e+06	4.3245e+06	3.84631e+06	4.73186e+06
Queuine tRNA-ribosyltransferase accessory subunit 2 [OS=Homo sapiens]	8296178	8.95512e+06	9.95874e+06	3.86424e+06	4.12842e+06	4.55964e+06	8223685	9.01196e+06	8.95873e+06
Kinetochore-associated protein NSL1 homolog [OS=Homo sapiens]	5.85313e+06	6.83875e+06	6701561	5.80793e+06	4.64961e+06	5.49575e+06	8.61546e+06	8.61467e+06	8536503
GTPase-activating protein and VPS9 domain-containing protein 1 [OS=Homo sapiens]	890196	1.45735e+06	982794	3.52253e+06	2.98722e+06	2.79292e+06	6.66583e+06	5.98952e+06	6.16718e+06
Serine/threonine-protein kinase Nek9 [OS=Homo sapiens]	5.93521e+06	6.29469e+06	5.10862e+06	3.78661e+06	2.9814e+06	2.7705e+06	3.88706e+06	3.25679e+06	4.13604e+06
Heat shock protein 105 kDa [OS=Homo sapiens]	6.50133e+06	7.42054e+06	5.37888e+06	3.37941e+06	4.03312e+06	3.41032e+06	5.64708e+06	6.35122e+06	5.4999e+06
GTP-binding nuclear protein RAN [OS=Homo sapiens]	3.2733e+07	3.4726e+07	3.32351e+07	3.33521e+07	3.10831e+07	3.20149e+07	3.0795e+07	3.39138e+07	3.29282e+07
FK506-binding protein 15 [OS=Homo sapiens]	7.34439e+06	5.88715e+06	3.97974e+06	5.5606e+06	3.42497e+06	2.6933e+06	5.16783e+06	3.83999e+06	2.81002e+06
Serpin B12 [OS=Homo sapiens]	9.40169e+06	10280420	9.0468e+06	4.43606e+06	3.95374e+06	4.47655e+06
DNA repair protein RAD51 homolog 1 [OS=Homo sapiens]	9.75123e+06	1.05401e+07	9.26857e+06	9.37955e+06	8.87417e+06	9.08797e+06	8.11883e+06	7.98205e+06	8827840
26s proteasome non-atpase regulatory subunit 12 [OS=Homo sapiens]	16097485	1.65381e+07	13640933	1.49357e+07	1.2619e+07	1.2846e+07	1.135e+07	1.335e+07	1.15787e+07
39S ribosomal protein L46, mitochondrial [OS=Homo sapiens]	2.14695e+07	2.29275e+07	2.05212e+07	1.95372e+07	1.61736e+07	1.90685e+07	1.03742e+07	1.01479e+07	9.82625e+06
5'-nucleotidase domain-containing protein 2 [OS=Homo sapiens]	1.01525e+07	1.19219e+07	9.72798e+06	8023755	7.124e+06	7.85448e+06	1.02083e+07	10045777	1.03049e+07
citrate synthase, mitochondrial [OS=Homo sapiens]	2.28712e+07	2.3103e+07	2.01285e+07	17927590	1.59214e+07	1.81349e+07	1.91283e+07	1.89636e+07	21133204
Very-long-chain (3R)-3-hydroxyacyl-CoA dehydratase 3 [OS=Homo sapiens]	5.67643e+06	6.09574e+06	4.9668e+06	3.28898e+06	4475723	5.09421e+06	1.10971e+07	1.25411e+07	1.20867e+07
Lamin-B2 [OS=Homo sapiens]	8.69693e+07	8.51785e+07	8.41866e+07	65999455	5.65707e+07	6.36882e+07	1.26233e+08	1.24837e+08	6.87966e+07
Dihydrolipoyllysine-residue succinyltransferase component of 2-oxoglutarate dehydrogenase complex, mitochondrial [OS=Homo sapiens]	1.86717e+07	1.91434e+07	1.99998e+07	1.51329e+07	1.41865e+07	1.41807e+07	1.91031e+07	1.89122e+07	1.91682e+07
Importin subunit alpha-1 [OS=Homo sapiens]	1.1782e+07	1.10304e+07	11222714	1.07262e+07	1.01956e+07	1.18552e+07	1.33693e+07	1.38628e+07	1.28392e+07
Protein phosphatase 1 regulatory subunit 3D [OS=Homo sapiens]				1.46593e+07	1.34776e+07	1.48061e+07	2.95356e+07	3.32473e+07	31896067
60S ribosomal protein L30 [OS=Homo sapiens]	1.91404e+07	18351122	1.65205e+07	37119306	71173706	70121344	1.69567e+07	17642012	18432450
C-terminal-binding protein 1 [OS=Homo sapiens]	1.31878e+07	1.34396e+07	1.23067e+07	9.21671e+06	7313094	8.13284e+06	7.50093e+06	6.65824e+06	7.47276e+06
TP53-binding protein 1 [OS=Homo sapiens]	3.01795e+06	2.77524e+06	3.63238e+06	3.05394e+06	1.78899e+06	2.83431e+06	3.7161e+06	3.8866e+06	3.7763e+06
60S ribosomal protein L8 [OS=Homo sapiens]	29520595	2.99209e+07	2.3946e+07	2.2112e+07	2.20375e+07	2.36993e+07	2.19367e+07	27400185	20443598
60S ribosomal protein L10A [OS=Homo sapiens]	3.26251e+07	3.44967e+07	3.2405e+07	3.36172e+07	2.98412e+07	31425680	2.72402e+07	2.84979e+07	2.74183e+07
thymidylate kinase [OS=Homo sapiens]	3.03228e+07	3.14658e+07	2.41057e+07	2.9639e+07	2.88096e+07	2.35015e+07	1.67498e+07	1.27464e+07	1.85142e+07
28S ribosomal protein S34, mitochondrial [OS=Homo sapiens]	1.68449e+07	6.13828e+06	5.00497e+06	1.83917e+07	1.42671e+07	12667852	6.66189e+06	6.34997e+06	4.65333e+06
39S ribosomal protein L4, mitochondrial [OS=Homo sapiens]	4.64555e+06	5.50426e+06	3.98296e+06	1.06746e+07	8.37014e+06	9658867	8.06958e+06	8207937	9.12958e+06
Importin-5 [OS=Homo sapiens]	8634896	8.27216e+06	7.60906e+06	3.34926e+06	3.01259e+06	3.14215e+06	7.55649e+06	6.96431e+06	6.72221e+06
Caspase-14 [OS=Homo sapiens]	23390367	2.03955e+07	21322848	477953	847279	351069
DnaJ homolog subfamily B member 11 [OS=Homo sapiens]	1.73182e+07	1.81934e+07	1.4432e+07	1.61719e+07	1.45852e+07	1.54606e+07	1.52658e+07	1.44706e+07	1.4001e+07
Keratin, type II cytoskeletal 80 [OS=Homo sapiens]	6.89914e+07	1.56575e+08	6.42053e+07	7.57888e+07	8.0235e+07	5.30314e+07	4.76334e+07	3.74232e+07	3.05096e+07
Tropomyosin alpha-4 chain [OS=Homo sapiens]	2.74069e+07	3.4269e+07	2.95853e+07	2.35764e+07	1.82379e+07	2.31176e+07	1.69116e+07	1.675e+07	17774510
WASH complex subunit 2C [OS=Homo sapiens]	1.94666e+06	1.94503e+06	1.87335e+06	4.19411e+06	3.42037e+06	4.36496e+06	6.58141e+06	6.89439e+06	6.92544e+06
Small nuclear ribonucleoprotein Sm D2 [OS=Homo sapiens]	2.74651e+07	3.02854e+07	2.40502e+07	35994360	3.34613e+07	3.22545e+07	3.45847e+07	3.74797e+07	3.26809e+07
transportin-1 [OS=Homo sapiens]	1.25273e+07	1.41099e+07	1.31405e+07	12918157	1.10619e+07	1.10803e+07	8069524	9424888	8.48233e+06
ATP-dependent RNA helicase DDX19A [OS=Homo sapiens]	8.43872e+06	8.80807e+06	8.27705e+06	5.63644e+06	5.1776e+06	5.54729e+06	7.86052e+06	7.95113e+06	7.50866e+06
DNA repair protein RAD51 homolog 3 [OS=Homo sapiens]	8067408	9947842	7.38814e+06	7.84948e+06	6.67068e+06	7.53277e+06	8535480	7.79422e+06	8.06048e+06
Ubiquitin-like protein 4A [OS=Homo sapiens]	2.17631e+07	2.21326e+07	2.04658e+07	2.13399e+07	1.84146e+07	2.07138e+07	1.78614e+07	1.92873e+07	1.65107e+07
Transducin-like enhancer protein 3 [OS=Homo sapiens]	1.95151e+07	1.96353e+07	1.92074e+07	1.85323e+07	1.74593e+07	1.71037e+07	2.20974e+07	2.51726e+07	2.16283e+07
Cytoplasmic dynein 2 light intermediate chain 1 [OS=Homo sapiens]	13300126	15142321	12287314	1.28126e+07	11589623	1.19374e+07	9.31747e+06	1.1149e+07	1.01022e+07
Protein disulfide-isomerase A6 [OS=Homo sapiens]	1.59385e+08	1.73181e+08	138025119	47669373	5.87799e+07	6.56541e+07	4256035	4.04753e+06	3.96051e+06
wiskott-Aldrich syndrome protein family member 1 [OS=Homo sapiens]	4.85234e+06	5726429	5.29608e+06	1.80615e+06	1.99986e+06	1.93337e+06	6.69638e+06	6.93851e+06	7.51521e+06
Melanoma-associated antigen D2 [OS=Homo sapiens]	2.18298e+08	2.1795e+08	2.03842e+08	1.78383e+09	1.58352e+09	1.67466e+09	3.31282e+06	3.95349e+06	2.88542e+06
Neurofilament light polypeptide [OS=Homo sapiens]	3.68144e+07	37997732	3.56821e+07	2.7299e+06	2.21988e+06	2.13317e+06	3.42692e+07	3.56963e+07	3.58147e+07
SWI/SNF-related matrix-associated actin-dependent regulator of chromatin subfamily A member 5 [OS=Homo sapiens]	8.40082e+06	1.00052e+07	7.82251e+06	5.00779e+06	5.82739e+06	6.04048e+06	5336231	5.50459e+06	4.48969e+06
Calmodulin-like protein 3 [OS=Homo sapiens]	2.52323e+07	2.61431e+07	2.41159e+07	6.32082e+06	5.61283e+06	6.19613e+06	7.30133e+06	7.70127e+06	6.55993e+06
E3 ubiquitin-protein ligase BRE1B [OS=Homo sapiens]	4.81582e+06	5.59621e+06	4.4405e+06	5.90122e+06	4.92868e+06	5.66535e+06	2626025	2.62422e+06	3304706
26S proteasome non-ATPase regulatory subunit 8 [OS=Homo sapiens]	2.45207e+07	23995872	2.02143e+07	2.4231e+07	2.08082e+07	2.07763e+07	1.94605e+07	2.01506e+07	1.68618e+07
Bifunctional methylenetetrahydrofolate dehydrogenase/cyclohydrolase, mitochondrial [OS=Homo sapiens]	30868462	32133483	27340927	26267419	25123857	2.43878e+07	2.92629e+07	31695604	2.85113e+07
WD repeat and HMG-box DNA-binding protein 1 [OS=Homo sapiens]	2.3512e+07	2.52171e+07	2.70813e+07	1.27066e+07	1.83252e+07	1.30812e+07	2.11155e+07	1.84916e+07	1.97407e+07
Isoform 8 of RNA binding protein fox-1 homolog 2 [OS=Homo sapiens]	5.17756e+06	5.03417e+06	4.10497e+06	4.46278e+06	3.88e+06	4.71326e+06	9.82941e+06	1.23215e+07	5.33698e+06
actin-related protein 3 [OS=Homo sapiens]	1.66279e+07	1.96918e+07	2.06784e+07	1.78869e+07	1.05243e+07	17105392	1.14839e+07	1.11757e+07	1.10425e+07
U2 snRNP-associated SURP motif-containing protein [OS=Homo sapiens]	1.42348e+07	1.19243e+07	1.16621e+07	4.23854e+06	3949876	3.93898e+06	1.21236e+07	12666367	1.31441e+07
protein/nucleic acid deglycase DJ-1 [OS=Homo sapiens]	2.74079e+07	2.41566e+07	22938693	2.2686e+07	1.93823e+07	2.14715e+07	19449678	19772198	17696095
Regulation of nuclear pre-mRNA domain-containing protein 2 [OS=Homo sapiens]	7.383e+06	7.26869e+06	6.27442e+06	6.22372e+06	5.17753e+06	6512646	1.02544e+07	11659464	1.09805e+07
protein arginine N-methyltransferase 1 [OS=Homo sapiens]	1.72869e+07	1.79076e+07	1.46586e+07	9.83997e+06	8.89784e+06	8.94464e+06	1.0678e+07	1.17454e+07	1.1278e+07
Mitochondrial dicarboxylate carrier [OS=Homo sapiens]	5.40758e+06	5.59569e+06	3.49456e+06	6.44165e+06	6.11581e+06	4561050	1.38134e+06	1.2853e+06	1.21897e+06
SRA stem-loop-interacting RNA-binding protein, mitochondrial [OS=Homo sapiens]	1.44194e+07	1.49221e+07	1.50938e+07	1.49096e+07	1.16486e+07	1.37167e+07	3242693	3.22691e+06	2757065
Lysosome-associated membrane glycoprotein 1 [OS=Homo sapiens]	1.39976e+07	1.53093e+07	1.39022e+07	1.30032e+07	1.2254e+07	1.22098e+07	8.31859e+06	8.51969e+06	7.73671e+06
Eukaryotic translation initiation factor 3 subunit G [OS=Homo sapiens]	2.11938e+07	2.42284e+07	2.04617e+07	2.14238e+07	2.08953e+07	2.32009e+07	12711572	1.47433e+07	1.30854e+07
Peroxiredoxin-5, mitochondrial [OS=Homo sapiens]	7.9765e+06	7.81729e+06	7.93012e+06	1.04963e+07	6036528	9321507	3689139	5.17383e+06	7.71851e+06
KH domain-containing, RNA-binding, signal transduction-associated protein 1 [OS=Homo sapiens]	3.03437e+07	3.11207e+07	3.04731e+07	3.16198e+07	3.23936e+07	2.95285e+07	28281501	29079942	2.68531e+07
Signal recognition particle subunit SRP68 [OS=Homo sapiens]	7.44185e+07	6.88594e+07	6.81819e+07	1.25434e+07	1.15271e+07	1.28372e+07	4.86123e+07	2.40861e+07	3.27427e+07
Nuclear transcription factor Y subunit gamma [OS=Homo sapiens]	1.39082e+07	1.46917e+07	1.13043e+07	1.3722e+07	1.13387e+07	1.10732e+07	14518643	1.4385e+07	1.28243e+07
GRB10-interacting GYF protein 2 [OS=Homo sapiens]	6.53033e+06	6.0201e+06	5.05428e+06	5.0123e+06	3.99752e+06	4.3642e+06	9.6452e+06	1.05156e+07	1.02333e+07
Eukaryotic initiation factor 4A-I [OS=Homo sapiens]	1.82818e+07	2.01036e+07	1.65397e+07	1.52538e+07	1.33429e+07	1.52014e+07	1.57529e+07	1.69772e+07	15617006
Mini-chromosome maintenance complex-binding protein [OS=Homo sapiens]	6405234	5.12894e+06	4.42379e+06				1.5551e+06	1.88986e+06	1.80511e+06
Endophilin-B2 [OS=Homo sapiens]	8.82586e+06	1.04749e+07	8.13174e+06	8.26731e+06	6.40715e+06	6.68995e+06	7.72967e+06	7.48201e+06	7.4736e+06
dihydrofolate reductase [OS=Homo sapiens]	4.00348e+07	3.98274e+07	3.66076e+07	3.5119e+07	2.92924e+07	3.41073e+07	5.74333e+07	5.80874e+07	70690468
Thymidine kinase, cytosolic [OS=Homo sapiens]	9.63312e+06	9.97366e+06	9.51086e+06	6934865	6.48257e+06	6.16593e+06	5.65165e+06	6.98782e+06	6.4464e+06
NADH dehydrogenase [ubiquinone] 1 alpha subcomplex subunit 8 [OS=Homo sapiens]	6.50229e+06	6.71988e+06	6.21153e+06	4.73016e+06	3.73002e+06	4.00471e+06	6.22625e+06	5.82176e+06	5.69406e+06
Unconventional myosin-Ib [OS=Homo sapiens]	44188666	4.27029e+07	3.98192e+07	3.85034e+07	3.48694e+07	3.68445e+07	4.38636e+07	4.57356e+07	4.37467e+07
Hypoxanthine-guanine phosphoribosyltransferase [OS=Homo sapiens]	2.85058e+07	3.02247e+07	2.72703e+07	1.72122e+07	25600174	1.5825e+07	25869927	25966050	23977861
60S ribosomal protein L14 [OS=Homo sapiens]	2.66229e+07	2.68648e+07	2.24985e+07	22677899	21336130	2.2648e+07	2.18733e+07	2.23945e+07	19491159
Protein S100-A9 [OS=Homo sapiens]	1.71087e+07	1.75976e+07	1.60852e+07	13405237	1.18995e+07	1.23105e+07	3.47649e+06	3.9243e+06	3330989
28S ribosomal protein S7, mitochondrial [OS=Homo sapiens]	2.09978e+07	2.0935e+07	1.86195e+07	1.9616e+07	17692863	17886031	12248640	1.27356e+07	11835355
Msx2-interacting protein [OS=Homo sapiens]	2.76898e+06	2.70242e+06	2.84244e+06	2.12646e+06	1.5281e+06	1.52293e+06	5.40745e+06	4.78189e+06	5.95793e+06
Eukaryotic translation elongation factor 1 epsilon-1 [OS=Homo sapiens]	22701404	21494122	1.80997e+07	2.4464e+07	2.24788e+07	2.29577e+07	16440650	16096807	15034509
isochorismatase domain-containing protein 2 [OS=Homo sapiens]	8.09008e+06	1.21684e+07	1.02366e+07	1.02303e+07	8.98151e+06	9.32906e+06	1.03148e+07	1.0075e+07	10157848
protein transport protein Sec23A [OS=Homo sapiens]	2.0479e+06	1.73674e+06	1.83802e+06	6.1777e+06	1.70837e+06	6.2691e+06	957105	1377593	1.08168e+06
Elongation factor 1-beta [OS=Homo sapiens]	14163801	15339834	13843072	1.42833e+07	13196147	1.34677e+07	1.30841e+07	1.21053e+07	12699062
ATPase WRNIP1 [OS=Homo sapiens]	1.86798e+07	1.945e+07	1.66302e+07	10544065	1.05805e+07	1.02977e+07	1.11985e+07	1.75584e+07	1.77087e+07
Mitotic checkpoint protein BUB3 [OS=Homo sapiens]	1.20719e+07	1.31339e+07	1.09939e+07	1.16892e+07	1.08679e+07	11588465	1.27159e+07	14773791	1.44457e+07
Uridine-cytidine kinase 2 [OS=Homo sapiens]	9.26183e+06	1.03282e+07	8.92798e+06	9.03666e+06	9.0842e+06	9.1719e+06	1.20434e+07	1.28892e+07	1.09367e+07
protein 4.1 [OS=Homo sapiens]	6.26838e+06	7.08553e+06	5.6217e+06	6.78791e+06	6.02424e+06	6.43836e+06	9.3317e+06	9.05874e+06	9.10258e+06
Intraflagellar transport protein 22 homolog [OS=Homo sapiens]	13463077	1.21583e+07	1.293e+07	1.03803e+07	11404152	1.20552e+07	609227	897153	851932
protein LTV1 homolog [OS=Homo sapiens]	6.75637e+06	6.36312e+06	5.62708e+06	3399451	5.30747e+06	3.57824e+06	4.32279e+06	4.77344e+06	5.23427e+06
2-amino-3-ketobutyrate coenzyme A ligase, mitochondrial [OS=Homo sapiens]	555009	736178	454485	1.17198e+07	1.02611e+07	1.06113e+07	1.55411e+07	1.86633e+07	3.12604e+07
4F2 cell-surface antigen heavy chain [OS=Homo sapiens]	4.57255e+06	4.92162e+06	4648410	4.72703e+06	4.19659e+06	3.73821e+06	3.58552e+06	3.62132e+06	4.01479e+06
60S ribosomal protein L36 [OS=Homo sapiens]	1.10704e+07	1.06628e+07	9488873	41352508	3.65728e+07	3.93986e+07	4.12692e+07	4.01432e+07	4.08645e+07
HAUS augmin-like complex subunit 1 [OS=Homo sapiens]	6.96107e+06	7.31322e+06	5.0022e+06	7.60678e+06	6.84723e+06	8.73242e+06	4.35312e+06	5055512	5.70289e+06
Septin-11 [OS=Homo sapiens]	2.60017e+07	2.75608e+07	2.4862e+07	2.58228e+07	2.21644e+07	2.4906e+07	1.85531e+07	1.93729e+07	1.85464e+07
Isoform 10 of Tropomyosin alpha-1 chain [OS=Homo sapiens]	2.32062e+07	2.68419e+07	2.19458e+07	2.01639e+07	1.72239e+07	1.97197e+07	13818711	13650252	13754622
Brain-specific angiogenesis inhibitor 1-associated protein 2 [OS=Homo sapiens]	6.49209e+06	6.60377e+06	5.7847e+06	6.38565e+06	4.56451e+06	5.37409e+06	7.36907e+06	6.13678e+06	6.07055e+06
Protein DGCR14 [OS=Homo sapiens]	2.2577e+06	2.34229e+06	2.06016e+06	1.74088e+06	1.28268e+06	1.66274e+06	2.20614e+06	2.55566e+06	2.87067e+06
Zinc finger CCHC domain-containing protein 8 [OS=Homo sapiens]	3.76624e+06	4.67126e+06	4.00894e+06	4.24881e+06	4.74563e+06	3.8133e+06	8.13201e+06	7.61947e+06	6.82679e+06
programmed cell death protein 6 [OS=Homo sapiens]	6.20793e+06	5.71735e+06	5.85285e+06	1.04578e+07	8.60856e+06	8.6786e+06	1.48141e+07	15619273	15917157
WD40 repeat-containing protein SMU1 [OS=Homo sapiens]	1.57659e+07	1.73271e+07	1.55771e+07	1.25007e+07	1.07761e+07	1.18727e+07	1.10825e+07	1.19052e+07	1.10996e+07
THO complex subunit 2 [OS=Homo sapiens]	4.60151e+06	5.47132e+06	5.56736e+06	5.23126e+06	4.10304e+06	4.18689e+06	4487525	5.32993e+06	4.70112e+06
Tumor protein D54 [OS=Homo sapiens]	2.42776e+06	3.52637e+06	3.42365e+06	8.43803e+06	8528704	7.86485e+06	7224436	7.3005e+06	7.91729e+06
Dystroglycan [OS=Homo sapiens]	2.79733e+06	2.46445e+06	2.59668e+06	4.81803e+06	4.13971e+06	4.63621e+06	6.29117e+06	5662603	7027060
Sjoegren syndrome nuclear autoantigen 1 [OS=Homo sapiens]	7.61931e+06	7.38474e+06	6.83587e+06	7.02725e+06	6.13171e+06	6.7532e+06	3.95568e+06	3.58992e+06	3.25667e+06
Superkiller viralicidic activity 2-like 2 [OS=Homo sapiens]	3.84669e+06	3855433	3.33762e+06	4.14664e+06	3.98523e+06	3.25235e+06	5.45891e+06	5.90482e+06	5093113
39S ribosomal protein L37, mitochondrial [OS=Homo sapiens]	5.18984e+06	5.30034e+06	4.62421e+06	4.516e+06	4.20683e+06	4.0515e+06	4.16722e+06	4.91514e+06	4396646
RNA-binding protein 25 [OS=Homo sapiens]	9.58214e+06	1.04503e+07	8.05326e+06	1.09046e+07	9.73434e+06	9.2838e+06	7496170	7.65461e+06	7.2696e+06
Aspartate--tRNA ligase, mitochondrial [OS=Homo sapiens]	1.19835e+07	1.33544e+07	1.11334e+07	1.08949e+07	1.00945e+07	1.05528e+07	8.55056e+06	8.32322e+06	8.49406e+06
60S ribosomal protein L13a [OS=Homo sapiens]	52692641	58739908	3.99899e+07	29985891	29431172	30489456	7.80887e+07	8.10325e+07	7.0394e+07
Septin-8 [OS=Homo sapiens]	2.2732e+07	2.33917e+07	2.14726e+07	2.00579e+07	1.68703e+07	1.87168e+07	19562525	1.91904e+07	1.88168e+07
Nucleolar protein 56 [OS=Homo sapiens]	4.33502e+06	4.06074e+06	3.86323e+06	5.02053e+06	3.98851e+06	4.62913e+06	4.16946e+06	4.74954e+06	4.80841e+06
Histone deacetylase 4 [OS=Homo sapiens]	18095556	18326528	17448980	1.90076e+07	3.0324e+06	2.15818e+07	6.84774e+06	6.799e+06	7.56112e+06
Protein dpy-30 homolog [OS=Homo sapiens]	10774372	9454306	13203351	8341928	7.21572e+06	6932615
60S ribosomal protein L28 [OS=Homo sapiens]	5.15722e+07	50490277	4.95529e+07	6.25831e+07	5.59935e+07	5.76483e+07	7.91052e+07	72442017	6.28172e+07
28S ribosomal protein S10, mitochondrial [OS=Homo sapiens]	7.35813e+06	7.57645e+06	6.61528e+06	6.42614e+06	6313588	5.61807e+06	1.46272e+07	1.5316e+07	1.37199e+07
Protein RRP5 homolog [OS=Homo sapiens]	9.6986e+06	1.06515e+07	8.84321e+06	9.32409e+06	7.68128e+06	9445889	8.5377e+06	8.30276e+06	8.22361e+06
Dynein light chain roadblock-type 1 [OS=Homo sapiens]	1.01501e+07	13009516	11607969	1.82115e+07	1.59993e+07	1.7365e+07	1.62457e+07	1.61574e+07	1.33565e+07
60S ribosomal protein L11 [OS=Homo sapiens]	302754640	2.9729e+08	2.84478e+08	184020304	169138224	177871152	2.94631e+08	307688861	315094749
ATP synthase subunit d, mitochondrial [OS=Homo sapiens]	8.1365e+06	6802816	8.27075e+06	7.37989e+06	6.44078e+06	6.50109e+06	1.22615e+07	1.1595e+07	1.1112e+07
Myosin phosphatase Rho-interacting protein [OS=Homo sapiens]				1.2977e+06	887174	1.24653e+06	3.00744e+06	3.50743e+06	3.96546e+06
Single-stranded DNA-binding protein, mitochondrial [OS=Homo sapiens]	1.41759e+07	1.55061e+07	1.3439e+07	1.27338e+07	1.15442e+07	1.04524e+07	9.45261e+06	1.038e+07	8.55612e+06
histone deacetylase 1 [OS=Homo sapiens]	3.06612e+07	3.64917e+07	3.76001e+07	22001720	1.26451e+07	36713426	4.07189e+07	40220861	42819121
serine/threonine-protein kinase 26 [OS=Homo sapiens]	1.09987e+07	1.15469e+07	1.04566e+07	1.06218e+07	1.03787e+07	1.03129e+07	10601770	10926978	1.00471e+07
Centromere/kinetochore protein zw10 homolog [OS=Homo sapiens]	14437437	1.37941e+07	1.26337e+07	1.20267e+07	9.52984e+06	1.184e+07	6.99554e+06	7.46766e+06	7.83254e+06
YTH domain-containing family protein 2 [OS=Homo sapiens]	8.04886e+06	7.75293e+06	8.15024e+06	8.1189e+06	7.76403e+06	7.96944e+06	7.98126e+06	9.19652e+06	7.86647e+06
protein-L-isoaspartate(D-aspartate) O-methyltransferase [OS=Homo sapiens]				7.72097e+06	6.25939e+06	6.403e+06	1.64849e+06	1.35599e+06	714027
Glutaryl-CoA dehydrogenase, mitochondrial [OS=Homo sapiens]	3.97629e+06	4.92069e+06	3.56534e+06	4.23501e+06	2.80167e+06	3.86155e+06	3.81958e+06	4.03904e+06	3.27523e+06
Rho GTPase-activating protein 17 [OS=Homo sapiens]	7.50847e+06	7.1335e+06	7.38611e+06	6.31394e+06	5.56975e+06	5.81235e+06	9.98762e+06	9.999e+06	9.39558e+06
SH3 domain-binding protein 1 [OS=Homo sapiens]	3133481	3462614	3.1868e+06	4.56407e+06	4.81082e+06	4.09165e+06	5.44223e+06	5.84823e+06	6.03787e+06
EH domain-containing protein 4 [OS=Homo sapiens]	5.15834e+06	5.15374e+06	4.50739e+06	5.67193e+06	4648613	4.80618e+06	2.67495e+06	2.98124e+06	2.71931e+06
Creatine kinase U-type, mitochondrial [OS=Homo sapiens]	3056791	3920706	4.0898e+06	3.14845e+06	2.42436e+06	3.52183e+06	3.07743e+06	5.02031e+06	3.58549e+06
[Pyruvate dehydrogenase (acetyl-transferring)] kinase isozyme 3, mitochondrial [OS=Homo sapiens]	1.42733e+07	1.24149e+07	1.25452e+07	1.08936e+07	9.2965e+06	1.03999e+07	1.0673e+07	1.08231e+07	11045116
Proteasome subunit alpha type-2 [OS=Homo sapiens]	7.76577e+06	8.35381e+06	7.64869e+06	6.66946e+06	6.16093e+06	5.88893e+06	6.04172e+06	6.23061e+06	5.84514e+06
Endoplasmic reticulum resident protein 29 [OS=Homo sapiens]	9.6003e+06	1.08334e+07	8.67468e+06	1.48959e+07	14119609	1.5908e+07	1.47489e+07	1.4374e+07	1.39879e+07
cAMP-dependent protein kinase type II-alpha regulatory subunit [OS=Homo sapiens]	5.64147e+06	6.84067e+06	6.24707e+06	6041913	4.2091e+06	5.46039e+06	4.90792e+06	5571802	5.40896e+06
Transducin beta-like protein 3 [OS=Homo sapiens]	5.09156e+06	5.28931e+06	4.61781e+06	4.57037e+06	4.23224e+06	4.34406e+06	3.4693e+06	3237227	3.72832e+06
Cytochrome b-c1 complex subunit 1, mitochondrial [OS=Homo sapiens]	8.11488e+06	1.09733e+07	1.06106e+07	1.322e+07	1.38425e+07	1.28413e+07	7.49747e+06	8.44808e+06	7.40718e+06
Protein arginine N-methyltransferase 5 [OS=Homo sapiens]	9.45229e+06	1.07613e+07	1.0137e+07	9.17609e+06	8.09299e+06	8.95146e+06	8.78278e+06	8.07308e+06	8.73163e+06
lysosomal Pro-X carboxypeptidase [OS=Homo sapiens]	5.4085e+06	4.42143e+06	4.5553e+06	6.16249e+06	4629488	3.82831e+06	7.29219e+06	8.13364e+06	7.28796e+06
Isobutyryl-CoA dehydrogenase, mitochondrial [OS=Homo sapiens]	5.56914e+06	5.01749e+06	4.6363e+06	4.57578e+06	4.30058e+06	5.98971e+06	1.96736e+06	2.05449e+06	1.48273e+06
Ras-related protein Rab-1A [OS=Homo sapiens]	1.75438e+07	1.54859e+07	1.54429e+07	1.25563e+07	1.12798e+07	1.22971e+07	1.28355e+07	13445916	14688177
Ras-specific guanine nucleotide-releasing factor RalGPS2 [OS=Homo sapiens]				1.87281e+06	1.4985e+06	1.75687e+06	4.79793e+06	5813962	4.38579e+06
GrpE protein homolog 1, mitochondrial [OS=Homo sapiens]	16608570	1.60808e+07	1.31715e+07	1.18025e+07	9861900	10297796	1.34534e+07	1.39149e+07	1.35738e+07
39S ribosomal protein L40, mitochondrial [OS=Homo sapiens]	1.53576e+07	16469918	13732907	1.3848e+07	1.20414e+07	14652587	5.95079e+06	6.36633e+06	5.48877e+06
Asparagine--tRNA ligase, cytoplasmic [OS=Homo sapiens]	5.576e+06	5.56226e+06	4.89483e+06	7.51723e+06	7475186	7.39489e+06	5.29844e+06	5.66029e+06	3.93396e+06
39S ribosomal protein L9, mitochondrial [OS=Homo sapiens]	4.80238e+06	4.53324e+06	4231199	4.71915e+06	3.72294e+06	4.22486e+06	4.49224e+06	4.88716e+06	3.90432e+06
Nucleosome-remodeling factor subunit BPTF [OS=Homo sapiens]	1.04856e+07	8129390	6.88147e+06	6.76187e+06	5.78276e+06	6.35848e+06	7.76769e+06	7.85106e+06	7.58094e+06
Interleukin enhancer-binding factor 3 [OS=Homo sapiens]	7.39884e+06	9.77985e+06	8519147	8.51079e+06	1.81946e+07	7011251	4.04522e+06	3.75061e+06	2.56727e+06
Aladin [OS=Homo sapiens]	3.86731e+06	3.84686e+06	3.37245e+06	2.39709e+06	1.72658e+06	2.20898e+06	2.37805e+06	2.35671e+06	2.16537e+06
V-type proton ATPase subunit D [OS=Homo sapiens]	8.70998e+06	1.07015e+07	8.98864e+06	1.10747e+07	1.00304e+07	9.73932e+06	7.2369e+06	6.774e+06	6392259
WD repeat-containing protein 37 [OS=Homo sapiens]	3.31975e+06	3.6032e+06	2.77404e+06	4.15697e+06	3.92239e+06	3.40846e+06	6.59362e+06	6.82351e+06	6.40267e+06
Oxygen-dependent coproporphyrinogen-III oxidase, mitochondrial [OS=Homo sapiens]	1.0001e+07	9.93693e+06	9.26724e+06	9127045	7.75341e+06	8.36131e+06	7.95703e+06	8.28226e+06	8.53757e+06
Chromatin modification-related protein MEAF6 [OS=Homo sapiens]	1.1576e+07	6.03088e+06	1.06252e+07	13394185	1.22515e+07	1.06774e+07	3.50055e+06	3.0611e+06	2.47914e+06
Torsin-2A [OS=Homo sapiens]	3.22014e+06	3.49183e+06	2.83461e+06	2.7899e+06	2.18388e+06	2.47467e+06	2.96916e+06	2.86899e+06	2.79312e+06
Rabankyrin-5 [OS=Homo sapiens]	5.12477e+06	6.13392e+06	6.08118e+06	5.454e+06	4492401	5.07269e+06	5.54576e+06	5374950	4751429
Ezrin [OS=Homo sapiens]	1.03618e+07	9.02474e+06	9.27671e+06	8.55273e+06	6.35208e+06	7.79865e+06	6.65238e+06	6.80579e+06	6.51368e+06
[3-methyl-2-oxobutanoate dehydrogenase [lipoamide]] kinase, mitochondrial [OS=Homo sapiens]	7.42441e+06	7438080	7.32712e+06	7.80647e+06	7.25521e+06	6.94619e+06	2153397	2.86247e+06	2.73503e+06
Gamma-glutamyl hydrolase [OS=Homo sapiens]	3.79078e+06	4.56529e+06	3.07257e+06	5.22497e+06	4.72526e+06	4.82826e+06	3.75181e+06	4.41791e+06	3005348
Cystatin-B [OS=Homo sapiens]	1.94994e+07	2.27089e+07	1.87496e+07	2.10737e+07	1.80512e+07	2.04462e+07	17944793	1.97505e+07	1.72663e+07
Polyadenylate-binding protein 4 [OS=Homo sapiens]	6.51129e+06	7.09513e+06	6.60224e+06	2.53426e+06	2174649	2534074	7.31347e+06	6.8032e+06	6.8464e+06
Threonine--tRNA ligase, mitochondrial [OS=Homo sapiens]	7541781	7.80022e+06	6675695	7.12074e+06	6.25443e+06	6.56313e+06	7503524	1.0315e+07	8.024e+06
Protein cereblon [OS=Homo sapiens]	7.47772e+06	7.49734e+06	7.83904e+06	6.17321e+06	6583867	6.59499e+06	746318	934653	878269
Beta-galactosidase [OS=Homo sapiens]	5589199	5047410	4.62988e+06	5.22268e+06	4.18915e+06	4.17808e+06	1.03621e+07	8.34848e+06	9.28219e+06
Ubiquinol-cytochrome-c reductase complex assembly factor 2 [OS=Homo sapiens]	1.04973e+07	1.01762e+07	1.03089e+07	1.08306e+07	1.05238e+07	11029729	6.60167e+06	7.72369e+06	7.22206e+06
Polyribonucleotide nucleotidyltransferase 1, mitochondrial [OS=Homo sapiens]	7.5393e+06	7.98289e+06	7.25637e+06	6.95799e+06	7.04378e+06	7.02427e+06	8.101e+06	7.04244e+06	6.84899e+06
Spartin [OS=Homo sapiens]	2.71469e+06	2.93425e+06	3.10659e+06	2.81687e+06	2.89201e+06	2.50849e+06	2.54961e+06	3.41297e+06	3.06589e+06
26S proteasome non-ATPase regulatory subunit 6 [OS=Homo sapiens]	1.27583e+07	1.24855e+07	1.41815e+07	2.68528e+06	3.42793e+06	3.66105e+06	6.01883e+06	6.63789e+06	7.22648e+06
Legumain [OS=Homo sapiens]	1.01603e+07	1.05013e+07	9.3852e+06	9.83783e+06	8.12677e+06	8.59891e+06	16842339	16980740	1.82472e+07
Ubiquitin carboxyl-terminal hydrolase 7 [OS=Homo sapiens]	2.70463e+06	2.19083e+06	2.43873e+06	1.76163e+06	1.63178e+06	1935971	2.90018e+06	2.48497e+06	2.54038e+06
Centromere protein H [OS=Homo sapiens]	1.69886e+07	1.58962e+07	1.54485e+07	1.01891e+07	1.00663e+07	8.97445e+06	5174978	5.74801e+06	5742190
EH domain-containing protein 1 [OS=Homo sapiens]	6185196	6.53334e+06	5.11095e+06	3.82383e+06	3.2832e+06	3.14116e+06	5.46158e+06	4.80464e+06	4.63109e+06
Ribonuclease H2 subunit C [OS=Homo sapiens]	7545192	7.00596e+06	6.03249e+06	4.05647e+06	3.00706e+06	3.36273e+06	3.28559e+06	3797436	3.3291e+06
Isoform 1B of Desmocollin-1 [OS=Homo sapiens]	22293793	2.08281e+07	1.3684e+07	3.69036e+07	2.53699e+07	2.45406e+07	3.93447e+07	4.02857e+07	3.89937e+07
aminoacyl tRNA synthase complex-interacting multifunctional protein 2 [OS=Homo sapiens]	8.8292e+06	8.99262e+06	7.63832e+06	1.60396e+07	8.08238e+06	1.33754e+07	8.18896e+06	7700687	8.7696e+06
Cytochrome c oxidase subunit 5A, mitochondrial [OS=Homo sapiens]	2.17322e+06	2.82027e+06	1.87366e+06	1.25164e+07	9.26785e+06	9.53152e+06	1.09777e+07	1.11891e+07	8.61163e+06
Atherin [OS=Homo sapiens]	4.21586e+06	4280300	2.57022e+06	4.89034e+07	4.53495e+07	4.54524e+07	66719167	7.32418e+07	7.1194e+07
transformer-2 protein homolog beta [OS=Homo sapiens]	7.31099e+06	6.31677e+06	5.10212e+06	1.17077e+07	1.02361e+07	10142384	3.14093e+07	34281512	30844719
Kinectin [OS=Homo sapiens]	3.91043e+06	4.56627e+06	4.23589e+06	4.40119e+06	3.85497e+06	3.88939e+06	2.24868e+06	2.49887e+06	2.39121e+06
Proteasome subunit alpha type-5 [OS=Homo sapiens]	8.48232e+06	9.50999e+06	8.6964e+06	5.28228e+06	5.37146e+06	5.41551e+06	5.85939e+06	5.99362e+06	5.49593e+06
Acetyl-CoA carboxylase 1 [OS=Homo sapiens]	2.13343e+06	2576902	2464335	3.44398e+06	3.78144e+06	3.52596e+06	3.37684e+06	3.91066e+06	4.10047e+06
Adipocyte plasma membrane-associated protein [OS=Homo sapiens]	8.76572e+06	1.17514e+07	5.44661e+06	1.56819e+07	1.60685e+07	1.63281e+07	1.43881e+07	16008688	8.74385e+06
2-oxoisovalerate dehydrogenase subunit beta, mitochondrial [OS=Homo sapiens]	2.25406e+06	2.638e+06	2217849	686647	730587	783141	1.42053e+06	1.41989e+06	1.12901e+06
Zinc finger CCCH domain-containing protein 11A [OS=Homo sapiens]	5.45173e+06	5.11408e+06	5172134	4.38719e+06	4.1564e+06	4.03686e+06	1.22658e+07	1.27757e+07	1.3761e+07
ELAV-like protein 1 [OS=Homo sapiens]	5288055	5882943	4.18786e+06	8.61429e+06	7.40291e+06	6.98351e+06	7390988	6.80848e+06	7293937
serine/arginine repetitive matrix protein 2 [OS=Homo sapiens]				487417	491028	681701	2.88063e+06	3.83921e+06	2.76771e+06
Phosphofurin acidic cluster sorting protein 2 [OS=Homo sapiens]				413576	494388	237641	2.74981e+06	3.97931e+06	3.81711e+06
Ankycorbin [OS=Homo sapiens]	2.93301e+06	3.11944e+06	2.49422e+06	2.72672e+06	3.10049e+06	2.87024e+06	1.94621e+06	1.93403e+06	1.99521e+06
Protein AATF [OS=Homo sapiens]	2.49627e+06	3.9549e+06	2.43554e+06	2.28593e+06	1.90902e+06	2.3564e+06	3.7023e+06	3.00167e+06	4.36823e+06
exocyst complex component 2 [OS=Homo sapiens]	2.90426e+06	3.03048e+06	2.68701e+06	3.42274e+06	2304067	2.75225e+06	2.31841e+06	2.31138e+06	2.73958e+06
[Pyruvate dehydrogenase (Acetyl-transferring)] kinase isozyme 1, mitochondrial [OS=Homo sapiens]	8.33788e+06	8.46353e+06	8.48903e+06	6.17916e+06	4.47652e+06	6.39893e+06	4.61701e+06	7.9715e+06	8.16223e+06
propionyl-CoA carboxylase beta chain, mitochondrial [OS=Homo sapiens]	5.35345e+06	6.19247e+06	5.35134e+06	4.8083e+06	4.5207e+06	5.27362e+06	4009472	4.37856e+06	4.07919e+06
Lipopolysaccharide-responsive and beige-like anchor protein [OS=Homo sapiens]	4.29982e+06	5.1713e+06	4.45687e+06	1.35633e+07	1.18032e+07	1.31967e+07	9.6046e+06	10015131	7.11503e+06
Ribosomal L1 domain-containing protein 1 [OS=Homo sapiens]	7212425	8.127e+06	6.80485e+06	6.38056e+06	6.01314e+06	6.39615e+06	3995430	3.88327e+06	4.32784e+06
5'-AMP-activated protein kinase subunit gamma-1 [OS=Homo sapiens]	10029532	1.1955e+07	8.50764e+06	8.26394e+06	7.90822e+06	8.5558e+06	8.29303e+06	9.7584e+06	8.42236e+06
Heterogeneous nuclear ribonucleoprotein A1 [OS=Homo sapiens]	6.25076e+06	7.89436e+06	6.85647e+06	6.57925e+06	6.14554e+06	5.83848e+06	8.49139e+06	8.34784e+06	9041085
Cell division control protein 45 homolog [OS=Homo sapiens]	1.16744e+07	1.23707e+07	14450788	1.35772e+07	1.16941e+07	1.21996e+07	1.49909e+07	1.5702e+07	15013592
alpha-taxilin [OS=Homo sapiens]	4.87942e+06	5.76052e+06	5.26595e+06	7.00771e+06	6.28739e+06	6.27079e+06	2.05384e+06	2.29472e+06	2.23622e+06
Tumor protein D52 [OS=Homo sapiens]	3.82267e+06	4.31004e+06	2.94801e+06	3.55846e+06	3.0673e+06	3.36181e+06	1.98037e+06	2.4805e+06	2.25282e+06
sterol-4-alpha-carboxylate 3-dehydrogenase, decarboxylating [OS=Homo sapiens]	5.59275e+06	5.76906e+06	5115487	6.08129e+06	5.54293e+06	5.12274e+06	4.27896e+06	4.54729e+06	4.11493e+06
mRNA-decapping enzyme 1A [OS=Homo sapiens]	1.25469e+06	1.76782e+06	1.53279e+06	1.69934e+06	1.72667e+06	2311378	2.01047e+06	2.08231e+06	1.79696e+06
Retinoid-inducible serine carboxypeptidase [OS=Homo sapiens]	48343199	5.5798e+07	4.84872e+07	72587401	4.28956e+07	6.74958e+07	9.51934e+07	7.4846e+07	6.78627e+07
Exosome complex component MTR3 [OS=Homo sapiens]	3.48923e+06	3.69646e+06	2.72477e+06	2982351	2.31714e+06	3.3393e+06	2.01504e+06	2.04211e+06	1.67588e+06
Cyclin-dependent kinase 2-associated protein 1 [OS=Homo sapiens]	1.27509e+07	1.29514e+07	8.47239e+06	1.14811e+07	9.39221e+06	7.87931e+06	2809478	2.94582e+06	1.97397e+06
serine/arginine-rich splicing factor 7 [OS=Homo sapiens]	1.46133e+07	14526510	1.35945e+07	15647503	1.50767e+07	14128061	1.96223e+07	2.15188e+07	1.7853e+07
Leucine-rich repeat-containing protein 47 [OS=Homo sapiens]	4.25108e+06	4.18328e+06	2.76704e+06	3.04636e+06	2.6134e+06	2.85958e+06	3.81972e+06	3.51915e+06	3.79863e+06
40S RIBOSOMAL PROTEIN S6 [OS=Homo sapiens]	9.63036e+07	9.87793e+07	8.65999e+07	75139371	74709985	7.72412e+07	86427401	8.93168e+07	9.1416e+07
dCTP pyrophosphatase 1 [OS=Homo sapiens]	10800959	1.17488e+07	1.1019e+07	1.13942e+07	1.03856e+07	9.89035e+06	11078247	1.04482e+07	10423596
polyadenylate-binding protein 2 [OS=Homo sapiens]	4.61894e+06	4.35513e+06	2.63383e+06	4.25777e+06	3.69762e+06	3.75636e+06	2.10015e+06	2.68506e+06	2.41726e+06
Far upstream element-binding protein 2 [OS=Homo sapiens]	7.11736e+06	6.95778e+06	6.56306e+06	5.50898e+06	4.55243e+06	5.10944e+06	4.91794e+06	6.4956e+06	5.04021e+06
histone acetyltransferase type B catalytic subunit [OS=Homo sapiens]	5.80429e+06	6.04948e+06	5.2094e+06	5.04957e+06	4.34838e+06	4.09366e+06	3186454	3902470	3.32822e+06
Golgin subfamily A member 4 [OS=Homo sapiens]	1.52048e+06	1.24024e+06	1.22876e+06	1.06908e+06	945665	1.18743e+06	1.73439e+06	1.93179e+06	1.60456e+06
Ganglioside GM2 activator [OS=Homo sapiens]	3.73297e+06	3.9215e+06	2.90345e+06	1.65368e+06	866098	1.45956e+06	2.55465e+06	2.41879e+06	1.91518e+06
CCR4-NOT transcription complex subunit 1 [OS=Homo sapiens]	2.87149e+06	3.39601e+06	2.93062e+06	2.9507e+06	2.49082e+06	2.98847e+06	3.53218e+06	3.18597e+06	3.11817e+06
bifunctional purine biosynthesis protein purH [OS=Homo sapiens]	4.41206e+06	5.21986e+06	3.60649e+06	4.92295e+06	4.68612e+06	4.26506e+06	3.61379e+06	3.88706e+06	3.99669e+06
Sideroflexin-1 [OS=Homo sapiens]	1.25652e+07	1.35834e+07	13313420	13958346	1.29003e+07	12264433	6993663	7624960	7.67524e+06
Dolichyl-diphosphooligosaccharide--protein glycosyltransferase subunit DAD1 [OS=Homo sapiens]	7.85324e+06	7.67236e+06	7714975	8602824	6.99816e+06	7.75138e+06	6.67954e+06	7.59912e+06	7.51715e+06
protein flightless-1 homolog [OS=Homo sapiens]	6.31062e+06	5.7221e+06	5.16617e+06	5.93816e+06	5.22989e+06	5.9376e+06	5.25845e+06	5.47537e+06	5.90892e+06
eukaryotic translation initiation factor 4E type 2 [OS=Homo sapiens]	1.09882e+07	1.08359e+07	8.08975e+06	4.23497e+06	3.81768e+06	4.06546e+06	1.39185e+07	1.30509e+07	13743489
Plakophilin-1 [OS=Homo sapiens]	4.91973e+06	6.10964e+06	4.40263e+06
Actin-binding LIM protein 1 [OS=Homo sapiens]				800837	900576	905463	7.33462e+06	8.46827e+06	6.7617e+06
Histone H2B type 2-F [OS=Homo sapiens]	152434934	1.55179e+08	1.51515e+08	160679211	1.40985e+08	1.65217e+08	146088306	1.50898e+08	160628585
Ribosomal RNA small subunit methyltransferase Nep1 [OS=Homo sapiens]	969329	1.64291e+06	1.15704e+06	9.2638e+06	8.50695e+06	8.8654e+06	2.39796e+06	2.63655e+06	1.81784e+06
Serine/threonine-protein phosphatase 4 catalytic subunit [OS=Homo sapiens]	1.2614e+07	1.25746e+07	1.11343e+07	13435124	1.20233e+07	1.2014e+07	10925940	1.12725e+07	11027236
CDK5 regulatory subunit-associated protein 1 [OS=Homo sapiens]	5.06381e+06	5.51666e+06	4.54845e+06	3.75061e+06	3232093	3.54305e+06	5.25115e+06	5.74951e+06	5.86236e+06
RNA-binding protein 4 [OS=Homo sapiens]	6.80633e+06	6.33316e+06	6.42463e+06	6.71639e+06	5.32699e+06	4.79085e+06	7669184	7.42692e+06	5.73577e+06
Isoform 4 of Inhibitor of nuclear factor kappa-B kinase-interacting protein [OS=Homo sapiens]	2.99634e+06	2.97981e+06	2.9177e+06	3.35966e+06	2.90988e+06	3.94582e+06	1.39389e+06	1.79438e+06	1.23068e+06
Elongation factor 1-delta [OS=Homo sapiens]	2.43408e+06	4.15308e+06	2.7947e+06	2.99602e+06	2.76794e+06	2.95872e+06	3.02871e+06	3.07751e+06	2.32756e+06
Cytochrome c oxidase subunit 5B, mitochondrial [OS=Homo sapiens]	1.11547e+07	1.14781e+07	1.01185e+07	6.58602e+06	6.07025e+06	6568210	7.16492e+06	6.47792e+06	7.00517e+06
Heterogeneous nuclear ribonucleoprotein A0 [OS=Homo sapiens]	6.62036e+06	7651579	6.66071e+06	5.74076e+06	5.62658e+06	5219639	6.59965e+06	6.93981e+06	5.60873e+06
Translocon-associated protein subunit alpha [OS=Homo sapiens]	1.43442e+07	1.56372e+07	1.28782e+07	1.59997e+07	1.30185e+07	1.41189e+07	1.08948e+07	1.17564e+07	1.17774e+07
Isochorismatase domain-containing protein 1 [OS=Homo sapiens]	6.65767e+06	6364798	5.32807e+06	7.84462e+06	7371421	7.08278e+06	8145322	6.83735e+06	7.70967e+06
Adenine phosphoribosyltransferase [OS=Homo sapiens]	4.98404e+06	6.49662e+06	5.06958e+06	4481993	2.11063e+06	3.88377e+06	6.77276e+06	5.87278e+06	7.05282e+06
Proteasome activator complex subunit 1 [OS=Homo sapiens]	1.19581e+07	1.19944e+07	1.1937e+07	7606466	6.57129e+06	7.9725e+06	6.13433e+06	6.21151e+06	6.86269e+06
DnaJ homolog subfamily B member 2 [OS=Homo sapiens]	30656958	27094758	22423668	20962208	22298338	25879162	2.76526e+07	3.71597e+07	3.00547e+07
28S ribosomal protein S27, mitochondrial [OS=Homo sapiens]	6.40249e+06	6.34571e+06	5329116	4.67191e+06	4.97495e+06	5.49533e+06	964059	1.22451e+06	974398
Insulin-like growth factor 2 mRNA-binding protein 1 [OS=Homo sapiens]	1.62723e+06	1.64187e+06	1.36488e+06	1.60148e+06	1.30675e+06	1391975	1.37657e+06	1.80424e+06	1.33135e+06
Transcriptional repressor p66-beta [OS=Homo sapiens]	2.80445e+06	2.80433e+06	2.54904e+06	1.99087e+06	2.05474e+06	1.75686e+06	705629	781664	1.01781e+06
Kinetochore protein Spc25 [OS=Homo sapiens]	1.09446e+07	1.1326e+07	8267533	8734544	7.81372e+06	7.55837e+06	8461624	8.43062e+06	7.74934e+06
39S ribosomal protein L10, mitochondrial [OS=Homo sapiens]	1.61556e+07	1.84264e+07	1.56842e+07	15166783	1.48947e+07	1.54389e+07	1.65173e+07	18055634	1.5642e+07
Torsin-1B [OS=Homo sapiens]	9.94567e+06	1.01059e+07	8.68321e+06	8.54405e+06	6.79986e+06	8.62789e+06	1.06336e+07	1.1848e+07	1.121e+07
Protein Dr1 [OS=Homo sapiens]	2.13218e+07	2.03531e+07	1.90007e+07	2.08189e+07	16009100	1.80318e+07	5.56654e+06	6238333	6694772
HAUS augmin-like complex subunit 6 [OS=Homo sapiens]	7.73151e+06	8.40376e+06	6.88411e+06	3.60842e+06	2.96242e+06	3.45272e+06	3.9918e+06	4.01024e+06	4.33666e+06
Mannose-1-phosphate guanyltransferase alpha [OS=Homo sapiens]	5.20529e+06	5.76458e+06	4.97282e+06	4.5027e+06	3.96462e+06	4.90816e+06	3.18378e+06	3.58276e+06	3.27428e+06
Cleavage and polyadenylation specificity factor subunit 3 [OS=Homo sapiens]	4.29433e+06	4.14375e+06	4.90871e+06	4.13227e+06	4.44118e+06	3.42388e+06	4.59107e+06	4.91863e+06	4.88524e+06
kinetochore scaffold 1 [OS=Homo sapiens]	2.48324e+06	3.1234e+06	2.58641e+06	1.09816e+06	885237	797777	7973956	7.54419e+06	8.4083e+06
28S ribosomal protein S22, mitochondrial [OS=Homo sapiens]	5.40209e+06	6.53072e+06	5.8678e+06	5321938	4.8145e+06	5.24366e+06	4.86767e+06	6014585	4.62629e+06
DnaJ homolog subfamily C member 10 [OS=Homo sapiens]	2.63173e+06	3.29257e+06	2.39656e+06	2.69916e+06	2.11709e+06	2.2426e+06	2.55933e+06	3.22545e+06	3.33585e+06
Eukaryotic translation initiation factor 2 subunit 1 [OS=Homo sapiens]	5.92123e+06	5.58134e+06	5.06911e+06	3.92651e+06	3.30532e+06	3426603	4628325	4.42928e+06	3.70511e+06
Signal recognition particle subunit SRP72 [OS=Homo sapiens]	4.83862e+06	4.64915e+06	3.65889e+06	2.26786e+06	2.16097e+06	2.20568e+06	1.14507e+06	1.38422e+06	1.47764e+06
Inorganic pyrophosphatase 2, mitochondrial [OS=Homo sapiens]	4151437	4.8031e+06	1.88351e+06	3.71069e+06	3.76983e+06	4144692	2.05484e+06	2.61648e+06	1.96292e+06
Unconventional myosin-Ic [OS=Homo sapiens]	3457921	3.94309e+06	3.5939e+06	2.84938e+06	3.71087e+06	2.9462e+06	1.7416e+06	3.0077e+06	3.06582e+06
uridine 5'-monophosphate synthase [OS=Homo sapiens]	9.95353e+06	9.57365e+06	5.82688e+06	2.01715e+06	3.30604e+06	3.83611e+06	6.95748e+06	7.73262e+06	6.51138e+06
Sorting nexin-1 [OS=Homo sapiens]	6.83056e+06	6.97543e+06	6.11441e+06	6.57304e+06	6.2805e+06	6.37839e+06	3.89011e+06	3.3592e+06	4.47132e+06
Protein SON [OS=Homo sapiens]	4.15217e+06	4.15639e+06	3.79272e+06	3.71969e+06	3.06459e+06	3.21076e+06	3.30973e+06	2.69619e+06	2.47798e+06
cytochrome b-c1 complex subunit Rieske, mitochondrial [OS=Homo sapiens]	5221162	6.01634e+06	5.51958e+06	7383639	6.65709e+06	6.88378e+06	3.8805e+06	3.62904e+06	4.12802e+06
Isoform 3B of Desmocollin-3 [OS=Homo sapiens]	8.79901e+06	8.10258e+06	8454528	2.73039e+07	2.23658e+07	1.68342e+07	2.97398e+07	3.06527e+07	2.986e+07
Isoform B of Ras GTPase-activating protein-binding protein 2 [OS=Homo sapiens]	4.35923e+06	1.37166e+07	3.83567e+06	2.24042e+06	1.10926e+06	1.89653e+06	1.22652e+06	1.9132e+06	1.56068e+06
Peroxisomal acyl-coenzyme A oxidase 1 [OS=Homo sapiens]	9.36468e+06	7.52203e+06	6.82878e+06	7.79913e+06	6.75441e+06	5.26049e+06	4.37566e+06	4.24742e+06	3.10681e+06
ES1 protein homolog, mitochondrial [OS=Homo sapiens]	8536434	8.77728e+06	7649575	8.60935e+06	7.49256e+06	8.37219e+06	6.21217e+06	7.60261e+06	6.9793e+06
Spermatogenesis-associated protein 5-like protein 1 [OS=Homo sapiens]	1.68886e+06	2.12521e+06	1.50591e+06	2507227	2.05405e+06	2.54076e+06	1.79183e+06	1.55753e+06	1.7017e+06
Fatty acid-binding protein, epidermal [OS=Homo sapiens]	125807533	133526873	121265355	4.94201e+06	4.56362e+06	4.57576e+06
60S ribosomal protein L32 [OS=Homo sapiens]	117695	155576	139887	3.04672e+06	3.65111e+06	3.43017e+06	2.95518e+06	4.1319e+06	3.5675e+06
Ras GTPase-activating-like protein IQGAP2 [OS=Homo sapiens]	3.49129e+06	3.87419e+06	3.30916e+06	2.72154e+06	2.2216e+06	2.34846e+06	3.93588e+06	3.68271e+06	4.43774e+06
Acyl-CoA dehydrogenase family member 10 [OS=Homo sapiens]	1.3543e+06	2.32838e+06	1.51017e+06	2.40877e+06	2.56734e+06	1.96553e+06	366479	437362	481444
Aurora kinase B [OS=Homo sapiens]	5.70992e+06	7.67195e+06	6591217	1.80312e+06	2.17957e+06	1.82701e+06	1.79593e+06	1.55707e+06	1.87134e+06
U3 small nucleolar RNA-associated protein 14 homolog A [OS=Homo sapiens]	2.03722e+06	2.25517e+06	567238
Pre-mRNA-splicing factor spf27 [OS=Homo sapiens]	1.11757e+07	11446051	8.86704e+06	9094701	1.03874e+07	9371306	8867274	10336532	8.71004e+06
translocon-associated protein subunit delta [OS=Homo sapiens]	19498390	19848141	1.85647e+07	21631017	18987198	19132266	14121758	19040707	17636657
Protein-glutamine gamma-glutamyltransferase E [OS=Homo sapiens]	3.85298e+06	3.84366e+06	3.23366e+06	591948	613037	467233
serine/threonine-protein kinase 38-like [OS=Homo sapiens]	5060711	4.83736e+06	4.63072e+06	3.72268e+06	3.21278e+06	4.16282e+06	4.27112e+06	3.58005e+06	4.44483e+06
Monofunctional C1-tetrahydrofolate synthase, mitochondrial [OS=Homo sapiens]	3.98515e+06	4.64156e+06	4.62372e+06	4.10114e+06	3.56765e+06	3.83455e+06	4.01452e+06	4.34709e+06	4.08886e+06
39S ribosomal protein L23, mitochondrial [OS=Homo sapiens]	6.05408e+06	5.82469e+06	4.58666e+06	4783050	4735771	4282391	5659448	5.37776e+06	4.80532e+06
Kinesin-like protein KIF2A [OS=Homo sapiens]	8939433	9.75403e+06	8756592	1.00748e+07	8.78171e+06	9.05397e+06	6.83835e+06	6.79296e+06	5.42247e+06
Zinc-alpha-2-glycoprotein [OS=Homo sapiens]	4838133	5.10427e+06	4.37029e+06	1.81025e+06	1.95998e+06	1.36588e+06
lanosterol synthase [OS=Homo sapiens]	1.2622e+06	1.39543e+06	1.27262e+06	2.2195e+06	1.83189e+06	2.32203e+06
Cytoplasmic FMR1-interacting protein 2 [OS=Homo sapiens]	2.86418e+06	2.88027e+06	3.15373e+06	2.85164e+06	3115384	3.1925e+06	3.82591e+06	4193159	4.16824e+06
procollagen-lysine,2-oxoglutarate 5-dioxygenase 2 [OS=Homo sapiens]	1.82707e+06	1.92906e+06	1.12201e+06	1.50897e+06	1.61365e+06	1.7779e+06	1.18264e+06	1.49418e+06	1.56291e+06
Ubiquitin carboxyl-terminal hydrolase 10 [OS=Homo sapiens]	5.42488e+06	5.73081e+06	5.29942e+06	5171870	4440952	4.02451e+06	3.99514e+06	3.42102e+06	3.8556e+06
anaphase-promoting complex subunit 1 [OS=Homo sapiens]	1.00893e+06	1.22001e+06	921502	906752	619437	927353	682531	551676	529983
NADH dehydrogenase [ubiquinone] 1 alpha subcomplex subunit 13 [OS=Homo sapiens]	8692084	8.58378e+06	7.89288e+06	8.55582e+06	7882128	7.88666e+06	5.77619e+06	5.65385e+06	5.59588e+06
Nucleoplasmin-3 [OS=Homo sapiens]	6.41984e+06	8.06605e+06	6.1079e+06	6164362	5557805	5843502	4.97627e+06	5.81365e+06	5775784
Histone-arginine methyltransferase CARM1 [OS=Homo sapiens]	9.59587e+06	8.73969e+06	8.00622e+06	4.85599e+06	7.7437e+06	6.1079e+06	8812999	8802327	8629732
DNA-directed RNA polymerase II subunit RPB11-a [OS=Homo sapiens]	4.28666e+06	4.56943e+06	4.35418e+06	4.23615e+06	3.61413e+06	4.1257e+06	4.14791e+06	4.09025e+06	5.26796e+06
Protein BRICK1 [OS=Homo sapiens]	52355157	4.86616e+07	4.45913e+07	6.05543e+07	66207309	6.59653e+07	2.0371e+07	1.78177e+07	1.59944e+07
Neutral amino acid transporter B(0) [OS=Homo sapiens]	7.11671e+06	7.38502e+06	6.4918e+06	4.56806e+06	5.13219e+06	2.86177e+06	2.69552e+06	3155525	3.40612e+06
C-myc promoter-binding protein [OS=Homo sapiens]							5.08152e+06	4.25535e+06	3.28241e+06
40S ribosomal protein S26 [OS=Homo sapiens]	41264391	56345544	34868217	34224584	36689461	52244250	34247161	58828003	3.66716e+07
Bcl2-associated agonist of cell death [OS=Homo sapiens]				1.27633e+07	13324045	1.30721e+07	28124966	32689662	1.41861e+07
Replication protein A 14 kDa subunit [OS=Homo sapiens]	8920534	9.12073e+06	8.9975e+06	8.08619e+06	7.43673e+06	7.45671e+06	8.92464e+06	9.33428e+06	8.52603e+06
exosome component 10 [OS=Homo sapiens]	3.56209e+06	4.22122e+06	3.44758e+06	4.43735e+06	3.7272e+06	4445078	3.71411e+06	3.21971e+06	3.28766e+06
mitochondrial import inner membrane translocase subunit Tim8 B [OS=Homo sapiens]	1.58078e+07	1.72404e+07	17198036	1.60104e+07	1.48031e+07	1.44768e+07	1.86548e+07	2.03586e+07	1.89469e+07
Myosin regulatory light chain 12B [OS=Homo sapiens]	44850688	47060286	41436388	49295782	1.8315e+07	45074730	47099998	47575300	49014964
HD domain-containing protein 2 [OS=Homo sapiens]	2.67623e+06	3.5843e+06	3.05651e+06	2.42288e+06	1.85304e+06	2.33827e+06	3.27321e+06	3800096	3163236
Leucine-rich repeat and WD repeat-containing protein 1 [OS=Homo sapiens]	2724351	2.73713e+06	2.68262e+06	3.82916e+06	3.3678e+06	3.44976e+06	2.88439e+06	3.24249e+06	3.23877e+06
Protein LSM12 homolog [OS=Homo sapiens]	25145742	2.45312e+07	14484397	6198727	5402530	6.21473e+06	27767733	2.87507e+07	2.82395e+07
adenylyl cyclase-associated protein 1 [OS=Homo sapiens]	5.64373e+06	6.40461e+06	5585818	5.49134e+06	5.36096e+06	4.49804e+06	5620296	5.57933e+06	5.73784e+06
Programmed cell death 6-interacting protein [OS=Homo sapiens]	3.65137e+06	3.88255e+06	3.79046e+06	4.77776e+06	4.16509e+06	4.76702e+06	1.93633e+06	2.03845e+06	1.92255e+06
39S ribosomal protein L48, mitochondrial [OS=Homo sapiens]	9.45724e+06	1.06254e+07	8.95488e+06	9473798	9.13556e+06	1.0072e+07	3.65955e+06	3677994	4.81299e+06
mediator of RNA polymerase II transcription subunit 4 [OS=Homo sapiens]	2.838e+06	3.02887e+06	2.50117e+06	2.60498e+06	1942626	2.09587e+06	2420708	2.63587e+06	2.45088e+06
Histone H1.3 [OS=Homo sapiens]	1.55557e+07	1.10421e+07	1.17154e+07	9.67244e+06	8.40156e+06	9.23279e+06	6.99306e+06	1.08389e+07	6.74314e+06
protein S100-A14 [OS=Homo sapiens]	2.86706e+06	3.34054e+06	2.7252e+06	434501	167768	163125
ras-related protein Rab-7a [OS=Homo sapiens]	8.03387e+06	8.18271e+06	8.32142e+06	1.92925e+06	1.63777e+06	1.80871e+06	2174761	2.07138e+06	2158191
60S ribosomal protein L10 [OS=Homo sapiens]
Exocyst complex component 8 [OS=Homo sapiens]	3.24893e+06	3.24684e+06	3.0886e+06	3.33348e+06	3.55552e+06	2.88871e+06	2.72982e+06	2.77398e+06	4.31701e+06
N-alpha-acetyltransferase 10 [OS=Homo sapiens]	5.20092e+06	5.4685e+06	4.82981e+06	3.00585e+06	2.66909e+06	3.10028e+06	1.94004e+06	1.98636e+06	1.75292e+06
prenylcysteine oxidase 1 [OS=Homo sapiens]	1.40012e+06	1.28206e+06	1.19634e+06	1.01751e+06	807515	837537	544432	490501	899982
Uncharacterized protein KIAA0930 [OS=Homo sapiens]				1.61866e+06	1.27381e+06	1.68803e+06	8.49712e+06	8959299	8.32468e+06
26S proteasome non-ATPase regulatory subunit 9 [OS=Homo sapiens]	1.25968e+07	9.57655e+06	1.49833e+07	18138688	2.17553e+07	1.74976e+07	1.66481e+07	20380595	7.49226e+06
Serine protease HTRA2, mitochondrial [OS=Homo sapiens]	2.94782e+06	4.96701e+06	3.19999e+06	1.91436e+06	2324437	2.3792e+06	1.72189e+06	884810	817386
Zinc finger protein ubi-d4 [OS=Homo sapiens]	5.61836e+06	5794835	4.8035e+06	4.92216e+06	4.86202e+06	4.89727e+06	5.14523e+06	6079126	5.84133e+06
Phosphoribosyl pyrophosphate synthase-associated protein 2 [OS=Homo sapiens]	1.74201e+06	1.3494e+06	1.39743e+06	1.75892e+06	1.53053e+06	1.43419e+06	709181	760929	605631
RNA-binding protein 8A [OS=Homo sapiens]	6.08686e+06	6521214	5.55758e+06	1.40211e+07	1.26763e+07	12913867	8.24317e+06	8864171	6.914e+06
methyl-CpG-binding domain protein 3 [OS=Homo sapiens]	4.03462e+06	4.77403e+06	3.64173e+06	3.75873e+06	3.61026e+06	3751249	3850900	4.33417e+06	4.15391e+06
Sorbitol dehydrogenase [OS=Homo sapiens]	6.05574e+06	5.76425e+06	5216224	6.57481e+06	6.18463e+06	6819251	4.66152e+06	5.5148e+06	4.71697e+06
General transcription factor 3C polypeptide 3 [OS=Homo sapiens]	7.43216e+06	7.52e+06	6.56937e+06	7.14174e+06	4445794	6.83045e+06	6.01221e+06	5.18454e+06	4.88681e+06
Rhotekin [OS=Homo sapiens]	4.55552e+06	4.35621e+06	3.11394e+06	3.87469e+06	4.0626e+06	4.21707e+06	4.36518e+06	3.99086e+06	4.8096e+06
s-phase kinase-associated protein 1 [OS=Homo sapiens]	10962775	10327112	10412094	1.27757e+07	11695875	1.09475e+07
ER membrane protein complex subunit 2 [OS=Homo sapiens]	4.93985e+06	4.85099e+06	4.58712e+06	4.21615e+06	8.2928e+06	4.58639e+06	1.43042e+07	1.24903e+07	1.40908e+07
NADH dehydrogenase [ubiquinone] 1 alpha subcomplex subunit 6 [OS=Homo sapiens]	1.96818e+07	1.96716e+07	1.87108e+07	1.94613e+07	20848790	1.81653e+07	2.2555e+07	2.87915e+07	1.83286e+07
proteasome subunit beta type-1 [OS=Homo sapiens]	1.68626e+06	1.62646e+06	7.14865e+06	1.8398e+06	4.2796e+06	1679352	4.17345e+06	5.22467e+06	5.79811e+06
Eukaryotic translation initiation factor 3 subunit K [OS=Homo sapiens]	1.28031e+07	1.21764e+07	1.24574e+07	1.27728e+07	1.09726e+07	12801821	1.10884e+07	1.03169e+07	9.51619e+06
Haloacid dehalogenase-like hydrolase domain-containing 5 [OS=Homo sapiens]	15198035	1.65938e+07	5438953	14400138	12680087	1.32049e+07	4.82552e+06	4370944	1.12186e+07
Transformer-2 protein homolog alpha [OS=Homo sapiens]	2.20971e+06	2.49399e+06	2.1214e+06	7.41332e+06	7.05116e+06	7.95011e+06	2.44641e+07	2.60299e+07	24804516
60S ribosomal protein L26 [OS=Homo sapiens]	75187134	5.61621e+07	5.50821e+07	6.77009e+07	5.99517e+07	6.55114e+07	7.50504e+07	7.88307e+07	7.25993e+07
N6-adenosine-methyltransferase 70 kDa subunit [OS=Homo sapiens]	2.81624e+06	3.38073e+06	2.9756e+06	3.05758e+06	2.47739e+06	2.45146e+06	2.53539e+06	2.93449e+06	1.99146e+06
ATP-binding cassette sub-family F member 1 [OS=Homo sapiens]	1591507	1.7368e+06	1.29007e+06	1.3507e+06	1.17567e+06	1.28177e+06	1.3288e+06	1.60694e+06	1.46476e+06
T-complex protein 11-like protein 1 [OS=Homo sapiens]	5.3248e+06	5.39796e+06	4.73622e+06	5.04367e+06	4.19147e+06	4.79364e+06	3.59991e+06	3753299	3844534
ATP-binding cassette sub-family D member 3 [OS=Homo sapiens]	4314984	3.89923e+06	3.86503e+06	3.58084e+06	3220517	3679779	3.77372e+06	3.31732e+06	2.99724e+06
Dihydropyrimidinase-related protein 5 [OS=Homo sapiens]	5.54911e+06	6.06925e+06	5.54317e+06	3.09777e+06	3.87718e+06	3290648	4.72717e+06	5.15299e+06	4.88435e+06
e3 ubiquitin-protein ligase UBR4 [OS=Homo sapiens]	2.65066e+06	3.04879e+06	2.65557e+06	2.47338e+06	1.87758e+06	1.91867e+06	1.4271e+06	1.42228e+06	1.00104e+06
NADH dehydrogenase [ubiquinone] 1 beta subcomplex subunit 10 [OS=Homo sapiens]	9.92903e+06	9.32826e+06	7.93336e+06	7.74284e+06	6.40326e+06	7.24266e+06	5.98418e+06	5.92245e+06	4.36905e+06
Negative elongation factor A [OS=Homo sapiens]	6.43904e+06	5.99129e+06	5.12424e+06	3.0943e+06	2.59278e+06	2665845	2.06837e+06	3174661	3.17351e+06
Leucine zipper transcription factor-like protein 1 [OS=Homo sapiens]	2.28346e+06	2.47862e+06	2.14072e+06	1.81159e+06	1.99445e+06	2.3019e+06	2242396	2.07517e+06	2.00498e+06
tRNA (uracil-5-)-methyltransferase homolog A [OS=Homo sapiens]	6.72936e+06	8.18097e+06	6.6061e+06	5.9274e+06	6.07291e+06	5.87573e+06	7.01062e+06	7.42301e+06	7.44343e+06
Dynein assembly factor 5, axonemal [OS=Homo sapiens]	2.66597e+06	2.33973e+06	1.97905e+06	3.64054e+06	3.49077e+06	3.20028e+06	1.96077e+06	1883763	1.75658e+06
A-kinase anchor protein 9 [OS=Homo sapiens]	2.89098e+06	2.27787e+06	2.44816e+06	2.8625e+06	2.41243e+06	2.98462e+06	5.98334e+07	6.38425e+07	1.21516e+07
DNA repair protein RAD51 homolog 4 [OS=Homo sapiens]	5.04816e+06	5.19646e+06	4.76078e+06	4.85413e+06	4.16398e+06	4810568	5.26201e+06	5.54137e+06	5.96033e+06
Splicing factor, arginine/serine-rich 15 [OS=Homo sapiens]	2.77585e+06	1.01934e+07	8.96432e+06	9.1164e+06	7.74585e+06	9.58828e+06	9.35455e+06	8.53494e+06	7849070
Helicase SKI2W [OS=Homo sapiens]	3.38573e+06	3.64495e+06	2.97705e+06	2.55417e+06	2.84917e+06	2.2909e+06	2490824	3.04217e+06	2.42467e+06
Ferrochelatase, mitochondrial [OS=Homo sapiens]	5.48268e+06	5.02626e+06	4.30719e+06	8.67748e+06	7.97893e+06	7.69356e+06	4331961	10150977	12962759
Paired amphipathic helix protein Sin3a [OS=Homo sapiens]	2.3552e+06	3.18137e+06	2544727	4.32005e+06	3.99674e+06	4.37845e+06	3.6363e+06	4.09501e+06	3.52508e+06
Calmodulin-like protein 5 [OS=Homo sapiens]	1.06089e+07	3.34666e+07	9.6278e+06	1.15663e+06	824693	979904
Brain-specific angiogenesis inhibitor 1-associated protein 2-like protein 1 [OS=Homo sapiens]	2918002	2876116	2.7137e+06	1.84518e+06	2.78143e+06	2906526	11153800	1.13632e+07	10809709
prefoldin subunit 5 [OS=Homo sapiens]	2.61964e+06	2.55884e+06	2.2104e+06	2.30314e+06	2.11066e+06	2.24034e+06	1.76742e+06	2055007	2.2409e+06
28S ribosomal protein S11, mitochondrial [OS=Homo sapiens]	3.46799e+06	3.62018e+06	3.19634e+06	1.20311e+06	1.66515e+06	1.57713e+06	3.03672e+06	2.63897e+06	2.80723e+06
Atypical kinase COQ8A, mitochondrial [OS=Homo sapiens]	956856	590170	1.63254e+06	1.66863e+06	1451140	1288304	2.07152e+06	3.00308e+06	3.41692e+06
Lysosome-associated membrane glycoprotein 2 [OS=Homo sapiens]	26834174	25949824	22467294	20457852	18195785	19488623	16137844	16831236	15107754
AP-2 complex subunit alpha-1 [OS=Homo sapiens]	3.67997e+06	4.12774e+06	3.9756e+06	3.67934e+06	3.07891e+06	3.84968e+06	2820734	3110818	2.66443e+06
AP-1 complex subunit gamma-1 [OS=Homo sapiens]	4.77605e+06	5.23663e+06	4.71046e+06	5251787	3.39135e+06	5.12918e+06	2.95162e+06	2.92258e+06	3.17564e+06
Wiskott-Aldrich syndrome protein family member 2 [OS=Homo sapiens]	8.0879e+06	8.22933e+06	6.4963e+06	7325159	6.36722e+06	7.63491e+06	8.1004e+06	8.23902e+06	8.32429e+06
General transcription factor 3C polypeptide 1 [OS=Homo sapiens]	3.74316e+06	4.1642e+06	3.87732e+06	3.43876e+06	4.35088e+06	4.52222e+06	3.85817e+06	3.06805e+06	2.91125e+06
Target of rapamycin complex 2 subunit MAPKAP1 [OS=Homo sapiens]	3.5506e+06	3543472	3.23158e+06	3.85076e+06	3.87468e+06	3.8504e+06	5.95885e+06	5.62359e+06	4.71164e+06
protein Smaug homolog 2 [OS=Homo sapiens]	370123	537884	347950				1220384	1.44816e+06	1.52364e+06
Nucleoporin Nup43 [OS=Homo sapiens]	5.98748e+06	6.83969e+06	5.19922e+06	2.44492e+06	3.91725e+06	2.8212e+06	4.06311e+06	4129911	4904976
Splicing factor 3B subunit 5 [OS=Homo sapiens]	5.09276e+06	5.32458e+06	4035658	7.1896e+06	6345979	4.89546e+06	4.29475e+06	3.92263e+06	4.00831e+06
Actin-related protein 2/3 complex subunit 4 [OS=Homo sapiens]	31528460	32317410	27569264	27772243	2.45993e+07	26622573	2.46121e+07	2.60925e+07	24453243
sodium/potassium-transporting ATPase subunit beta-3 [OS=Homo sapiens]	6122595	7.62164e+06	6.7675e+06	7.16076e+06	5.98305e+06	6.09508e+06	5879623	5949031	6.00965e+06
mitochondrial import inner membrane translocase subunit TIM13 [OS=Homo sapiens]	1.71035e+07	1.90036e+07	1.54448e+07	1.40579e+07	1.27481e+07	1.26344e+07	1.31225e+07	1.38828e+07	1.30531e+07
phosphatidylinositol 4-phosphate 3-kinase C2 domain-containing subunit alpha [OS=Homo sapiens]	2.27178e+06	2.12495e+06	2.19865e+06	1.52838e+06	1.63471e+06	898482	5.10213e+06	4.65296e+06	5.13181e+06
DNA-directed RNA polymerase III subunit RPC4 [OS=Homo sapiens]	1.16017e+07	1.15779e+07	9.91083e+06	1.15663e+07	9.15485e+06	1.0487e+07	1.15077e+07	1.24407e+07	12113663
Isoform 2 of Cullin-4B [OS=Homo sapiens]	2.46006e+06	2.30505e+06	1.78597e+06	2.75635e+06	1.91704e+06	1.81589e+06	2210796	1.93697e+06	1.54633e+06
Uridine-cytidine kinase-like 1 [OS=Homo sapiens]	6.43474e+06	6.68374e+06	5638204	2.92747e+06	2.48597e+06	2.73894e+06	5.6251e+06	5.11008e+06	7.07681e+06
Methionine adenosyltransferase 2 subunit beta [OS=Homo sapiens]	8.57241e+06	9538364	7884488	6.6644e+06	5673791	6237138	7.52646e+06	7.5855e+06	8006888
GTPase Era, mitochondrial [OS=Homo sapiens]	4.89667e+06	4.4085e+06	5.11874e+06	5.06292e+06	3.70327e+06	4.90313e+06	6865851	6.70634e+06	4.32996e+06
Ethylmalonyl-CoA decarboxylase [OS=Homo sapiens]	2.24149e+06	2.13995e+06	1.98039e+06	4.14569e+06	3969161	3.68838e+06	3.72681e+06	5.30816e+06	5.67179e+06
Arf-GAP with GTPase, ANK repeat and PH domain-containing protein 3 [OS=Homo sapiens]	1.87473e+06	792442	1.16774e+06				406188	362455	194617
gem-associated protein 5 [OS=Homo sapiens]	2.0201e+06	1952804	1.33081e+06	2.78626e+06	2.2031e+06	3.75085e+06	1.36162e+06	1.64135e+06	1.72706e+06
Transcription activator BRG1 [OS=Homo sapiens]	5.11831e+06	5.27689e+06	5.0871e+06	4831363	3.90548e+06	4.93348e+06	4267043	3.6172e+06	4671604
Dermcidin [OS=Homo sapiens]	37931816	38028689	32246966	48336640	652236	45480532	11460741	11835936	12236617
Acyl-coenzyme A thioesterase 13 [OS=Homo sapiens]	16412868	17802831	1.66335e+07	1.79806e+07	1.60417e+07	1.68473e+07	1.43105e+07	15845493	9.43138e+06
General transcription factor iif subunit 1 [OS=Homo sapiens]	4.1577e+06	4007908	3.66196e+06	4.11059e+06	2.96045e+06	3.36705e+06	2.10746e+06	2.31859e+06	2.31986e+06
Gamma-adducin [OS=Homo sapiens]	3.65256e+06	3.74371e+06	3.16548e+06	4.73726e+06	4.31661e+06	5.38396e+06	3.71114e+06	4.407e+06	4.14548e+06
Actin-related protein 2/3 complex subunit 2 [OS=Homo sapiens]	1.26326e+07	1.4068e+07	1.07732e+07	11537452	1.05035e+07	9.27828e+06	7.90442e+06	9.15472e+06	5.22673e+06
Protein SGT1 homolog [OS=Homo sapiens]	1.4252e+06	2.01143e+06	1.72193e+06	1.52374e+06	1.22371e+06	1.44653e+06	1.34543e+06	1032720	1518163
Deoxynucleotidyltransferase terminal-interacting protein 2 [OS=Homo sapiens]	5.18893e+06	4.6312e+06	3.68414e+06	3.06993e+06	2.7959e+06	3.30545e+06	1.19478e+06	2.36622e+06	3.06709e+06
Protein PML [OS=Homo sapiens]	4.21512e+06	4.83961e+06	3923040	3.99929e+06	4.16163e+06	4.63666e+06	2.55369e+06	5.25856e+06	1141984
Exosome complex component Rrp4 [OS=Homo sapiens]	5.54756e+06	5.19268e+06	5.1781e+06	4.65218e+06	4.55811e+06	4.51898e+06	3.33088e+06	3.36211e+06	3.06509e+06
WD repeat-containing protein 18 [OS=Homo sapiens]	1.24209e+07	1.2516e+07	1.20138e+07	2.25969e+07	2.56288e+07	20542162	1.28071e+07	14644754	9767277
Thioredoxin-dependent peroxide reductase, mitochondrial [OS=Homo sapiens]	4.05418e+06	4.85106e+06	4.27618e+06	4.86468e+06	4.50291e+06	4.02635e+06	4.28181e+06	3.92554e+06	3.41918e+06
RNA-binding protein 7 [OS=Homo sapiens]	1.49547e+06	2.98388e+06	1.96761e+06	1.64811e+06	1.30274e+06	1.16281e+06	7199932	6453268	6.71813e+06
adenylosuccinate lyase [OS=Homo sapiens]	1.69144e+06	2.03496e+06	1.5588e+06	1.51244e+06	1.35907e+06	1.27846e+06	1.16132e+06	1.4715e+06	1.59817e+06
Transcriptional repressor p66-alpha [OS=Homo sapiens]
Midasin [OS=Homo sapiens]	1.31544e+06	1.88697e+06	2.18018e+06	1.5632e+06	1.61912e+06	2.03496e+06	2.14684e+06	2.24412e+06	2.09745e+06
Echinoderm microtubule-associated protein-like 4 [OS=Homo sapiens]	3.60305e+06	4.04002e+06	2.71456e+06	2363639	4.2948e+06	2.87118e+06	2.1796e+06	2.34413e+06	1.88885e+06
Dedicator of cytokinesis protein 7 [OS=Homo sapiens]	1867929	1.88136e+06	696767	627044	1.16902e+06	1.06688e+06
ubiquitin-conjugating enzyme E2 N [OS=Homo sapiens]	1.36799e+07	13777788	10648119	10880606	10795484	1.12992e+07	5560636	6005342	4.83712e+06
Ribonuclease inhibitor [OS=Homo sapiens]	371086	466507	254620
60S ribosomal protein L5 [OS=Homo sapiens]	6.05446e+06	5244241	6.48964e+06	2.28663e+06	1.24851e+06	1.85036e+06	4.60373e+06	4.42615e+06	5.48961e+06
Mitotic-spindle organizing protein 2B [OS=Homo sapiens]
Protein FAM162A [OS=Homo sapiens]	4.11935e+06	5005316	4.30666e+06	4.67843e+06	4.27431e+06	3961932
NADH dehydrogenase [ubiquinone] 1 alpha subcomplex subunit 10, mitochondrial [OS=Homo sapiens]	6.02425e+06	6.21992e+06	4640257	4.0662e+06	3.20837e+06	3.43601e+06	1.35484e+06	1.97194e+06	1967322
Striatin-4 [OS=Homo sapiens]	1.27973e+06	1.40684e+06	1.22441e+06	853543	738651	1.10094e+06	1.16501e+06	1.40958e+06	1.31749e+06
Cytochrome b-c1 complex subunit 7 [OS=Homo sapiens]	561213	664022	5.05838e+06	2.60242e+06	2.2714e+06	2.11384e+06	2.73833e+06	1.66376e+07	1.41054e+07
Kinetochore-associated protein DSN1 homolog [OS=Homo sapiens]	4955283	4.88854e+06	4.56492e+06	5.05764e+06	4.29087e+06	5.88308e+06	5.78478e+06	5.72156e+06	5.62154e+06
WW domain-containing adapter protein with coiled-coil [OS=Homo sapiens]	6.20089e+06	5.213e+06	4.88976e+06	5.94907e+06	5.00556e+06	5.73651e+06
Succinate dehydrogenase [ubiquinone] iron-sulfur subunit, mitochondrial [OS=Homo sapiens]	2.1717e+07	2.29821e+07	2.14534e+07	20033995	1.92168e+07	1.96596e+07	2.27586e+07	2.22666e+07	2.03575e+07
Phosphatidylglycerophosphatase and protein-tyrosine phosphatase 1 [OS=Homo sapiens]	2.52653e+06	2.47879e+06	2.06154e+06	2.66549e+06	2.26594e+06	2.57077e+06	1.91469e+06	1.42074e+06	1.68124e+06
39S ribosomal protein L55, mitochondrial [OS=Homo sapiens]	2.1019e+07	2.22815e+07	1.86948e+07	1.92454e+07	1.84405e+07	1.94999e+07	1.08134e+07	1.22431e+07	1.04263e+07
PIH1 domain-containing protein 1 [OS=Homo sapiens]	1.21775e+06	1.23443e+06	909743				896407	893286	901280
Pogo transposable element with ZNF domain [OS=Homo sapiens]	1.79433e+06	2.13397e+06	1.69731e+06	2263012	1765636	1.77563e+06	2.745e+06	2.40044e+06	2.13237e+06
protein FAM207A [OS=Homo sapiens]	737380	853837	723313	593891	457759	497621	512599	364290	272894
BAG family molecular chaperone regulator 2 [OS=Homo sapiens]	9.30611e+06	1.09618e+07	9.03764e+06	8506936	8.58253e+06	7.5692e+06	9.67564e+06	1.08216e+07	9.80281e+06
Mediator of RNA polymerase II transcription subunit 11 [OS=Homo sapiens]	1.99637e+06	2.05593e+06	1.38395e+06	2.30597e+06	1.90262e+06	1.72575e+06	3.41593e+06	4.10095e+06	3.14584e+06
Dihydropyrimidinase-related protein 2 [OS=Homo sapiens]	6.80483e+08	6.79714e+08	6.36223e+08	636815808	556842816	600605888	711523328	696520256	730249344
Calcium/calmodulin-dependent protein kinase type II subunit gamma [OS=Homo sapiens]	6.25207e+06	6.85792e+06	5.8244e+06	5.37548e+06	5229928	4.96629e+06	6.28019e+06	6.51697e+06	6.23404e+06
Double-stranded RNA-specific adenosine deaminase [OS=Homo sapiens]	3.40123e+06	5806006	5.10787e+06	5654403	5.07399e+06	5.14379e+06	2.25886e+06	2.26012e+06	2.34939e+06
heterogeneous nuclear ribonucleoprotein U-like protein 2 [OS=Homo sapiens]	3120687	4598412	4.34829e+06	3.93361e+06	2.80859e+06	3.93735e+06	1.9915e+06	3.39768e+06	3965742
Trimethylguanosine synthase [OS=Homo sapiens]	1752061	2.01312e+06	1651528	1.70146e+06	1.49599e+06	1304723	2.12537e+06	2136707	1.53909e+06
Pre-mRNA-splicing regulator WTAP [OS=Homo sapiens]	1.13462e+06	970455	942500	1.02055e+06	959478	972130	874061	1.33063e+06	1.03886e+06
Mitochondrial import inner membrane translocase subunit TIM44 [OS=Homo sapiens]	2.01227e+06	1.68762e+06	1.65589e+06	955055	930548	910527	1.7227e+06	1.73771e+06	1.60432e+06
26S proteasome non-ATPase regulatory subunit 14 [OS=Homo sapiens]	20193751	19946407	19104491	1.86433e+07	1.75586e+07	1.82116e+07	17943972	19682916	18145947
Translation initiation factor eIF-2B subunit gamma [OS=Homo sapiens]	3.38187e+06	3.32999e+06	3.00748e+06	2.73477e+06	2.37703e+06	2.46406e+06	5083697	3.54026e+06	2.73526e+06
Biogenesis of lysosome-related organelles complex 1 subunit 4 [OS=Homo sapiens]	3.53524e+06	3.58426e+06	3.6724e+06	3.81857e+06	3.15906e+06	3.55202e+06	3.39756e+06	4.03895e+06	3.67958e+06
28S ribosomal protein S31, mitochondrial [OS=Homo sapiens]	6.84646e+06	7.69017e+06	6.42547e+06	4.17744e+06	4705928	4.77868e+06	5.92187e+06	7.81724e+06	8.34038e+06
actin-related protein 2/3 complex subunit 5-like protein [OS=Homo sapiens]	7765756	8706550	7.48282e+06	7.60799e+06	6.2797e+06	7046923	8.48611e+06	14313492	8.33982e+06
ATP synthase subunit e, mitochondrial [OS=Homo sapiens]	1.90462e+07	2.09938e+07	1.99771e+07	12710340	1.24558e+07	1.49816e+07	7.87621e+06	9.8927e+06	1.28629e+07
Proteasome subunit alpha type-3 [OS=Homo sapiens]	4.1526e+06	3.28547e+06	4.01074e+06	3.3715e+06	2977587	2.75483e+06	2.81196e+06	2.83872e+06	3.41304e+06
NADH dehydrogenase [ubiquinone] 1 alpha subcomplex assembly factor 3 [OS=Homo sapiens]	1.06123e+07	1.09521e+07	9.68659e+06	6.09403e+06	4.85454e+06	5.15338e+06	1.02532e+07	1.0377e+07	9489960
ataxin-2-like protein [OS=Homo sapiens]	3.49561e+06	2.78539e+06	1.61275e+06	1097941	562269	698394	1.62391e+06	1.65829e+06	1.80034e+06
Serpin B4 [OS=Homo sapiens]	1.30977e+07	1.40275e+07	1.28958e+07	1.03898e+06	6689747	1.37656e+06	387063	344607	369768
Nuclear pore complex protein Nup205 [OS=Homo sapiens]	3.34334e+06	3.72248e+06	2.85183e+06	2.8126e+06	2.43723e+06	2.69495e+06	2.98031e+06	3.21484e+06	2.90407e+06
Serine/threonine-protein phosphatase 6 catalytic subunit [OS=Homo sapiens]	5.6503e+06	6.01898e+06	5.53744e+06	3.11796e+06	3.45556e+06	3312107	7213797	6.873e+06	7.07472e+06
Torsin-1A-interacting protein 1 [OS=Homo sapiens]	11184105	11985256	10755875	5551891	5.12498e+06	5.44063e+06	9564046	1.04543e+07	8.98203e+06
cold shock domain-containing protein E1 [OS=Homo sapiens]	5.44575e+06	5.79602e+06	3620566	4.29405e+06	4.01472e+06	4.01271e+06	3.991e+06	4.22248e+06	5638829
SLIT-ROBO Rho GTPase-activating protein 2C [OS=Homo sapiens]	2.34496e+06	2.73297e+06	2.0378e+06	2314364	2.38933e+06	2169324	2.88935e+06	2.995e+06	2.4787e+06
Nucleolar protein 58 [OS=Homo sapiens]	9.78757e+06	1.02112e+07	8.81623e+06	8.66571e+06	8.01547e+06	7.78253e+06	8.49577e+06	8186753	8.0562e+06
Caprin-1 [OS=Homo sapiens]	3.41389e+06	4.37373e+06	2.30861e+06	2.3927e+06	987688	2.0104e+06	2061442	2.86671e+06	1.58372e+06
39S ribosomal protein L14, mitochondrial [OS=Homo sapiens]	11156998	1.07915e+07	9.48126e+06	3.1577e+08	2.81391e+08	2.85373e+08	327540456	3.36067e+08	3.2564e+08
Membrane-associated progesterone receptor component 2 [OS=Homo sapiens]	3.03705e+06	3.97195e+06	3.57137e+06	1.54937e+06	1.29527e+06	926694	1.35462e+06	1.09646e+06	1.12633e+06
Refilin-B [OS=Homo sapiens]	5244869	5.47433e+06	4.83438e+06	4.64972e+06	3.85198e+06	4.39633e+06	6.03048e+06	6.31705e+06	5.80849e+06
cytosolic non-specific dipeptidase [OS=Homo sapiens]	3.19835e+06	3.16278e+06	2.54327e+06	2.72918e+06	2.12478e+06	2.51155e+06	2.19512e+06	2.2747e+06	1.8564e+06
Hexokinase-1 [OS=Homo sapiens]	5.10853e+06	4.91535e+06	4.36379e+06	2.75346e+06	2.91644e+06	2.71808e+06	3.61728e+06	3.76429e+06	3.34059e+06
Spindle and kinetochore-associated protein 1 [OS=Homo sapiens]	4.41156e+06	4097911	3.7398e+06	1.64111e+06	1.45853e+06	1.65117e+06	1.83215e+06	1.48432e+06	1.51453e+06
Glutathione reductase, mitochondrial [OS=Homo sapiens]	5.28683e+06	5.34471e+06	4.14399e+06	3.25482e+06	3.11212e+06	2.71509e+06	3.57717e+06	4.9614e+06	3.29923e+06
Angiomotin [OS=Homo sapiens]	2.87574e+06	3.95314e+06	2.78417e+06	2963764	2.86742e+06	1.09087e+06	2.78959e+06	5.05415e+06	2.64168e+06
NADH dehydrogenase [ubiquinone] flavoprotein 2, mitochondrial [OS=Homo sapiens]	5.91563e+06	6.68245e+06	5.44017e+06	5.75188e+06	5.15835e+06	5.89546e+06	4.73514e+06	5.26752e+06	4671155
NudC domain-containing protein 3 [OS=Homo sapiens]	1.04599e+06	1.10217e+06	1.11569e+06	937863	1.02138e+06	1.11798e+06	526460	610382	583491
Tyrosine--tRNA ligase, cytoplasmic [OS=Homo sapiens]	2.87674e+06	2.59794e+06	2.12324e+06	4.16603e+06	4.19631e+06	3.98248e+06	1.9405e+06	1.78965e+06	1.21662e+06
AP-1 complex subunit beta-1 [OS=Homo sapiens]	9.2409e+06	9.46371e+06	8.57727e+06	8.62711e+06	7.29016e+06	7.48395e+06	8.70351e+06	9.11057e+06	8.76022e+06
Small nuclear ribonucleoprotein-associated proteins B and B' [OS=Homo sapiens]	84543004	86738832	74356134	72242094	62688132	68538492	89624968	89866736	86983620
Nuclear receptor-binding protein [OS=Homo sapiens]	2.53826e+06	2.81063e+06	4.02356e+06	1.24022e+06	1.17052e+06	1.13358e+06	2.4885e+06	2.94121e+06	2.11247e+06
Coatomer subunit zeta-1 [OS=Homo sapiens]	3.86177e+06	5.53796e+06	3.60483e+06	4920678	3.34312e+06	3.61945e+06	4.61053e+06	4.69431e+06	4.14639e+06
La-related protein 1 [OS=Homo sapiens]	2.23893e+06	1.70621e+06	2.00727e+06	2.94477e+06	1.70501e+06	3.14414e+06	5.16867e+06	6.1235e+06	4.80507e+06
Negative elongation factor B [OS=Homo sapiens]	5.49667e+06	5561077	5.82607e+06	5.44817e+06	4171144	5.06733e+06	4596767	5.63693e+06	5.03931e+06
proliferating cell nuclear antigen [OS=Homo sapiens]	2688238	3.33016e+06	2.6746e+06	2808779	2.27931e+06	2.50993e+06	3406053	3.80593e+06	3.27695e+06
Protein phosphatase 1 regulatory subunit 7 [OS=Homo sapiens]	3.06629e+06	2.88161e+06	2.5371e+06	2.94521e+06	2.37712e+06	2.21708e+06	3.72762e+06	3.6506e+06	3.56883e+06
Utrophin [OS=Homo sapiens]	2.13521e+06	1.13556e+06	636288	1.04801e+06	511103	491482
Transaldolase [OS=Homo sapiens]	7.20532e+06	6.96406e+06	7153192	6.39725e+06	4.81009e+06	5.55575e+06
Regulator of microtubule dynamics protein 3 [OS=Homo sapiens]	3.21602e+06	3.21977e+06	3.38364e+06	3.36304e+06	2.94495e+06	3.05018e+06	1.97197e+06	2.13842e+06	1.9366e+06
Ketosamine-3-kinase [OS=Homo sapiens]	1.60177e+07	9.44702e+06	9.52733e+06	5543373	9.68612e+06	7.04478e+06	1116185	1.13782e+06	1.40721e+06
Heterogeneous nuclear ribonucleoprotein H3 [OS=Homo sapiens]	1550508	1.362e+06	1.40084e+06	359741	906571	1.15403e+06	2.50103e+06	2.97344e+06	864211
DDB1- and CUL4-associated factor 7 [OS=Homo sapiens]	4.69781e+06	3.71087e+06	4.08637e+06	1.74742e+06	1.80069e+06	1.87932e+06	4.68488e+06	5220092	5427370
Cullin-1 [OS=Homo sapiens]	3.09889e+06	3.12643e+06	3.11133e+06	2.13228e+06	2.33256e+06	1.69472e+06	1.63396e+06	1.54375e+06	1.21137e+06
Isoform 2 of Ubiquitin-associated protein 2-like [OS=Homo sapiens]	2.03905e+06	2.5481e+06	2.17845e+06	2.93958e+06	2.01118e+06	2.19136e+06	2.91393e+06	3.12773e+06	2.15624e+06
Pre-mRNA-splicing factor ATP-dependent RNA helicase DHX15 [OS=Homo sapiens]	6.24966e+06	6.424e+06	6.14103e+06	4.90703e+06	4.20981e+06	3.98394e+06	813273	1003612	1213139
Isoform 3 of Protein FAM122B [OS=Homo sapiens]	3957550	3.77898e+06	3.56102e+06	3.71244e+06	3.33296e+06	3.07961e+06	5033187	4.72719e+06	5.73334e+06
Hydroxymethylglutaryl-CoA lyase, mitochondrial [OS=Homo sapiens]	2.51909e+06	1.68961e+06	2.88857e+06	2.78003e+06	2.2604e+06	2.35369e+06	852973	942624	701224
Transcription factor p65 [OS=Homo sapiens]	4.11199e+06	5.0698e+06	4.69859e+06	4.80556e+06	3786720	4.27198e+06	5.14132e+06	5736088	4.63761e+06
60S ribosomal protein L22 [OS=Homo sapiens]	2.7297e+06	2.28948e+06	2.48599e+06	2.09411e+06	1.75533e+06	2.11654e+06	3112362	3.10734e+06	2.42216e+06
Enhancer of rudimentary homolog [OS=Homo sapiens]	8.71166e+06	8903153	8.26614e+06	7.48581e+06	7045819	6.79617e+06	7.26105e+06	7670292	7.31131e+06
60S ribosomal protein L35 [OS=Homo sapiens]	22329094	18702267	18651618	1.0522e+07	9.50886e+06	9.30931e+06	12619661	13570024	10312306
Translin-associated protein X [OS=Homo sapiens]	48438305	47193976	3.89965e+07	7.29594e+06	6.71287e+06	7043905	7.29505e+06	8043473	6.08371e+06
Prefoldin subunit 6 [OS=Homo sapiens]	6.32494e+06	6.21485e+06	6358214	5.956e+06	5.24976e+06	5.53389e+06	4.34804e+06	4.41312e+06	4.02017e+06
Protein NEDD1 [OS=Homo sapiens]	1.09738e+06	1.50666e+06	1.33068e+06	921933	882924	1.05403e+06
structural maintenance of chromosomes protein 6 [OS=Homo sapiens]	724952	848635	820884	2.00735e+06	2.0431e+06	2.28559e+06	1.99714e+06	1.97401e+06	1.94129e+06
inosine-5'-monophosphate dehydrogenase 2 [OS=Homo sapiens]	9.42544e+06	1.06972e+07	8.67465e+06	9.71916e+06	8.08108e+06	9.21376e+06	9.14063e+06	9.21148e+06	8.7459e+06
Dolichol-phosphate mannosyltransferase subunit 1 [OS=Homo sapiens]	3205408	3.35721e+06	2.58933e+06	3.00597e+06	2.56033e+06	2.98583e+06	1.35878e+06	1.4838e+06	1.47374e+06
phosphoglycerate kinase 1 [OS=Homo sapiens]	3.65947e+06	3.47376e+06	3.48046e+06				566718	704535	463187
28S ribosomal protein S15, mitochondrial [OS=Homo sapiens]	1.50737e+07	1.52256e+07	1.52671e+07	6781256	4.1736e+06	5725824
SWI/SNF-related matrix-associated actin-dependent regulator of chromatin subfamily B member 1 [OS=Homo sapiens]	3.57472e+06	3.47974e+06	3.32492e+06	3.55612e+06	2.7847e+06	2.90165e+06	2.44151e+06	2.96682e+06	2.71401e+06
Putative protein FAM10A4 [OS=Homo sapiens]	11158426	1.17749e+07	1.05328e+07	1.06315e+07	1.00652e+07	1.06197e+07	1.06014e+07	1.0511e+07	10321809
GrpE protein homolog 2, mitochondrial [OS=Homo sapiens]	3871270	4.06678e+06	4234943	3.54453e+06	3.27441e+06	3197916	4562165	4.84187e+06	5103871
Mitochondrial antiviral-signaling protein [OS=Homo sapiens]
Biliverdin reductase A [OS=Homo sapiens]	535003	549657	655507	477938	328485	286729	1.80675e+06	2.15584e+06	1.56103e+06
Proteasome subunit alpha type-1 [OS=Homo sapiens]	5093307	4921453	4.48345e+06	5.03462e+06	4285382	4.26609e+06	4816239	3.46408e+06	4416683
COP9 signalosome complex subunit 6 [OS=Homo sapiens]	6.17788e+06	6.51809e+06	5.47313e+06	6124786	5.38081e+06	4721617	2.10637e+06	1.38323e+06	2.21764e+06
Phosphotriesterase-related protein [OS=Homo sapiens]	2.94425e+06	2326559	2.52116e+06	911145	1.18823e+06	913547	1.85044e+06	1.83792e+06	1.51447e+06
Protein S100-A8 [OS=Homo sapiens]	7.94625e+06	8.62592e+06	8.488e+06	3.60583e+06	3.29266e+06	3.41108e+06	2302548	1.85399e+06	2.16754e+06
Intraflagellar transport protein 46 homolog [OS=Homo sapiens]	974959	904256	700627				693482	690632	691963
Intraflagellar transport protein 27 homolog [OS=Homo sapiens]	3.84858e+06	3.32933e+06	3.02424e+06	3.35615e+06	2.88344e+06	2.85505e+06	4.19544e+06	4.64582e+06	4.40194e+06
GTP-binding protein rheb [OS=Homo sapiens]	1.19589e+07	12476421	12366708	1.36893e+07	1.213e+07	13237401	17689027	17851604	17901918
AT-rich interactive domain-containing protein 3B [OS=Homo sapiens]	1407280	1.13751e+06	1.24654e+06	927130	979353	1.42138e+06	773849	1234715	1.49093e+06
5'-3' exoribonuclease 2 [OS=Homo sapiens]	2196023	1.8898e+06	1890496	708687	2.06692e+06	386162	1.49976e+06	485100	1.53638e+06
40S ribosomal protein S21 [OS=Homo sapiens]	1.34768e+07	1.41947e+07	1.40137e+07	1.34233e+07	12123167	1.24943e+07	1.13299e+07	1.10769e+07	9.42425e+06
Ribonuclease H2 subunit A [OS=Homo sapiens]	7.11409e+06	7.23229e+06	7.23621e+06	7.12248e+06	6410076	6528404	7043754	6941614	7.43203e+06
DDB1- and CUL4-associated factor 11 [OS=Homo sapiens]							922883	889097	480518
Golgin subfamily A member 2 [OS=Homo sapiens]	2.30522e+06	2566072	2.49831e+06	2.06785e+06	2.13561e+06	2.18766e+06	2.76664e+06	2.57649e+06	3.32458e+06
Proteasomal ATPase-associated factor 1 [OS=Homo sapiens]	2.18937e+06	2421943	2.2266e+06	6.33883e+06	6.44681e+06	6.45e+06	3011503	3.01474e+06	2.0345e+06
peptidyl-prolyl cis-trans isomerase B [OS=Homo sapiens]	3.74319e+06	4.43754e+06	4.1714e+06	3.29759e+06	4.02212e+06	3.06033e+06	3.41722e+06	4.51117e+06	4.87357e+06
Isoform 2 of DNA repair protein RAD51 homolog 2 [OS=Homo sapiens]	5.12463e+06	5.87729e+06	4.72733e+06	4.70171e+06	3.74861e+06	3.75647e+06	6.54945e+06	6.21264e+06	6.4616e+06
Cleavage and polyadenylation specificity factor subunit 1 [OS=Homo sapiens]	394247	516429	369420	313618	387268	527895
Spindle and kinetochore-associated protein 2 [OS=Homo sapiens]	1.14541e+07	1.13535e+07	1.0779e+07	1.02591e+07	8.65103e+06	9.98906e+06	5.0523e+06	4921202	4.89519e+06
Sarcoplasmic/endoplasmic reticulum calcium ATPase 2 [OS=Homo sapiens]	2.92513e+06	2.87822e+06	2.27264e+06	2889078	1.94072e+06	2.65406e+06	1.56829e+06	2.01061e+06	1.057e+06
Emerin [OS=Homo sapiens]	2.72706e+06	1.81138e+06	1.84591e+06
Succinate-semialdehyde dehydrogenase, mitochondrial [OS=Homo sapiens]	4.83516e+06	4.98905e+06	4.70324e+06	4.57978e+06	4.91085e+06	4.95735e+06	4.72394e+06	5.01659e+06	4.66436e+06
E3 ubiquitin-protein ligase RING1 [OS=Homo sapiens]	1.42143e+06	2.13437e+06	3.00008e+06	1.79249e+06	2.01484e+06	1.8e+06	2.71613e+06	1.82979e+06	1.55117e+06
Calpain-2 catalytic subunit [OS=Homo sapiens]	4093797	4.94759e+06	7.02705e+06	4.167e+06	4.11322e+06	5.13343e+06	4.9286e+06	5.37208e+06	5.49714e+06
Single-stranded DNA-binding protein 3 [OS=Homo sapiens]	9369674	9738072	10010228	8.14843e+06	700064	8570377	9.97029e+06	1.09553e+07	1.0881e+07
NADH dehydrogenase [ubiquinone] iron-sulfur protein 5 [OS=Homo sapiens]	4.24864e+06	4.66835e+06	3954383	4.18067e+06	3.65735e+06	4.31323e+06	1.19674e+06	1.05176e+06	1.10316e+06
Ankyrin repeat and KH domain-containing protein 1 [OS=Homo sapiens]	470502	870702	514978	704993	626967	644930	679639	703611	1.00033e+06
integrator complex subunit 13 [OS=Homo sapiens]	1.37646e+06	968438	977823	921441	752445	624227
heterogeneous nuclear ribonucleoprotein D0 [OS=Homo sapiens]	5.13158e+06	5.44609e+06	4.40071e+06	5.20413e+06	4.37596e+06	4.33942e+06	6.28157e+06	5.68115e+06	5.75522e+06
60S ribosomal protein L35a [OS=Homo sapiens]	8835862	9642180	9246648	21468683	19837649	2.03041e+07	12078314	1.18242e+07	7.4321e+06
Serine/threonine-protein kinase MARK2 [OS=Homo sapiens]				644104	487538	511450	2.42365e+06	2.97295e+06	2.49622e+06
Ribonucleoside-diphosphate reductase large subunit [OS=Homo sapiens]	1.5312e+06	1340216	1151864	1.11865e+06	1.17258e+06	1.36337e+06	1245004	1.25254e+06	1.09539e+06
Neurofibromin [OS=Homo sapiens]	1.30229e+06	1.22537e+06	1.40256e+06	3.54775e+06	2.35893e+06	3.38818e+06	9.38414e+06	7.27569e+06	7.18047e+06
40S ribosomal protein S24 [OS=Homo sapiens]	1.86025e+07	23629649	1.74622e+07	2.3197e+07	2.03939e+07	2.18602e+07	2.42867e+07	2.72916e+07	2.19431e+07
Symplekin [OS=Homo sapiens]	980476	1.19595e+06	751778	922042	628720	562268	732198	716968	698292
Carbonyl reductase [NADPH] 3 [OS=Homo sapiens]	4.50197e+06	4.71617e+06	4.38118e+06				1803266	1.78214e+06	1.89392e+06
mediator of RNA polymerase II transcription subunit 17 [OS=Homo sapiens]	1.41863e+07	1.3543e+07	1.27971e+07	6.78104e+06	6.29593e+06	6.70457e+06	6.31161e+06	6.14479e+06	6.66414e+06
WD repeat-containing protein 92 [OS=Homo sapiens]	2.60809e+06	2.82439e+06	2.50888e+06	2.60729e+06	1.77999e+06	2.21344e+06	1.25686e+06	1.46306e+06	1.33854e+06
Long-chain-fatty-acid--CoA ligase 1 [OS=Homo sapiens]	2.45611e+06	2.46723e+06	2.26408e+06	2.10927e+06	1.90255e+06	1.96027e+06	1.53615e+06	1.62776e+06	1.75951e+06
ATPase family AAA domain-containing protein 3A [OS=Homo sapiens]	2.29618e+06	2.66564e+06	2.19461e+06	1.08622e+06	1.02843e+06	889403	2.30536e+06	1.48844e+06	1.97961e+06
Ubiquitin carboxyl-terminal hydrolase 19 [OS=Homo sapiens]	1.23568e+06	2.16637e+06	1276206
Mitochondrial mRNA pseudouridine synthase TRUB2 [OS=Homo sapiens]	3.3647e+06	4.29611e+06	2.83999e+06	3.13235e+06	2.48709e+06	3.27339e+06	3.14383e+06	2.98339e+06	3.53835e+06
Serine/threonine-protein phosphatase 2A 55 kDa regulatory subunit B alpha isoform [OS=Homo sapiens]	3.15978e+06	3.07566e+06	2.66823e+06	1.47448e+06	1.42695e+06	1.47659e+06	910208	937909	764340
Protein unc-45 homolog A [OS=Homo sapiens]	1.1325e+06	1.3308e+06	1.37215e+06	1.1462e+06	860340	1.00731e+06	2772604	2873990	2.57218e+06
COP9 signalosome complex subunit 2 [OS=Homo sapiens]	3.35198e+06	3.59294e+06	3.50883e+06	2732099	2.35653e+06	2.60457e+06	2.43782e+06	2.695e+06	2.50369e+06
COP9 signalosome complex subunit 5 [OS=Homo sapiens]	3.72755e+06	3.77623e+06	3.08999e+06	2.31677e+06	1.56242e+06	1810119	1.88493e+06	2.07827e+06	1.45998e+06
protein transport protein Sec23B [OS=Homo sapiens]	1209540	902436	888373	1.76971e+06	2.05199e+06	1.15879e+06	1.67437e+06	1.75455e+06	1.4269e+06
Protein Hook homolog 3 [OS=Homo sapiens]	897765	855631	621476	2.02765e+06	1.87781e+06	1.88251e+06	1.18179e+06	1.33355e+06	1.53561e+06
39S ribosomal protein L50, mitochondrial [OS=Homo sapiens]	2.15423e+06	2.83766e+06	2.05532e+06	2.87997e+06	2.89125e+06	2.80452e+06	2.25699e+06	2.66794e+06	2.36848e+06
NCK-interacting protein with SH3 domain [OS=Homo sapiens]	853503	637670	542696	1.21042e+06	1.23178e+06	1.23987e+06	4.13652e+06	4.0452e+06	3.25681e+06
Nuclear pore complex protein Nup107 [OS=Homo sapiens]	4304418	5.05494e+06	4.6214e+06	5.04158e+06	3.28056e+06	4.28807e+06	3.92198e+06	4571733	3.42669e+06
D-2-hydroxyglutarate dehydrogenase, mitochondrial [OS=Homo sapiens]	893029	4.20744e+06	3.84676e+06	515255	419124	237076	4.6594e+06	3.79306e+06	4215982
Platelet-activating factor acetylhydrolase IB subunit alpha [OS=Homo sapiens]	6.22817e+06	6.24947e+06	3.70169e+06	896004	1.1951e+06	1.29362e+06	864127	643933	658233
Cytochrome c oxidase subunit NDUFA4 [OS=Homo sapiens]				5300890	5.83292e+06	4816016	6.37533e+06	5.96637e+06	6.84008e+06
UDP-glucose 6-dehydrogenase [OS=Homo sapiens]	1.30148e+06	1.33346e+06	1.11883e+06	645287	593547	477204	427982	526140	365546
Protein spire homolog 1 [OS=Homo sapiens]							3.14266e+06	2.21363e+06	3.37993e+06
Putative MORF4 family-associated protein 1-like protein UPP [OS=Homo sapiens]	1872027	1.89172e+06	1467506	2.11599e+06	1.81246e+06	1.98273e+06	1.39337e+06	1.66206e+06	1.95191e+06
39S ribosomal protein L12, mitochondrial [OS=Homo sapiens]	4.03373e+06	4410438	4.08985e+06	3.08941e+06	2.9414e+06	2.88188e+06	2.59796e+06	2.76966e+06	2.90176e+06
DNA replication complex GINS protein SLD5 [OS=Homo sapiens]	2.69893e+06	2.51049e+06	1.97485e+06	1.67766e+06	1.28281e+06	1.21437e+06
Alpha-tubulin N-acetyltransferase 1 [OS=Homo sapiens]				1.56351e+06	1436538	1.29962e+06	4.10813e+06	5.29818e+06	5.05263e+06
Protein NipSnap homolog 2 [OS=Homo sapiens]	2.45054e+07	2.67257e+07	2.40549e+07	2.62478e+07	1.84938e+07	2.40663e+07	2.31081e+07	2.49907e+07	2.24086e+07
Serine/threonine-protein phosphatase 6 regulatory subunit 3 [OS=Homo sapiens]	1.22274e+06	1.13098e+06	1.06781e+06	1.12414e+06	924313	702839	2.80544e+06	3.36025e+06	2.89894e+06
DNA-directed RNA polymerase III subunit RPC2 [OS=Homo sapiens]	4.24784e+06	4576693	3.94564e+06	3.62206e+06	3.09145e+06	3.36695e+06	2.61709e+06	4.20496e+06	2.68866e+06
DNA primase small subunit [OS=Homo sapiens]	3.18816e+06	3.27113e+06	2.12247e+06	4.05647e+06	4.05591e+06	3.49205e+06	628448	1027960	1.39813e+06
cytochrome b-c1 complex subunit 9 [OS=Homo sapiens]	3.5268e+06	4.00977e+06	3.31892e+06	3.00163e+06	3.5218e+06	3.63662e+06	2.7278e+06	2.86532e+06	2.84282e+06
Origin recognition complex subunit 5 [OS=Homo sapiens]	5.4941e+06	6861643	5.94281e+06	5.13881e+06	6.11974e+06	4463199	4.83744e+06	5.82631e+06	4.43998e+06
Mitochondrial import inner membrane translocase subunit TIM50 [OS=Homo sapiens]	1976344	1.60271e+06	966912	2.82717e+06	1.69955e+06	1550443	2.11408e+06	1.06702e+06	883778
Torsin-1A [OS=Homo sapiens]	3.23876e+06	3505931	2546647	256620	802827	732402	3.1998e+06	2.89072e+06	3.11237e+06
Endophilin-A2 [OS=Homo sapiens]	4.5896e+06	4.01803e+06	4.54969e+06	4834608	4.33778e+06	4.77308e+06	5260057	4.71469e+06	4.73395e+06
39S ribosomal protein L13, mitochondrial [OS=Homo sapiens]	2.36129e+06	1.89507e+06	1.62997e+06	2.12644e+06	1.73443e+06	2.59243e+06	1.64235e+06	2.03651e+06	2.21393e+06
Tripartite motif-containing protein 65 [OS=Homo sapiens]	1.86071e+06	1.96959e+06	1.87116e+06	1.51306e+06	1.44047e+06	1.88721e+06	1.02706e+06	825911	2.04408e+06
sal-like protein 2 [OS=Homo sapiens]	1.25267e+06	1.43267e+06	1.15657e+06	1.22434e+06	943167	1.04399e+06	1.96601e+06	1771275	1.79153e+06
Proteasome subunit alpha type-4 [OS=Homo sapiens]	6189686	6.03347e+06	5452848	9243574	7.96372e+06	9.56131e+06	9601122	1.01745e+07	7507084
60S ribosomal protein L19 [OS=Homo sapiens]	14137870	17105500	13112149	15213401	17990138	10109738	13212202	10068184	11943113
Syndetin [OS=Homo sapiens]	2.4904e+06	2.49454e+06	2.55406e+06	2.37206e+06	1.90408e+06	2.48777e+06	3.26237e+06	3.32898e+06	2.57976e+06
stromal interaction molecule 1 [OS=Homo sapiens]	1650931	1.69604e+06	779483	2189094	1.3159e+06	2.31952e+06	1.52704e+06	1.75469e+06	1.82514e+06
Transmembrane protein 43 [OS=Homo sapiens]	896196	1314142	1.04493e+06	691990	1.07347e+06	868298	637938	1.06915e+06	705348
Programmed cell death protein 2 [OS=Homo sapiens]	6.84391e+06	6.27397e+06	5540085	5261594	5032403	5.49815e+06	3.7474e+06	3.40315e+06	3.13492e+06
U3 small nucleolar RNA-associated protein 15 homolog [OS=Homo sapiens]	700687	446442	509586	1.34814e+06	1.34303e+06	1.43487e+06	614190	692670	643253
Cleavage and polyadenylation specificity factor subunit 7 [OS=Homo sapiens]	1.19414e+07	1.03372e+07	9.77396e+06	11267302	9.19983e+06	1.01181e+07	1.04111e+07	10908434	10717426
tRNA-splicing endonuclease subunit sen34 [OS=Homo sapiens]	2782751	3.20068e+06	1394522	3.01533e+06	618220	2.32926e+06	749637	1.12689e+06	1.53567e+06
Translation initiation factor eIF-2B subunit epsilon [OS=Homo sapiens]	5.03388e+06	6060576	5.01172e+06	4.99907e+06	4.90803e+06	4.99457e+06	7.76584e+06	7.37297e+06	6231652
F-box only protein 50 [OS=Homo sapiens]	1.92167e+06	1.81599e+06	2.1494e+06	871347	652665	702767	358073	343885	590707
28S ribosomal protein S17, mitochondrial [OS=Homo sapiens]	5756180	5.33166e+06	4.77595e+06	5359347	3.83167e+06	4.82609e+06	4476927	4250929	4715640
Mitochondrial fission regulator 1-like [OS=Homo sapiens]	1.96762e+06	2.2681e+06	1.85109e+06	2.07087e+06	1.83607e+06	1.93149e+06	2.04275e+06	1.84853e+06	1.91255e+06
Eukaryotic translation initiation factor 3 subunit J [OS=Homo sapiens]	5.62236e+06	5.98981e+06	4.36143e+06	5.62054e+06	4.3037e+06	5.04314e+06	5.01189e+06	5881129	4.66072e+06
serine/threonine-protein kinase 38 [OS=Homo sapiens]	468407	1.51895e+06	1.16772e+06				3.00243e+06	2.44214e+06	2763299
Transcriptional regulator Kaiso [OS=Homo sapiens]	3.18937e+06	2.97028e+06	2.56726e+06	2.5915e+06	2.94162e+06	2.70791e+06	4.39437e+06	3.97434e+06	4.5224e+06
Vesicle-trafficking protein SEC22b [OS=Homo sapiens]	8.59714e+06	7.06832e+06	7.94212e+06	5.32177e+06	5.16113e+06	5.9706e+06	7.8504e+06	7.61417e+06	5.88263e+06
Neuroblast differentiation-associated protein AHNAK [OS=Homo sapiens]				666370	737722	875939	1.70765e+06	1.81514e+06	1.50732e+06
opioid growth factor receptor [OS=Homo sapiens]	3.48815e+06	4.38954e+06	3654282	3.92968e+06	676700	2.8059e+06	326610	747107	558822
Cofilin-1 [OS=Homo sapiens]	4.86196e+06	5.51303e+06	4.91362e+06	4398907	4.2383e+06	5.51472e+06	3.28242e+06	6.10607e+06	4.55676e+06
Protein-glutamine gamma-glutamyltransferase K [OS=Homo sapiens]	726229	770576	610878
Probable ATP-dependent RNA helicase DDX6 [OS=Homo sapiens]	1.20383e+06	1.16588e+06	566564	897193	867927	1.03247e+06	1.06847e+06	923268	1.0132e+06
Activated RNA polymerase II transcriptional coactivator p15 [OS=Homo sapiens]				14122243	12757409	13184535	13055560	13038792	12765425
Cytoplasmic dynein 2 heavy chain 1 [OS=Homo sapiens]	4.37504e+06	4.5653e+06	3.89395e+06	5.46898e+06	5.15747e+06	5.76228e+06	3.33108e+06	3.0648e+06	3.61631e+06
Protein S100-A7 [OS=Homo sapiens]	2.66311e+07	2.77102e+07	2.56694e+07	627499	595792	699437	357145	369147	508890
Ubiquitin carboxyl-terminal hydrolase isozyme L5 [OS=Homo sapiens]	4.284e+06	4.30983e+06	4.2767e+06	3.70101e+06	3490050	3.71024e+06	3.42154e+06	3.64147e+06	3.71817e+06
General transcription factor IIF subunit 2 [OS=Homo sapiens]	1.2969e+07	1.3657e+07	12141919	7668835	2.05411e+06	7.73748e+06	3.73833e+06	3.79953e+06	3851693
Proteasome-associated protein ECM29 homolog [OS=Homo sapiens]				1.18975e+06	1.10332e+06	1.04086e+06	816923	670758	500910
WD and tetratricopeptide repeats protein 1 [OS=Homo sapiens]	3.95259e+06	3.20739e+06	2.81857e+06	7.23292e+06	6.84759e+06	6.76063e+06	1.7654e+07	1.92186e+07	1.25393e+07
V-type proton ATPase subunit d 1 [OS=Homo sapiens]	1.1641e+06	1102631	1.20964e+06	2.37559e+06	1.92501e+06	2.82412e+06	1.22596e+07	1.53839e+07	1.23905e+07
Vesicle-associated membrane protein-associated protein B/C [OS=Homo sapiens]	2.27787e+06	2.21158e+06	2128985
Pre-mRNA-splicing factor SLU7 [OS=Homo sapiens]	848701	868537	878191	1.86388e+07	1.78365e+07	18767518	24206734	5.53689e+06	11584961
Probable ATP-dependent RNA helicase DDX20 [OS=Homo sapiens]	3.06818e+06	3.45778e+06	3.05057e+06	4.03256e+06	744925	3.63342e+06	3.80321e+06	2.87858e+06	2.95018e+06
Isoform 1 of Protein POF1B [OS=Homo sapiens]	2.91331e+06	2.94784e+06	2.31754e+06	1.08595e+06	807107	543068
HLA class I histocompatibility antigen, A-2 alpha chain [OS=Homo sapiens]				1.53169e+06	2.23656e+06	1.97202e+06
serine/arginine-rich splicing factor 11 [OS=Homo sapiens]	3.00494e+06	3.44424e+06	2.43288e+06	3.20258e+06	2.94764e+06	3.00788e+06	3.24788e+06	3275709	2.92562e+06
Catenin alpha-1 [OS=Homo sapiens]	2.38526e+06	3.24063e+06	2.648e+06	1.67835e+06	1.68709e+06	1648226	1.25729e+06	1.23426e+06	620454
Microtubule-associated protein RP/EB family member 2 [OS=Homo sapiens]	3.22132e+06	3.52986e+06	3.03777e+06	2.85489e+06	2.42722e+06	1.88383e+06	2.7582e+06	3.06364e+06	2.4734e+06
Lysine-specific demethylase 3B [OS=Homo sapiens]	1.45422e+06	1328900	1349324	608761	533735	928751	4.44457e+06	3.86995e+06	3.92947e+06
Ras-related protein Rab-5C [OS=Homo sapiens]	3.73903e+06	3.77257e+06	3.50623e+06	3090194	2.86237e+06	2.55995e+06	4.18135e+06	5.04052e+06	4.25606e+06
Protein TBRG4 [OS=Homo sapiens]	840191	1.54016e+06	741231	781660	752696	1.03174e+06	561250	1.09877e+06	919910
TIMELESS-interacting protein [OS=Homo sapiens]	1953113	2.09848e+06	1.80197e+06	4.05312e+07	1.74762e+07	3.09466e+07	4.65243e+07	3.15932e+07	3.41948e+06
Non-structural maintenance of chromosomes element 4 homolog A [OS=Homo sapiens]
HCLS1-associated protein X-1 [OS=Homo sapiens]	2.15087e+06	1.76353e+06	2.10652e+06	2.48912e+06	2.0132e+06	2.37114e+06	2.97828e+06	2.82709e+06	3.14202e+06
exocyst complex component 1 [OS=Homo sapiens]	1.32541e+06	1318539	1.16352e+06	1.18487e+06	1058191	1197504	1.20239e+06	1.44084e+06	1.40958e+06
Protein transport protein Sec16A [OS=Homo sapiens]	1.77864e+06	1.94213e+06	1.46033e+06	873463	912291	1.12921e+06	754932	1054472	962662
Integrator complex subunit 11 [OS=Homo sapiens]	8.54155e+06	8.30725e+06	8.23578e+06	6.49515e+06	5.79872e+06	7.68689e+06	8.21362e+06	8.93862e+06	8.07908e+06
SH2B adapter protein 1 [OS=Homo sapiens]	1.03869e+06	1.38068e+06	1.27582e+06	264274	406750	183396
DNA polymerase alpha subunit B [OS=Homo sapiens]	3.25273e+06	3.5348e+06	3.27668e+06	3.23918e+06	3.34194e+06	2.76805e+06	3.40931e+06	3.7234e+06	3.28116e+06
Nucleophosmin [OS=Homo sapiens]	10863227	9866654	10734459	1.13815e+07	8.85776e+06	9.961e+06	8126266	9.416e+06	7810369
Histone deacetylase complex subunit SAP30 [OS=Homo sapiens]	2.75147e+06	3.09751e+06	2.31748e+06	2.56353e+06	2.25549e+06	2.14412e+06	2.63281e+06	3.14743e+06	3.39991e+06
Core histone macro-H2A.1 [OS=Homo sapiens]	2.90503e+06	3.21551e+06	3.36027e+06	2.96907e+06	3.24013e+06	3.25845e+06	2.94664e+06	2.5884e+06	3.19033e+06
Transport and Golgi organization protein 1 homolog [OS=Homo sapiens]	2.13749e+06	4032617	3.11598e+06	1.27421e+06	1.36519e+06	1784967	2.43739e+06	2.8134e+06	2.52573e+06
Gephyrin [OS=Homo sapiens]	2.11796e+06	2.97991e+06	1.90233e+06	1.52613e+06	1.76644e+06	1.25823e+06	1.5969e+06	1.77837e+06	1.5187e+06
Glucosidase 2 subunit beta [OS=Homo sapiens]	1.01914e+06	908016	1.22009e+06	735383	727478	677393	669132	1.06636e+06	587406
Ran-binding protein 9 [OS=Homo sapiens]	1.6281e+06	2.15093e+06	1.09233e+06	1.20262e+06	1.46473e+06	1.22811e+06	530350	740135	573546
fumarylacetoacetate hydrolase domain-containing protein 2A [OS=Homo sapiens]	3.44248e+06	3298835	2.84998e+06	2.70304e+06	2.68472e+06	2.75249e+06	3.23946e+06	3.84757e+06	3.85967e+06
Calpain small subunit 1 [OS=Homo sapiens]	6259253	5255563	2.96529e+06	1.81236e+06	1.73577e+06	1.71724e+06	3.22989e+06	3.75683e+06	2.46422e+06
Prolyl 3-hydroxylase 1 [OS=Homo sapiens]	1.41076e+06	1.55546e+06	1.4194e+06	6205355	4352085	3.97166e+06	1.45092e+06	1.591e+06	1.47445e+06
Vacuolar protein sorting-associated protein 29 [OS=Homo sapiens]	701417	1.12998e+06	377901	3.87557e+06	2.80366e+06	3.2731e+06	2.43093e+06	2.62192e+06	2.09755e+06
Ribosomal biogenesis protein LAS1L [OS=Homo sapiens]	3.59515e+06	3.11417e+06	2.70328e+06	3.47475e+06	2.38357e+06	2.60837e+06	2.89446e+06	2.80369e+06	3.17569e+06
Chromatin accessibility complex protein 1 [OS=Homo sapiens]	8.87465e+06	8.92003e+06	8.23163e+06	7.03811e+06	5.5491e+06	6.8278e+06	7897358	8.25107e+06	8.03115e+06
CCR4-NOT transcription complex subunit 9 [OS=Homo sapiens]	4.71825e+06	4.30385e+06	4.14542e+06	1.33805e+06	716242	912708	5.66381e+06	5.42934e+06	4.84766e+06
serine/threonine-protein kinase DCLK1 [OS=Homo sapiens]	1.07364e+06	1.35271e+06	948582	1.00748e+06	408538	804511	1.25238e+06	1.71085e+06	1.77282e+06
Histone deacetylase complex subunit SAP18 [OS=Homo sapiens]	1770661	2.14702e+06	966512	11889123	1.03398e+07	1.07786e+07	8.36974e+06	9403226	8.3478e+06
DNA-directed RNA polymerases I and III subunit RPAC2 [OS=Homo sapiens]	3.0849e+06	4.06382e+06	3.43957e+06	3.34758e+06	2.96557e+06	3.15279e+06	3.09844e+06	2.26707e+06	2.60547e+06
Protein FAM114A2 [OS=Homo sapiens]	1.23551e+06	1.28759e+06	1.93496e+06	1.41854e+06	980125	1.10623e+06
serrate RNA effector molecule homolog [OS=Homo sapiens]	3.37744e+06	3.2299e+06	3.28743e+06	3.29746e+06	1.37628e+06	2943757	2.64498e+07	2.83887e+07	27637964
tetratricopeptide repeat protein 1 [OS=Homo sapiens]	5.38252e+06	5.64102e+06	4.57686e+06	5.46603e+06	4.99672e+06	5462496	3.04536e+06	2.89423e+06	2.94887e+06
A-kinase anchor protein 8-like [OS=Homo sapiens]
transcription elongation factor spt6 [OS=Homo sapiens]	651723	639557	403418				414401	673265	523580
Protein disulfide-isomerase A3 [OS=Homo sapiens]	773549	616260	584526	450107	605562	380502
28S ribosomal protein S2, mitochondrial [OS=Homo sapiens]				4272085	3.67732e+06	4265429	3.35512e+06	3.61522e+06	3.06331e+06
Calcineurin B homologous protein 1 [OS=Homo sapiens]	1.33564e+06	1189047	413819	1.6491e+06	1217347	322584	991967	1.60497e+06	1.4352e+06
Cytochrome c oxidase subunit 2 [OS=Homo sapiens]	1.05935e+07	1.06561e+07	1.02124e+07	14523545	1.51072e+07	15452323	14883751	1.49065e+07	1.38144e+07
AP-3 complex subunit sigma-1 [OS=Homo sapiens]	1141824	1.31395e+06	772966	1.12545e+06	1.48654e+06	1.07212e+06	1.62867e+06	2.09592e+06	1840001
GDP-mannose 4,6 dehydratase [OS=Homo sapiens]	3.14416e+06	3.58145e+06	3.39697e+06	3300753	2.75887e+06	3085414	2.98629e+06	3.16433e+06	2771669
Secretory carrier-associated membrane protein 3 [OS=Homo sapiens]				985865	1.26758e+06	949431
programmed cell death protein 10 [OS=Homo sapiens]	5810336	6.5403e+06	4.42191e+06	4.25218e+06	3.78803e+06	4.18241e+06
Eukaryotic translation initiation factor 4E [OS=Homo sapiens]	2.73108e+06	3.22978e+06	2.57908e+06	1.24587e+06	2.47026e+06	2.5741e+06	3.01256e+06	3.27501e+06	3.36047e+06
Transcription intermediary factor 1-alpha [OS=Homo sapiens]	4.24676e+06	4.54338e+06	4.22125e+06	3.9585e+06	3.11117e+06	3.09782e+06	3.11876e+06	3.60542e+06	3107780
Malignant T-cell-amplified sequence 1 [OS=Homo sapiens]	1.04088e+07	1.09772e+07	1.11467e+07	10235882	563838	9.46934e+06	8.01859e+06	7836386	6943342
Lysine-specific histone demethylase 1A [OS=Homo sapiens]	2.94752e+06	3.196e+06	2600983	1.60784e+06	1.58388e+06	1.51548e+06	2.07805e+06	1.6909e+06	1.60505e+06
DnaJ homolog subfamily C member 7 [OS=Homo sapiens]	781750	849262	661364	540652	420597	786822	567045	808392	546039
HAUS augmin-like complex subunit 3 [OS=Homo sapiens]	911769	1.21691e+06	1.13544e+06	2.58236e+06	2.67164e+06	2.84719e+06	823018	965941	905586
Ras suppressor protein 1 [OS=Homo sapiens]	3.91806e+06	4.35248e+06	4.23544e+06	4.99574e+06	4.5212e+06	4.88521e+06	4.76397e+06	4.58166e+06	5.6249e+06
AMP deaminase 2 [OS=Homo sapiens]	3.07243e+06	2.99043e+06	2.74678e+06	1.45408e+06	738325	855529	1.4476e+06	1.91169e+06	1.87377e+06
DIS3-like exonuclease 1 [OS=Homo sapiens]							588734	800787	777004
Cystatin-A [OS=Homo sapiens]	5.3167e+06	6.54723e+06	5.03782e+06	4.79168e+06	3.00945e+06	4.29699e+06	1.76737e+06	1.72124e+06	1.70567e+06
Cleavage and polyadenylation specificity factor subunit 6 [OS=Homo sapiens]	2.4516e+06	3.04642e+06	2238300	701081	551227	817369	770978	836173	1.02369e+06
U2 small nuclear ribonucleoprotein A' [OS=Homo sapiens]	937799	813575	986026	716091	525895	904256	783661	699059	882790
signal recognition particle receptor subunit beta [OS=Homo sapiens]	3154083	3.24125e+06	3.12873e+06	3.00209e+06	2.76481e+06	2.79927e+06	2.18484e+06	2440025	1.95696e+06
transcriptional regulator ATRX [OS=Homo sapiens]	1.64067e+06	1.42007e+06	1.23481e+06	945293	604312	691077	1.50959e+06	1.71344e+06	1.44513e+06
adenylosuccinate synthetase isozyme 2 [OS=Homo sapiens]	5368584	5.22187e+06	4.9631e+06	4.63008e+06	4.27354e+06	5.06491e+06	4334448	4.21846e+06	4.84785e+06
ER membrane protein complex subunit 1 [OS=Homo sapiens]	683880	1.14829e+06	740016	346478	820452	433661	350210	550059	368909
DNA-directed RNA polymerase I subunit RPA1 [OS=Homo sapiens]	5.07002e+06	5128766	4526860	4.349e+06	3360212	4.11015e+06	4868552	5.85951e+06	5.43877e+06
protein SEC13 homolog [OS=Homo sapiens]	963881	1600326	1.23124e+06	934343	1.08772e+06	736638	1.22716e+06	968326	1.0789e+06
Very long-chain specific acyl-CoA dehydrogenase, mitochondrial [OS=Homo sapiens]	794601	1.51826e+06	1.85934e+06	716686	576448	789434	560697	579445	552946
Acylglycerol kinase, mitochondrial [OS=Homo sapiens]				1.54106e+06	1.303e+06	1666607	1.04668e+06	600481	1.41434e+06
Phospholipase D3 [OS=Homo sapiens]	835851	949992	945087	1.18271e+06	621122	936669	2.07286e+06	1.71416e+06	1.49348e+06
Eukaryotic translation initiation factor 4 gamma 2 [OS=Homo sapiens]	2.54924e+06	2.60741e+06	2.24385e+06	2.60614e+06	2.30024e+06	2363142	2.6737e+06	3.11615e+06	2.56371e+06
Transcription initiation factor TFIID subunit 9B [OS=Homo sapiens]	5465865	6.05236e+06	5184522	6.67774e+06	5460600	6.04604e+06	4647255	4.81633e+06	4.39562e+06
ribonucleoside-diphosphate reductase subunit M2 [OS=Homo sapiens]	1.17771e+06	1.12687e+06	1.25518e+06	1.04436e+06	1.01121e+06	1.61669e+06	578390	1.15856e+06	699543
nucleoporin Seh1 [OS=Homo sapiens]	3121806	3.59881e+06	2.24923e+06	2.92612e+06	2.88046e+06	2.69113e+06	1.98447e+06	2.729e+06	1.62863e+06
Apoptosis-stimulating of p53 protein 2 [OS=Homo sapiens]	6055070	6121114	4.91469e+06	2.72928e+06	1.82108e+06	2.10347e+06	742543	900384	1.07606e+06
Protein enabled homolog [OS=Homo sapiens]				4.28435e+06	3.84529e+06	3.64197e+06	911780	688136	1.61922e+06
annexin A6 [OS=Homo sapiens]	1.94274e+06	2.0852e+06	1.71743e+06	2.54466e+06	1.71358e+06	1.67068e+06	871008	750049	1.05924e+06
Protein ERGIC-53 [OS=Homo sapiens]	4.16303e+06	3.75955e+06	4.87285e+06	4.95637e+06	4.16716e+06	3.37575e+06	2.63546e+06	3.32348e+06	3.04719e+06
60S ribosomal protein L34 [OS=Homo sapiens]	54980130	57592534	56733626	51881610	47293216	52175510	47899836	51399992	43151372
NADH dehydrogenase [ubiquinone] 1 alpha subcomplex subunit 9, mitochondrial [OS=Homo sapiens]	1.39727e+06	1.80214e+06	1.47068e+06	1.41807e+06	1.06137e+06	1.47667e+06	752203	1.02259e+06	1.01121e+06
BRCA2-interacting transcriptional repressor EMSY [OS=Homo sapiens]	1.02243e+08	107269830	99773106	1.81817e+07	1.45155e+07	1.66977e+07	11117844	10505262	10279570
Myomegalin [OS=Homo sapiens]	858349	758581	417799	1.96841e+06	1.81002e+06	1.94196e+06
Thyroid receptor-interacting protein 11 [OS=Homo sapiens]	1.06085e+06	721347	579889	797458	442607	971324	1.79291e+06	1880876	1.32451e+06
Probable helicase with zinc finger domain [OS=Homo sapiens]	1.23996e+06	1.30064e+06	845630	1.26411e+06	499981	862371	1.24821e+06	929020	1114720
WASH complex subunit 5 [OS=Homo sapiens]	715200	784775	886487	1.24098e+06	1.28576e+06	1.02006e+06
INO80 complex subunit E [OS=Homo sapiens]	897092	727293	361268				1495986	1.55954e+06	3.07508e+06
histone H3.3 [OS=Homo sapiens]	8.70483e+07	9.70855e+07	8.78755e+07	101787344	95775471	105312266	104668453	108857752	94724492
tRNA (Cytosine(34)-C(5))-methyltransferase [OS=Homo sapiens]	3375689	3.61309e+06	2.96652e+06	1.78701e+06	1.7009e+06	1.93574e+06	2.42419e+06	2.24087e+06	2.54309e+06
ATP synthase-coupling factor 6, mitochondrial [OS=Homo sapiens]	6137582	6.13123e+06	5.76584e+06	4.92431e+06	4.95831e+06	5.73393e+06
Exosome complex component RRP42 [OS=Homo sapiens]	3.99958e+06	4.70582e+06	4.25817e+06	3690255	3.30249e+06	3.8092e+06	2717555	3.14656e+06	1.48e+06
Cell division cycle protein 123 homolog [OS=Homo sapiens]	893331	944061	739167	673452	593066	668576	907011	955196	1.00614e+06
Mediator of RNA polymerase II transcription subunit 28 [OS=Homo sapiens]	4.45293e+06	4.40983e+06	5.36786e+06	5350690	3.96717e+06	3.15819e+06	1.86406e+06	1.9497e+06	1.63208e+06
Serine/threonine-protein kinase MRCK beta [OS=Homo sapiens]	1.2169e+06	956651	1.18016e+06	974378	841768	877945	757746	556429	944762
Arfaptin-1 [OS=Homo sapiens]				1.20073e+06	987466	925540	901358	655157	403215
nuclear pore complex protein Nup98-Nup96 [OS=Homo sapiens]	5179707	4.62526e+06	5271519	455616	582946	576895	698312	905146	938049
clathrin light chain A [OS=Homo sapiens]	6.69934e+06	8.21167e+06	4.71797e+06	5.1768e+06	4.60837e+06	5312670	4.3859e+06	7.85958e+06	4.1326e+06
39S ribosomal protein L41, mitochondrial [OS=Homo sapiens]	1.57473e+06	2.00461e+06	2350348	1.9077e+06	1.92136e+06	1.43295e+06	1.55321e+06	2614141	1.52997e+06
Exocyst complex component 7 [OS=Homo sapiens]	1.56061e+06	1301925	1.28426e+06	1.32036e+06	1.08927e+06	1.44483e+06	1.22102e+06	1.33781e+06	1.28883e+06
apoptotic protease-activating factor 1 [OS=Homo sapiens]	1.71925e+06	1.68363e+06	895007	1200809	881289	1.47262e+06	734472	787331	582451
cell division cycle protein 27 homolog [OS=Homo sapiens]	832088	1163680	989281	2115039	2.27027e+06	2.37189e+06	1.81322e+06	2.32613e+06	1.76994e+06
MAP3K12-binding inhibitory protein 1 [OS=Homo sapiens]	1.65043e+06	1.17105e+06	1.47684e+06	1.26401e+06	1257807	1.0807e+06	809697	1.22328e+06	631986
Putative RNA-binding protein 15 [OS=Homo sapiens]
Chromodomain-helicase-DNA-binding protein 7 [OS=Homo sapiens]	2.01606e+06	2.08465e+06	2141910	2.27263e+06	1.73372e+06	1391038	2.38107e+06	2.27007e+06	2.23902e+06
Protein TASOR [OS=Homo sapiens]				753549	627747	798814
Poly(A) polymerase alpha [OS=Homo sapiens]	1.05452e+06	1.09144e+06	1.0106e+06	1.44298e+06	1.31221e+06	1.02625e+06	806167	631349	512738
TP53-regulating kinase [OS=Homo sapiens]	2746211	2.38194e+06	2398107	2313968	1.79619e+06	2.21229e+06	2.21068e+06	2.2754e+06	2.37922e+06
transcription factor BTF3 [OS=Homo sapiens]	3.26356e+06	3.50513e+06	2.61995e+06	1.68652e+06	1629820	1.56947e+06	1.61928e+06	1.49145e+06	1.46474e+06
Transformation/transcription domain-associated protein [OS=Homo sapiens]	984684	853515	654557	1.08429e+06	740709	957309	903726	1.28133e+06	910586
Keratinocyte proline-rich protein [OS=Homo sapiens]	22925253	25606653	22885438	1.15745e+07	1.18945e+07	1.15213e+07	1.28172e+07	1.42099e+07	1.26769e+07

## Sheet: Bio_Rep_2_Raw_Peptide_Intensity
Description	Abundance: F22: Sample, nhpS_1	Abundance: F23: Sample, nhpS_2	Abundance: F24: Sample, nhpS_3	Abundance: F25: Sample, pS_1	Abundance: F26: Sample, pS_2	Abundance: F29: Sample, pS_3	Abundance: F27: Sample, wt_1	Abundance: F28: Sample, wt_2	Abundance: F30: Sample, wt_3
Cytoplasmic dynein 1 heavy chain 1 [OS=Homo sapiens]	1.30256e+10	13503280859	1.47414e+10	1.26924e+10	1.28267e+10	1.27741e+10	1.53092e+10	1.51481e+10	1.57213e+10
Myosin-9 [OS=Homo sapiens]	8.07704e+09	8.4617e+09	9.13744e+09	8.49096e+09	8.54417e+09	8.54711e+09	9.72969e+09	9.33999e+09	9873501358
Chromodomain-helicase-DNA-binding protein 4 [OS=Homo sapiens]	6186904187	6.6014e+09	6.89007e+09	5.72341e+09	6.03128e+09	5.90278e+09	7.3692e+09	7.19108e+09	7.33217e+09
Myosin-10 [OS=Homo sapiens]	6.0993e+09	6.46684e+09	6.96629e+09	5.90648e+09	9.0427e+09	6.17461e+09	6.61295e+09	9.93696e+09	6.95548e+09
CAD protein [OS=Homo sapiens]	9613536019	9.95552e+09	1.0828e+10	9372307774	9.61364e+09	9.55637e+09	9.90835e+09	1.00213e+10	1.04975e+10
Clathrin heavy chain 1 [OS=Homo sapiens]	8269293295	8.73848e+09	9.72134e+09	8.50064e+09	8.6869e+09	8889186225	1.06113e+10	9.97925e+09	1.10881e+10
Midasin [OS=Homo sapiens]	1.87872e+09	1919571448	2.10576e+09	1946949590	2.0343e+09	2148144016	2.59213e+09	2.42612e+09	2.62758e+09
DNA replication licensing factor mcm3 [OS=Homo sapiens]	2.24742e+10	2.42477e+10	2.67603e+10	2.40742e+10	2.52615e+10	2.52012e+10	6.40215e+09	6.18929e+09	6.51913e+09
Tubulin alpha-1C chain [OS=Homo sapiens]	1.73422e+11	1.75017e+11	1.93217e+11	1.67651e+11	1.82637e+11	1.82348e+11	2.16497e+11	2.03507e+11	2.0279e+11
tubulin beta chain [OS=Homo sapiens]	2.42991e+11	2.778e+11	2.98305e+11	2.36271e+11	2.45691e+11	2.55598e+11	3.20265e+11	2.94192e+11	3.44402e+11
U5 small nuclear ribonucleoprotein 200 kDa helicase [OS=Homo sapiens]	2.49072e+09	2.52706e+09	2.76376e+09	2.63526e+09	2.70822e+09	2.65913e+09	3.36152e+09	3.33884e+09	3.41592e+09
tubulin alpha-1A chain [OS=Homo sapiens]	1.73918e+11	1.73968e+11	1.94181e+11	1.68598e+11	1.82763e+11	1.82752e+11	2.12296e+11	2.01159e+11	2.01946e+11
Bifunctional glutamate/proline--tRNA ligase [OS=Homo sapiens]	4.19212e+09	4278712875	4.55604e+09	3.85284e+09	4.13694e+09	4.01262e+09	4.26337e+09	4.40504e+09	4.39929e+09
Tubulin beta-4B chain [OS=Homo sapiens]	2.01559e+11	2.34992e+11	2.48006e+11	1.98592e+11	2.0632e+11	2.12731e+11	2.81595e+11	2.51205e+11	2.98967e+11
Tubulin beta-2B chain [OS=Homo sapiens]	1.6276e+11	1.96091e+11	2.04987e+11	1.63105e+11	1.72033e+11	1.7481e+11	2.34482e+11	2.14236e+11	2.55492e+11
Tubulin beta-2A chain [OS=Homo sapiens]	1.60528e+11	1.93762e+11	2.027e+11	1.6031e+11	1.69147e+11	1.72149e+11	2.30155e+11	2.108e+11	2.50924e+11
Protein RRP5 homolog [OS=Homo sapiens]	3.31959e+09	3.45489e+09	3.78397e+09	3.19567e+09	3.2674e+09	3.2215e+09	3916361606	3.67758e+09	3.88089e+09
E3 SUMO-protein ligase RanBP2 [OS=Homo sapiens]	1.72737e+09	1780304467	1.92472e+09	1.51891e+09	1.52062e+09	1496356462	1.87445e+09	1.79286e+09	1.90986e+09
plectin [OS=Homo sapiens]	3326119777	3443262440	3.71839e+09	2.85078e+09	3.16021e+09	3.13986e+09	3707760365	3.52369e+09	3809889244
14-3-3 protein epsilon [OS=Homo sapiens]	1.81198e+10	1.83948e+10	2.08707e+10	3.11335e+11	3.22356e+11	3.14449e+11	5.17326e+11	4.98596e+11	5.23231e+11
Spectrin alpha chain, non-erythrocytic 1 [OS=Homo sapiens]	1.57513e+09	1.61045e+09	1.7292e+09	1.54217e+09	1.61819e+09	1574595662	1.51531e+09	1.38779e+09	1.54457e+09
Tubulin beta-4A chain [OS=Homo sapiens]	1.59395e+11	1.88253e+11	1.95729e+11	1.5981e+11	1.64966e+11	1.7022e+11	2.27276e+11	2.13243e+11	2.36162e+11
insulin receptor substrate 4 [OS=Homo sapiens]	5.29607e+09	5.25142e+09	5.82396e+09	4.52775e+09	4.74206e+09	4.60333e+09	6.64801e+09	6.45984e+09	6.87832e+09
DNA replication licensing factor mcm5 [OS=Homo sapiens]	1.82263e+10	1.97412e+10	2.12259e+10	2.0505e+10	2.02673e+10	2.00988e+10	5.85123e+09	5.67099e+09	5.71483e+09
eIF-2-alpha kinase activator GCN1 [OS=Homo sapiens]	2.16662e+09	2.28292e+09	2.67974e+09	2.22397e+09	2.48978e+09	2.41136e+09	2.60949e+09	2.54885e+09	2.5774e+09
ATP synthase subunit alpha, mitochondrial [OS=Homo sapiens]	5.44912e+10	5.68621e+10	6.21776e+10	5.06819e+10	5.39643e+10	5.18841e+10	8.56232e+10	8.32667e+10	8.65568e+10
Structural maintenance of chromosomes protein 3 [OS=Homo sapiens]	3.38306e+09	3.46738e+09	3.66315e+09	3.35782e+09	3.41455e+09	3260475313	3.85667e+09	3.88081e+09	3.79609e+09
Eukaryotic translation initiation factor 3 subunit A [OS=Homo sapiens]	5.1514e+09	5.36152e+09	5.76736e+09	5.24916e+09	5.32588e+09	5.19982e+09	5.33379e+09	5.12361e+09	5.35686e+09
splicing factor 3B subunit 1 [OS=Homo sapiens]	3.4342e+09	3.53642e+09	4.12751e+09	3.20707e+09	3.27986e+09	3263054127	3.94959e+09	3.69842e+09	4.22135e+09
heat shock 70 kDa protein 1A [OS=Homo sapiens]	1.81985e+10	1.92752e+10	2.03093e+10	1.68072e+10	1.685e+10	1.68774e+10	1.91686e+10	1.89649e+10	1.88916e+10
Heat shock cognate 71 kDa protein [OS=Homo sapiens]	2.54834e+10	2.73914e+10	2.94769e+10	2.37656e+10	2.40747e+10	2.38836e+10	2.46005e+10	2.44908e+10	2.44408e+10
Fatty acid synthase [OS=Homo sapiens]	2.37032e+09	2.49111e+09	2.7676e+09	2461010229	2.61848e+09	2.58546e+09	3.125e+09	3.16265e+09	3.14705e+09
DNA topoisomerase 2-beta [OS=Homo sapiens]	4.29382e+09	4.6244e+09	4.98506e+09	4.02098e+09	4.22041e+09	4.30991e+09	4.91447e+09	4.45055e+09	4.88255e+09
Filamin-A [OS=Homo sapiens]	1.5824e+09	1.64703e+09	1.80041e+09	1.63186e+09	1680217511	1.62806e+09	1.74917e+09	1635581256	1.84223e+09
Heat shock protein HSP 90-beta [OS=Homo sapiens]	1.44591e+10	1.56419e+10	1.62104e+10	1.34593e+10	1.32046e+10	1.31148e+10	1.63217e+10	1.55117e+10	1.58552e+10
E3 ubiquitin-protein ligase UBR5 [OS=Homo sapiens]	1655514026	1.71287e+09	1.89674e+09	1.57838e+09	1650031468	1.78167e+09	3.00327e+09	2.9093e+09	2.97051e+09
Matrin-3 [OS=Homo sapiens]	7.58023e+09	7.87853e+09	8.61687e+09	6.35663e+09	6.97876e+09	6.90751e+09	8.25303e+09	8.0822e+09	8.26397e+09
Spectrin beta chain, non-erythrocytic 1 [OS=Homo sapiens]	2293842914	2.35141e+09	2.44898e+09	2.10371e+09	2115237899	2.13715e+09	2561787901	2.73664e+09	2.43885e+09
Elongation factor 1-alpha 1 [OS=Homo sapiens]	6.95738e+10	6.48632e+10	6.89896e+10	5.6562e+10	5.54817e+10	5.35495e+10	7.18735e+10	5.55155e+10	7.01617e+10
Isoform 2 of Nuclear mitotic apparatus protein 1 [OS=Homo sapiens]	1.14859e+09	1174352353	1.28323e+09	1.0825e+09	1.10122e+09	1.0915e+09	1495434070	1.3744e+09	1496493716
Poly [ADP-ribose] polymerase 1 [OS=Homo sapiens]	3.51089e+09	3.64431e+09	4.01598e+09	3.26273e+09	3.51012e+09	3.62236e+09	3.81266e+09	3.74055e+09	3.93225e+09
Transcription intermediary factor 1-beta [OS=Homo sapiens]	4.13066e+09	4.40272e+09	4.66883e+09	3.65283e+09	3.68338e+09	3.75485e+09	5.32046e+09	5.5502e+09	5.04229e+09
26S proteasome non-ATPase regulatory subunit 2 [OS=Homo sapiens]	2.2842e+09	2.30588e+09	2.53746e+09	2.20084e+09	2445192815	2531609408	3.3849e+09	3199340514	3.36879e+09
Tubulin alpha-4A chain [OS=Homo sapiens]	9.52998e+10	9.45413e+10	1.06005e+11	9.22627e+10	1.02826e+11	1.05358e+11	1.19813e+11	1.11258e+11	9.62238e+10
Pre-mRNA-processing-splicing factor 8 [OS=Homo sapiens]	2.22454e+09	2.24697e+09	2.4533e+09	2.19156e+09	2.27858e+09	2.19309e+09	2.60216e+09	2.54316e+09	2466031546
Calumenin [OS=Homo sapiens]	4.7299e+09	5.40364e+09	5.8173e+09	5.31844e+09	5.49453e+09	5.51256e+09	1.31255e+10	1.3128e+10	1.31986e+10
14-3-3 protein theta [OS=Homo sapiens]	1.48245e+10	1.47413e+10	1.70507e+10	3.05058e+11	3.15667e+11	3.11603e+11	4.39243e+11	4.24348e+11	4.67268e+11
60 kDa heat shock protein, mitochondrial [OS=Homo sapiens]	7.96702e+09	8.12964e+09	8.7426e+09	7.03593e+09	7.15021e+09	6.78379e+09	9.88982e+09	8.27259e+09	1.01595e+10
FACT complex subunit SPT16 [OS=Homo sapiens]	4.30954e+09	4.45754e+09	4.64488e+09	4065070050	4.03799e+09	4.02746e+09	4.95643e+09	5.03066e+09	4.86459e+09
14-3-3 protein zeta/delta [OS=Homo sapiens]	3.62346e+10	3.3243e+10	4.20578e+10	3.24655e+11	3.475e+11	3.47991e+11	5.55999e+11	5.34002e+11	5.66556e+11
isoleucine--tRNA ligase, cytoplasmic [OS=Homo sapiens]	3.09915e+09	3.13334e+09	3.47768e+09	3.26109e+09	3.34508e+09	3.32744e+09	4152117008	4087917942	4114743828
Enhancer of mRNA-decapping protein 4 [OS=Homo sapiens]	1.95711e+09	2061062893	2.34141e+09	1.81077e+09	1.90338e+09	1.96091e+09	1.8951e+09	1.78228e+09	1.92506e+09
microtubule-associated protein 1B [OS=Homo sapiens]	1.15698e+09	1.21583e+09	1.35369e+09	9.14515e+08	1.0327e+09	1.05128e+09	1564442001	1.5524e+09	1.80993e+09
Heterogeneous nuclear ribonucleoprotein U [OS=Homo sapiens]	1.06256e+10	1.11638e+10	12564928945	1.03882e+10	10992194271	1.11168e+10	1.41539e+10	1.36089e+10	1.42105e+10
Nucleolar RNA helicase 2 [OS=Homo sapiens]	8216546001	8521969337	9412837053	6.87599e+09	7.17088e+09	6972426571	9.51202e+09	8.62139e+09	9.3022e+09
Leucine-rich PPR motif-containing protein, mitochondrial [OS=Homo sapiens]	1.57256e+09	1.68552e+09	1.82036e+09	1.64291e+09	1.70808e+09	1.69926e+09	1.85787e+09	1.70791e+09	1.79109e+09
Trifunctional enzyme subunit alpha, mitochondrial [OS=Homo sapiens]	5.66472e+09	6.04384e+09	6.58031e+09	7.15586e+09	7.54996e+09	7.32532e+09	9430803396	8.8685e+09	9.45057e+09
Heat shock protein HSP 90-alpha [OS=Homo sapiens]	1.06397e+10	1.16738e+10	1.23101e+10	1.03418e+10	1.05506e+10	1.06621e+10	1.16307e+10	1.13355e+10	1.15024e+10
Heterogeneous nuclear ribonucleoprotein M [OS=Homo sapiens]	6.29129e+09	6.60126e+09	7.22533e+09	5.77693e+09	5.88878e+09	5.70193e+09	9.95721e+09	9.0394e+09	1.02206e+10
Isoform 4 of Dynactin subunit 1 [OS=Homo sapiens]	1.89827e+09	1994652282	2.0962e+09	1.75742e+09	1.85797e+09	1.75565e+09	2.05355e+09	2.10173e+09	2.21297e+09
Ras GTPase-activating-like protein IQGAP1 [OS=Homo sapiens]	9.27441e+08	9.92802e+08	1.14543e+09	8.90482e+08	9.57869e+08	8.90402e+08	9.46578e+08	9.36939e+08	942666140
DNA mismatch repair protein MSH6 [OS=Homo sapiens]	2.49429e+09	2.658e+09	2.83455e+09	2.44724e+09	2.51591e+09	2526453145	3.77765e+09	3.89181e+09	3.82195e+09
tubulin beta-3 chain [OS=Homo sapiens]	9.9605e+10	1.15795e+11	1.19971e+11	9.18544e+10	9.39316e+10	9.20385e+10	1.33998e+11	1.30967e+11	1.43066e+11
Isoform 4 of Calumenin [OS=Homo sapiens]	3.59527e+09	3.81061e+09	4.02344e+09	3968020527	4.01604e+09	4.06775e+09	9.58219e+09	9556552861	9.46732e+09
Splicing factor 3B subunit 3 [OS=Homo sapiens]	3.14201e+09	3.36162e+09	3.57375e+09	3.00051e+09	3.11158e+09	3017417151	3459064702	3.32477e+09	3329534022
Eukaryotic translation initiation factor 3 subunit B [OS=Homo sapiens]	4.64105e+09	4.82481e+09	5.11842e+09	4.13759e+09	4.19103e+09	4.1686e+09	4.7601e+09	4.64964e+09	4.60131e+09
Lamina-associated polypeptide 2, isoform alpha [OS=Homo sapiens]	2336698444	2379875423	2.4916e+09	2188989707	2.21749e+09	2227997643	2980383705	2721063136	3081525257
DNA topoisomerase 2-alpha [OS=Homo sapiens]	3.35898e+09	3.78826e+09	4.09435e+09	3.42677e+09	3.52214e+09	3.51919e+09	4.45885e+09	3.7498e+09	4.2136e+09
condensin complex subunit 1 [OS=Homo sapiens]	1.31624e+09	1.37832e+09	1.60325e+09	1.34785e+09	1466452999	1.45003e+09	1.6336e+09	1.52736e+09	1.71298e+09
Tubulin alpha-8 chain [OS=Homo sapiens]	6.04096e+10	6.64605e+10	6.74481e+10	5.60661e+10	5.82777e+10	5.85907e+10	7.61816e+10	7.28983e+10	6.97103e+10
structural maintenance of chromosomes protein 1a [OS=Homo sapiens]	3.36831e+09	3.47691e+09	3.62627e+09	3.09873e+09	3.01866e+09	3.04925e+09	3.44798e+09	3.24006e+09	3.44242e+09
General transcription factor 3C polypeptide 1 [OS=Homo sapiens]	1142681580	1.20311e+09	1.31562e+09	1.07794e+09	1.10651e+09	1.12964e+09	1.3044e+09	1.28189e+09	1308757158
CCR4-NOT transcription complex subunit 1 [OS=Homo sapiens]	1.12329e+09	1151240233	1284587650	1.26197e+09	1.29487e+09	1282315900	1.48418e+09	1.50872e+09	1497864533
Eukaryotic translation initiation factor 5B [OS=Homo sapiens]	1.31842e+09	1407488590	1551378108	1.01848e+09	1143959820	1.12222e+09	1232387874	1138462075	1257628003
Cytoskeleton-associated protein 5 [OS=Homo sapiens]	1.80737e+09	1928116226	2.04239e+09	2.0667e+09	2.14243e+09	2039391652	1.91695e+09	2.18252e+09	1981841877
transcription elongation factor spt6 [OS=Homo sapiens]	7.11621e+08	7.69131e+08	8.20823e+08	4.94546e+08	4.88451e+08	587379580	6.44285e+08	711281601	6.75271e+08
Lamin-B1 [OS=Homo sapiens]	4247679930	4.45513e+09	4.76109e+09	3948080079	3.88656e+09	3.88379e+09	8.06901e+09	9.18638e+09	8.15264e+09
Vimentin [OS=Homo sapiens]	7.09605e+09	7.34579e+09	7.64415e+09	6.75457e+09	6.73672e+09	6.57477e+09	7.13764e+09	6.57819e+09	7.1981e+09
DNA damage-binding protein 1 [OS=Homo sapiens]	3.46004e+09	3.56574e+09	3.8676e+09	3413201406	3.54056e+09	3.36484e+09	3.33671e+09	3.23314e+09	3.37403e+09
coatomer subunit alpha [OS=Homo sapiens]	1.33994e+09	1446288911	1.55713e+09	1.50876e+09	1.50426e+09	1598308086	1562734919	1488099597	1.57238e+09
band 4.1-like protein 2 [OS=Homo sapiens]	1.81739e+09	1.88713e+09	1.98062e+09	1.71254e+09	1.78386e+09	1.76859e+09	2.23023e+09	2.01211e+09	2.37486e+09
Glutamate-rich WD repeat-containing protein 1 [OS=Homo sapiens]	1.24681e+09	1.30898e+09	1518823171	1.1369e+09	1.18226e+09	1.26016e+09	2.71201e+09	2.55211e+09	2.86989e+09
Nuclear pore complex protein Nup133 [OS=Homo sapiens]	769183881	8.24375e+08	924938676	7.62178e+08	750844165	794653362	8.64162e+08	782388878	9.0374e+08
Tubulin beta-6 chain [OS=Homo sapiens]	7.32188e+10	8.49869e+10	8.73899e+10	6.98269e+10	7.1671e+10	6.99461e+10	9.85245e+10	9.70022e+10	1.0486e+11
structural maintenance of chromosomes protein 2 [OS=Homo sapiens]	2.12654e+09	2.12796e+09	2.23214e+09	1898731704	1830810524	1758601203	2239038008	2057192005	2.18098e+09
Isoform Short of 14-3-3 protein beta/alpha [OS=Homo sapiens]	1.32431e+10	1.32534e+10	1.51039e+10	2.15816e+11	2.23646e+11	2.27062e+11	3.64103e+11	3.49241e+11	3.58576e+11
Filamin-B [OS=Homo sapiens]	1.08535e+09	1145011971	1.20114e+09	9.75223e+08	995879562	957983904	9.7907e+08	8.40525e+08	9.40944e+08
Large proline-rich protein BAG6 [OS=Homo sapiens]	1.08972e+09	1.16637e+09	1229179451	1.05139e+09	1061591162	1108254130	1.2841e+09	1253294937	1.31337e+09
Atp-dependent rna helicase a [OS=Homo sapiens]	1.54184e+09	1633535297	1699137264	1.43705e+09	1.43752e+09	1415099256	1.68978e+09	1.62756e+09	1.72025e+09
Aldehyde dehydrogenase X, mitochondrial [OS=Homo sapiens]	3.80128e+09	3.97368e+09	4.31529e+09	3.68961e+09	3.69875e+09	3833878316	6.1985e+09	5.9352e+09	6.07951e+09
ATP-dependent 6-phosphofructokinase, liver type [OS=Homo sapiens]	8.57957e+08	8.61724e+08	9.30692e+08	799076148	8.51469e+08	866904205	1183731601	1.13389e+09	1.24359e+09
X-ray repair cross-complementing protein 5 [OS=Homo sapiens]	2.61003e+09	2.53702e+09	2.73835e+09	2.35251e+09	2.2312e+09	2.31561e+09	2.39142e+09	2.34618e+09	2.39041e+09
elongation factor Tu, mitochondrial [OS=Homo sapiens]	3.54265e+09	3.65322e+09	3934577918	3.19486e+09	3.14575e+09	3106752830	5.56456e+09	5416796188	5.54607e+09
ATP synthase subunit beta, mitochondrial [OS=Homo sapiens]	2.65e+09	2837449842	3065223374	2580838813	2.88617e+09	2.82257e+09	2939659272	2.79528e+09	3.04272e+09
RuvB-like 1 [OS=Homo sapiens]	4.71067e+09	4.83587e+09	5.42085e+09	3.95439e+09	4.08855e+09	4.2688e+09	4.22554e+09	4.11494e+09	4.47559e+09
peroxisomal multifunctional enzyme type 2 [OS=Homo sapiens]	1.78683e+09	1.83356e+09	1987433885	1.80892e+09	1.85752e+09	1.87717e+09	2223127618	2.11831e+09	2177436658
Reticulocalbin-1 [OS=Homo sapiens]	5.29356e+09	5.50188e+09	5.72091e+09	4.37853e+09	4294383854	4755683827	11328660539	11166166173	11312413538
78 kDa glucose-regulated protein [OS=Homo sapiens]	6.48071e+09	7.09693e+09	7.67493e+09	5.87284e+09	5.89282e+09	5.89474e+09	6.41845e+09	6.32977e+09	6.66289e+09
DnaJ homolog subfamily A member 1 [OS=Homo sapiens]	4.49885e+09	4.56595e+09	4.67821e+09	4.29518e+09	4.24885e+09	4.15432e+09	4.2473e+09	4.84814e+09	4.23389e+09
e3 ubiquitin-protein ligase UBR4 [OS=Homo sapiens]	8.39052e+08	9.13956e+08	1.1073e+09	808646948	8.97254e+08	8.98669e+08	9.51568e+08	9.65409e+08	9.26679e+08
Dolichyl-diphosphooligosaccharide--protein glycosyltransferase subunit 2 [OS=Homo sapiens]	1.07464e+09	1.09372e+09	1.18413e+09	1219516030	1.26354e+09	1259250691	1.4791e+09	1.40309e+09	1.50505e+09
E3 ubiquitin-protein ligase HUWE1 [OS=Homo sapiens]	5.80275e+08	608705816	6.5441e+08	5.48082e+08	6.29058e+08	587991360	8.60405e+08	7.95879e+08	8.08641e+08
FACT complex subunit SSRP1 [OS=Homo sapiens]	5.08504e+09	5.27808e+09	5735782708	4.74728e+09	4.91442e+09	4.72073e+09	6.11281e+09	6120196195	5.99149e+09
Structural maintenance of chromosomes protein 4 [OS=Homo sapiens]	1.70886e+09	1806385719	1.94369e+09	2086698006	2.11871e+09	1.95491e+09	1.27256e+09	1558399549	1243131534
SWI/SNF-related matrix-associated actin-dependent regulator of chromatin subfamily A member 5 [OS=Homo sapiens]	1447954982	1.5152e+09	1.59184e+09	1447859047	1.45058e+09	1.37483e+09	1724810159	1597328412	1.59884e+09
X-ray repair cross-complementing protein 6 [OS=Homo sapiens]	2.42005e+09	2.59514e+09	2859597977	2.13531e+09	2.21659e+09	2.30924e+09	2404466230	2309301813	2489078011
40S ribosomal protein S4, X isoform [OS=Homo sapiens]	2.83447e+10	3.20307e+10	3.43132e+10	2.47099e+10	2.60739e+10	2.51225e+10	1.98526e+10	1.86502e+10	1.9416e+10
116 kDa U5 small nuclear ribonucleoprotein component [OS=Homo sapiens]	8.28308e+08	9.00727e+08	9.94318e+08	8.69704e+08	9.05514e+08	8.39444e+08	1207129546	1.10835e+09	1175601566
Calnexin [OS=Homo sapiens]	2.77391e+09	2.95981e+09	3185009381	2687260234	2680346360	2.80953e+09	3.82323e+09	3.74989e+09	3.75188e+09
DNA-dependent protein kinase catalytic subunit [OS=Homo sapiens]	6.4176e+08	6.91338e+08	7.00933e+08	6.84373e+08	7.13676e+08	685692551	8.12749e+08	8.35018e+08	7.73013e+08
Nesprin-2 [OS=Homo sapiens]	8.03135e+08	7.68139e+08	7.72509e+08	2.19268e+08	2.38177e+08	2.45046e+08	9.41777e+08	9.68861e+08	749690350
Nuclear pore complex protein Nup214 [OS=Homo sapiens]	9.79823e+08	9.55821e+08	1044980946	7.9233e+08	835896533	8.3615e+08	1204307721	1.18789e+09	1.2554e+09
ATP-citrate synthase [OS=Homo sapiens]	1.32525e+09	1.36848e+09	1.54111e+09	1.50784e+09	1.44373e+09	1.46314e+09	1.49825e+09	1.32339e+09	1.61152e+09
Pyruvate kinase PKM [OS=Homo sapiens]	2.51893e+09	2.61365e+09	2.76831e+09	2.52609e+09	2.63968e+09	2.54191e+09	2.91969e+09	2.79564e+09	2.95948e+09
Isoform 4 of Transcription activator BRG1 [OS=Homo sapiens]	6.59347e+08	7.22065e+08	7.873e+08	6.88226e+08	6.86706e+08	7.18956e+08	767798732	7.35744e+08	7.76297e+08
Cytoskeleton-associated protein 4 [OS=Homo sapiens]	1.01555e+09	1.071e+09	1.169e+09	1.04702e+09	1030828300	9.98719e+08	9.06804e+08	8.40379e+08	8.6278e+08
Reticulocalbin-2 [OS=Homo sapiens]	2.87655e+09	3.04148e+09	3.37818e+09	3.16535e+09	3.34036e+09	3.38745e+09	6.06686e+09	5.97055e+09	6.46417e+09
Talin-1 [OS=Homo sapiens]	7.42459e+08	6.86078e+08	7.56627e+08	5.56954e+08	6.25076e+08	6.28476e+08	5.10729e+08	6.37093e+08	6.96925e+08
T-complex protein 1 subunit alpha [OS=Homo sapiens]	2457292347	2286091570	2.52214e+09	2.41263e+09	2.49558e+09	2396556505	3156528658	2.98621e+09	3.01985e+09
rRNA 2'-O-methyltransferase fibrillarin [OS=Homo sapiens]	6.06756e+09	6353148104	6.49292e+09	5477804723	5428574857	5.39305e+09	5306072191	5.06049e+09	5176000164
Eukaryotic translation initiation factor 3 subunit D [OS=Homo sapiens]	1864400906	1.90356e+09	2.0368e+09	1779438825	1857031217	1.86973e+09	4230634100	4.10088e+09	4130708521
Nucleolar protein 58 [OS=Homo sapiens]	1241233670	1299230285	1.3293e+09	1015454407	1.04325e+09	9.84721e+08	1252361448	1.33003e+09	1.25839e+09
Dolichyl-diphosphooligosaccharide--protein glycosyltransferase subunit 1 [OS=Homo sapiens]	1.7714e+09	1.83976e+09	2.00316e+09	1.73569e+09	1.84331e+09	1.84817e+09	1.63136e+09	1.88694e+09	1.89442e+09
Ornithine aminotransferase, mitochondrial [OS=Homo sapiens]	6.86689e+09	7244175166	7.85639e+09	6.39529e+09	6499317910	6.77618e+09	8.42387e+09	7.37385e+09	8664535337
Heterogeneous nuclear ribonucleoprotein H [OS=Homo sapiens]	3.8434e+09	3.84516e+09	4.05896e+09	3.48049e+09	3.54836e+09	3.50158e+09	5.34901e+09	5.37858e+09	5.65121e+09
Stress-70 protein, mitochondrial [OS=Homo sapiens]	2.40743e+09	2.42795e+09	2855794156	2.15509e+09	2.27705e+09	2.29728e+09	2.49013e+09	2.51701e+09	2.65944e+09
WASH complex subunit 2A [OS=Homo sapiens]	4.15832e+08	4.28549e+08	463841717	341977467	3.54423e+08	3.54459e+08	7.07667e+08	6.82354e+08	700724204
RuvB-like 2 [OS=Homo sapiens]	4129813143	4391504421	4549307232	4142482452	4.31708e+09	4162149210	4809391901	4543909986	4738203719
Kinesin-like protein KIF11 [OS=Homo sapiens]	1.27092e+09	1.37087e+09	1437336668	1.35354e+09	1331862926	1.2776e+09	1.9793e+09	1.93511e+09	2.00323e+09
DNA-directed RNA polymerase II subunit RPB1 [OS=Homo sapiens]	1553706416	1589297479	1.63953e+09	1480276567	1.51205e+09	1.46918e+09	1.9343e+09	1057287066	2.02808e+09
Nucleolar protein 56 [OS=Homo sapiens]	1.69329e+09	1742710820	1.86775e+09	1.75529e+09	1719509536	1734251060	3090722603	2.88634e+09	3036157289
Prelamin-A/C [OS=Homo sapiens]	1.31026e+09	1.34506e+09	1.40968e+09	9.68718e+08	9.47177e+08	8.85505e+08	2.93659e+09	4.47738e+09	2.88564e+09
T-complex protein 1 subunit beta [OS=Homo sapiens]	2065319585	2137334788	2198792742	2.06085e+09	2.09653e+09	2.06933e+09	2.40116e+09	2.33154e+09	2.54301e+09
26S proteasome regulatory subunit 6B [OS=Homo sapiens]	1480443253	1623988405	1.80594e+09	1.48373e+09	1.61004e+09	1.57989e+09	2.06039e+09	2233055627	2.26925e+09
Kinectin [OS=Homo sapiens]	6.36729e+08	6.38874e+08	755146889	549888764	5.78291e+08	6.00304e+08	717808811	7.06688e+08	704662192
Eukaryotic translation initiation factor 3 subunit C [OS=Homo sapiens]	2.01892e+09	2113344598	2.34321e+09	2.04716e+09	2.0288e+09	2.04668e+09	2.50576e+09	2.40992e+09	2.57473e+09
Chromodomain-helicase-DNA-binding protein 3 [OS=Homo sapiens]	1.23082e+09	1.2581e+09	1.35779e+09	1.28274e+09	1.38355e+09	1.31969e+09	1789225398	1.72515e+09	1817646194
Lamina-associated polypeptide 2, isoforms beta/gamma [OS=Homo sapiens]	1851307393	1.9378e+09	2.02559e+09	1732606765	1.63855e+09	1596630211	2196762583	2144218131	2274947982
Exportin-2 [OS=Homo sapiens]	1.11111e+10	1.19832e+10	1.31393e+10	1.1161e+10	1.11519e+10	1.14651e+10	1.34559e+10	1.24869e+10	1.32384e+10
14-3-3 protein gamma [OS=Homo sapiens]	1.35778e+10	1.35732e+10	1.5497e+10	2.13048e+11	2.17725e+11	2.21963e+11	3.37458e+11	3.29954e+11	3.44311e+11
trifunctional purine biosynthetic protein adenosine-3 [OS=Homo sapiens]	5.75782e+08	6.46161e+08	7.44833e+08	6.84981e+08	707500122	715486980	764548455	764360930	7.57931e+08
Isoform 2 of MICOS complex subunit MIC60 [OS=Homo sapiens]	880237186	9.00443e+08	8.58831e+08	7.8648e+08	8.31011e+08	794980081	727675164	718893071	780666339
structural maintenance of chromosomes flexible hinge domain-containing protein 1 [OS=Homo sapiens]	9.0151e+08	1023809968	1.06854e+09	8.61658e+08	887033812	8.37949e+08	9.43219e+08	8.86118e+08	8.90512e+08
Utrophin [OS=Homo sapiens]	360411823	3.7876e+08	3.86155e+08	8.29288e+08	7.64558e+08	8.02175e+08	2.89959e+08	7.96031e+08	3.04745e+08
staphylococcal nuclease domain-containing protein 1 [OS=Homo sapiens]	9.3836e+08	923928862	9.84629e+08	8.5317e+08	800499539	7.9853e+08	1.06497e+09	8.43694e+08	1046560649
Spermatogenesis-associated protein 5 [OS=Homo sapiens]	8.26461e+08	8.62353e+08	912494421	5.52786e+08	523286174	5.29619e+08	9.03919e+08	9.14589e+08	902339909
ATP-dependent 6-phosphofructokinase, platelet type [OS=Homo sapiens]	7.74909e+08	7.99148e+08	864146172	6.60666e+08	666837110	6.87152e+08	9.78143e+08	9.12887e+08	1002895507
26S proteasome regulatory subunit 8 [OS=Homo sapiens]	1.93975e+09	1.96564e+09	2.17284e+09	1.54812e+09	1585359434	1.57522e+09	2.61712e+09	2395396653	2.59742e+09
Desmoplakin [OS=Homo sapiens]	4.57038e+08	4.76542e+08	4.94139e+08	4.41103e+08	4.86886e+08	4.4438e+08	946719794	1034586147	9.49098e+08
Importin subunit beta-1 [OS=Homo sapiens]	1453147139	1.54533e+09	1.78051e+09	1526000535	1.68111e+09	1.70001e+09	2251993740	2148261857	2464277357
Apoptosis-inducing factor 1, mitochondrial [OS=Homo sapiens]	993128447	1.017e+09	1144771305	964938388	1025581296	1.00495e+09	1.12415e+09	945934273	1166802311
Probable ATP-dependent RNA helicase DDX20 [OS=Homo sapiens]	6.98329e+08	724912403	8.10756e+08	651758268	716217451	7.00672e+08	807880948	6.32955e+08	7.848e+08
60S ribosomal protein L4 [OS=Homo sapiens]	4.3525e+09	4.62216e+09	5.04344e+09	4.00504e+09	4.05265e+09	4.1773e+09	5.13059e+09	5.03583e+09	5086879199
ATP-binding cassette sub-family F member 2 [OS=Homo sapiens]	2432882613	2.54773e+09	2.67266e+09	2094953599	2135933251	2.1304e+09	3851295122	3.61257e+09	3.76057e+09
Leucine--tRNA ligase, cytoplasmic [OS=Homo sapiens]	1266870021	1.27409e+09	1417119888	1345541316	1.3869e+09	1366969505	1198645674	1.189e+09	1.20858e+09
probable ATP-dependent RNA helicase DDX46 [OS=Homo sapiens]	1623708793	1773229680	1885719693	1458923220	1500546380	1444183339	1.48825e+09	1.58982e+09	1.44411e+09
Elongation factor 1-alpha 2 [OS=Homo sapiens]	4.74261e+10	4.32321e+10	4.44902e+10	3.844e+10	3.66827e+10	3.52127e+10	4.769e+10	3.14464e+10	4.63563e+10
Coatomer subunit beta [OS=Homo sapiens]	6.53764e+08	6.30649e+08	8.03303e+08	6.97061e+08	7.31354e+08	7.59913e+08	962556462	8.17785e+08	1001284804
Isoform 2 of Golgi-specific brefeldin A-resistance guanine nucleotide exchange factor 1 [OS=Homo sapiens]	5.2131e+08	5.04823e+08	590713098	4.28922e+08	4.54241e+08	362015203	5.05464e+08	4.79987e+08	4.9349e+08
60S ribosomal protein L3 [OS=Homo sapiens]	7.3557e+09	7.781e+09	7.93182e+09	6.41044e+09	6.37164e+09	6.206e+09	10858657492	9.70527e+09	1.11766e+10
Symplekin [OS=Homo sapiens]	4.70304e+08	4.6035e+08	5.21405e+08	456943337	463596916	463795429	5.56083e+08	510162466	595041314
Ribosome-binding protein 1 [OS=Homo sapiens]	4.22855e+08	4.40474e+08	4.6353e+08	4.11327e+08	434573677	4.24403e+08	4.15526e+08	3.58982e+08	4.24231e+08
Isoform 4 of WASH complex subunit 2C [OS=Homo sapiens]	3.34403e+08	361174224	375858885	268804602	2.72397e+08	2.76124e+08	6.114e+08	5.98921e+08	5.89016e+08
26S proteasome regulatory subunit 7 [OS=Homo sapiens]	2.41883e+09	2.64105e+09	2.77657e+09	2.0738e+09	2.12148e+09	2.12298e+09	2.97543e+09	3.16822e+09	2.98006e+09
DnaJ homolog subfamily A member 2 [OS=Homo sapiens]	3.11135e+09	3.28961e+09	3.89332e+09	2727817748	3142301100	3.03074e+09	3.56447e+09	3.4481e+09	3.73595e+09
Protein polybromo-1 [OS=Homo sapiens]	1102898422	1.13549e+09	1.21607e+09	9.95457e+08	1.07987e+09	1.0178e+09	1.18709e+09	1166724136	1.12031e+09
T-complex protein 1 subunit epsilon [OS=Homo sapiens]	9.96512e+08	1011072612	1097272841	1.07063e+09	1.25823e+09	1250679653	1303358819	1274540564	1287984939
Ribosomal biogenesis protein LAS1L [OS=Homo sapiens]	6.61508e+08	703882998	8.06791e+08	6.98004e+08	734479870	780246848	812855335	8.38226e+08	793613437
Cytochrome b-c1 complex subunit 2, mitochondrial [OS=Homo sapiens]	1.22302e+09	1334244595	1488160525	1209464461	1.24562e+09	1.19385e+09	1712026627	1649863906	1.62583e+09
Far upstream element-binding protein 3 [OS=Homo sapiens]	1776776015	1.74523e+09	1873631775	1.75967e+09	1689209030	1657889630	1792930342	1.34902e+09	1.81066e+09
Alpha-actinin-4 [OS=Homo sapiens]	5.71934e+08	5.61221e+08	691756003	5.79067e+08	6.11921e+08	6.07341e+08	640895425	655162879	6.77426e+08
DNA replication licensing factor MCM7 [OS=Homo sapiens]	1052105888	1149748434	1252504516	921794152	1.04036e+09	1033694435	1.06037e+09	1034229629	1056833734
Alpha-centractin [OS=Homo sapiens]	1.53304e+09	1793941743	1.84341e+09	1.67187e+09	1.79092e+09	1.94772e+09	2.28289e+09	1.64869e+09	2440342677
T-complex protein 1 subunit delta [OS=Homo sapiens]	1.08829e+09	1.10762e+09	1.23242e+09	1.04817e+09	1106540664	1.07927e+09	1.2474e+09	1237657026	1236653638
Cytoplasmic dynein 2 heavy chain 1 [OS=Homo sapiens]	3.05123e+08	3.31709e+08	3.5648e+08	296958748	316101216	3.07967e+08	3.67439e+08	372331569	3.57043e+08
T-complex protein 1 subunit gamma [OS=Homo sapiens]	2.15008e+09	2.28732e+09	2571779692	1.92668e+09	1988170189	1970761304	1944308668	1934655657	1.95558e+09
Splicing factor 3b subunit 2 [OS=Homo sapiens]	1.60269e+09	1.67685e+09	1.68643e+09	1.33238e+09	1.32651e+09	1.2316e+09	1348499102	1.42372e+09	1.43958e+09
Heat shock 70 kDa protein 1-like [OS=Homo sapiens]	1.12045e+10	1.19537e+10	1.26835e+10	1.11546e+10	1.12334e+10	1.13424e+10	1.18215e+10	1.17063e+10	1.18371e+10
DNA-directed RNA polymerase II subunit RPB2 [OS=Homo sapiens]	8.11228e+08	849719839	9.21884e+08	8.34303e+08	8.00172e+08	774254696	1.17586e+09	1124219063	1.18267e+09
epiplakin [OS=Homo sapiens]	2.74365e+08	2.89118e+08	2.63591e+08	2.69851e+08	2.70392e+08	2.70402e+08	3.39666e+08	3.1433e+08	3.88778e+08
Coatomer subunit beta' [OS=Homo sapiens]	1.33369e+09	1376540633	1.46895e+09	1.29879e+09	1366053216	1394748404	1442317564	1489931226	1.44444e+09
eukaryotic translation initiation factor 4 gamma 1 [OS=Homo sapiens]	1075590992	1138459639	1200710699	1056528195	1.06563e+09	1047465834	1271018053	1.14502e+09	1304744587
Regulator of nonsense transcripts 1 [OS=Homo sapiens]	610726050	677382169	7.00426e+08	5.15976e+08	5.79321e+08	5.92236e+08	8.19152e+08	7.63791e+08	815750496
T-complex protein 1 subunit eta [OS=Homo sapiens]	1.40206e+09	1364395921	1390992674	1.33904e+09	1.3303e+09	1.25785e+09	1.43414e+09	1376610469	1352652961
14-3-3 protein eta [OS=Homo sapiens]	1.3902e+10	1.38986e+10	1.58524e+10	2.18397e+11	2.22842e+11	2.26457e+11	3.44593e+11	3.34483e+11	3.51812e+11
Transcription elongation factor Spt5 [OS=Homo sapiens]	4.70449e+08	5.17845e+08	5.18663e+08	3.90362e+08	3.85424e+08	390931211	4.31009e+08	4.02135e+08	432689062
Isoform 5 of Afadin [OS=Homo sapiens]	3.09524e+08	3.26025e+08	352746019	3.28219e+08	342998924	3.36631e+08	4.21048e+08	3.88571e+08	4.085e+08
Rho GTPase-activating protein 17 [OS=Homo sapiens]	725447038	7.44037e+08	8.58399e+08	6.98938e+08	7.76697e+08	761710316	922315574	9.35536e+08	9.60044e+08
histone deacetylase 6 [OS=Homo sapiens]	2239059677	2.34963e+09	2.50748e+09	2585992857	2.53702e+09	2.60514e+09	2.86529e+09	2.68907e+09	2714743451
Importin-4 [OS=Homo sapiens]	3.1237e+08	330675184	3.51024e+08	3.11278e+08	332800756	3.48318e+08	563647142	505564224	598842072
Sodium/potassium-transporting ATPase subunit alpha-1 [OS=Homo sapiens]	969803997	1.05149e+09	1119314049	9.69083e+08	1008920063	8.72347e+08	1333073772	1.20079e+09	1161982633
RAF proto-oncogene serine/threonine-protein kinase [OS=Homo sapiens]	5.79873e+08	6.20642e+08	7.29172e+08	6.63722e+08	6.70993e+08	6.46289e+08	9.16584e+08	8.44298e+08	8.72617e+08
Slit homolog 2 protein [OS=Homo sapiens]	321354960	337264710	368045296	2.49649e+08	2.39853e+08	2.63771e+08	388397660	3.63869e+08	3.78308e+08
NADH-ubiquinone oxidoreductase 75 kDa subunit, mitochondrial [OS=Homo sapiens]	789466884	8.64843e+08	9.20696e+08	779147566	8.17736e+08	8.90968e+08	1.2001e+09	1213989020	1242595306
Coatomer subunit gamma-1 [OS=Homo sapiens]	4.98315e+08	572125705	6.43372e+08	5.16923e+08	5.93522e+08	5.65871e+08	6.57292e+08	6.94579e+08	676069350
gem-associated protein 5 [OS=Homo sapiens]	6.18757e+08	665384066	7.40191e+08	5.70733e+08	5.71375e+08	5.64251e+08	9.7834e+08	5.3833e+08	9.99619e+08
Proline-, glutamic acid- and leucine-rich protein 1 [OS=Homo sapiens]	994623460	1064801188	1.20497e+09	8.73641e+08	910556051	8.92433e+08	1204899413	1.15637e+09	1.23519e+09
RNA-binding protein 39 [OS=Homo sapiens]	1.5396e+09	1.59056e+09	1.76394e+09	1452014753	1.48991e+09	1.51359e+09	1662099916	1.60247e+09	1.71835e+09
Condensin complex subunit 2 [OS=Homo sapiens]	7.12933e+08	6.72829e+08	7.36424e+08	6.87719e+08	687263582	745709587	830041117	7.15086e+08	8.47343e+08
dynactin subunit 2 [OS=Homo sapiens]	1.39664e+09	1456687661	1.55677e+09	1.45492e+09	1.48997e+09	1489397619	1605303560	1551071262	1.62442e+09
Eukaryotic translation initiation factor 3 subunit H [OS=Homo sapiens]	1.52234e+09	1.60202e+09	1.65636e+09	1.33015e+09	1276142765	1.29096e+09	1.93945e+09	1587766262	1.91762e+09
Polyadenylate-binding protein 1 [OS=Homo sapiens]	2242800016	2323475322	2429990852	2197364146	2.20505e+09	2026797818	2492267216	2699893980	2392697357
Vacuolar protein sorting-associated protein 4A [OS=Homo sapiens]	5.03117e+08	568942837	6.13042e+08	5.4584e+08	6.17945e+08	5.85634e+08	592867154	6.17519e+08	5.87843e+08
Eukaryotic translation initiation factor 3 subunit E [OS=Homo sapiens]	1170978535	1200714730	1.33024e+09	1364850560	1368359078	1339136142	3.55245e+09	3.23768e+09	3.53006e+09
E3 UFM1-protein ligase 1 [OS=Homo sapiens]	765580327	8.0026e+08	8.72473e+08	7.73081e+08	8.02796e+08	8.21174e+08	8.04057e+08	6.26687e+08	7.90033e+08
Polypyrimidine tract-binding protein 1 [OS=Homo sapiens]	8.3471e+08	8.82964e+08	9.75228e+08	8.35933e+08	8.91108e+08	8.74021e+08	8.21494e+08	840573581	9.11222e+08
SURP and G-patch domain-containing protein 2 [OS=Homo sapiens]	4.89914e+08	5.05647e+08	549880590	4.90435e+08	4.6302e+08	4.40478e+08	4.20405e+08	3.87212e+08	4.30033e+08
E3 ubiquitin-protein ligase MYCBP2 [OS=Homo sapiens]	1.42743e+08	1.55973e+08	1.70448e+08	223101552	2.06446e+08	2.16688e+08	279232216	2.53377e+08	2.64874e+08
T-complex protein 1 subunit theta [OS=Homo sapiens]	1645549908	1.97145e+09	2.02254e+09	1.94932e+09	1.98624e+09	2.07465e+09	2850767349	2707528840	2754859433
Acetyl-CoA carboxylase 1 [OS=Homo sapiens]	2.60139e+08	2.83433e+08	3.13052e+08	2.78512e+08	2.9438e+08	322644970	318448021	3.17618e+08	311728394
Aldehyde dehydrogenase, mitochondrial [OS=Homo sapiens]	1.81538e+09	1848389673	1.8814e+09	1.71762e+09	1.68187e+09	1605061667	2482732634	2.29674e+09	2545915504
DNA replication licensing factor mcm2 [OS=Homo sapiens]	5.48632e+08	5.8952e+08	6.55515e+08	5.07643e+08	4.99983e+08	5.22441e+08	614895313	5.45771e+08	5.85613e+08
40S ribosomal protein S3 [OS=Homo sapiens]	8.91319e+09	9298164151	9.6418e+09	7.14442e+09	7893365294	7.429e+09	1.6649e+10	1.62912e+10	15659291410
Interleukin enhancer-binding factor 2 [OS=Homo sapiens]	1510649229	1.34214e+09	1.74328e+09	1486035101	1.50626e+09	1.50646e+09	1.56677e+09	1641634578	1633732287
Valine--tRNA ligase [OS=Homo sapiens]	6.15488e+08	6.71156e+08	710019680	6.23947e+08	6.43144e+08	6.25091e+08	691503350	735793060	702694011
Prohibitin-2 [OS=Homo sapiens]	1.82558e+09	1.82606e+09	1.98208e+09	2.36173e+09	2.46033e+09	2.3758e+09	2.25987e+09	2.59792e+09	2336969721
Vesicle-fusing ATPase [OS=Homo sapiens]	1399735196	1483392059	1.53407e+09	1.27754e+09	1.28565e+09	1.30477e+09	2.31874e+09	2.21554e+09	2235153814
NF-kappa-B-repressing factor [OS=Homo sapiens]	1.38065e+09	1.39712e+09	1.4306e+09	1229263756	1.2427e+09	1196100258	1393619575	1387344950	1390338590
Paired amphipathic helix protein Sin3a [OS=Homo sapiens]	4.59651e+08	4.91194e+08	5.22075e+08	4.00837e+08	413130580	3.82325e+08	511699442	504628762	5.293e+08
Nuclear pore complex protein Nup93 [OS=Homo sapiens]	7.37751e+08	7.48768e+08	8.16339e+08	8.21959e+08	8.14187e+08	8.25347e+08	1.0287e+09	8.64434e+08	9.92928e+08
Nuclear pore complex protein Nup88 [OS=Homo sapiens]	5.70095e+08	595271728	6.33181e+08	470008155	4.91942e+08	416903299	5.65445e+08	5.9173e+08	6.31203e+08
Kinesin-like protein KIF23 [OS=Homo sapiens]	4.04953e+08	4.46926e+08	4.81711e+08	510989883	531560735	545643441	946735078	893094676	969814385
General transcription factor 3C polypeptide 3 [OS=Homo sapiens]	8.46232e+08	925897349	1.01216e+09	8.6032e+08	8.90678e+08	8.8998e+08	448538124	431290853	463037584
Centrosomal protein of 170 kDa [OS=Homo sapiens]	2.68895e+08	3.03321e+08	3.19002e+08	258450486	254317645	239194828	558319819	5.48962e+08	570938331
Mediator of DNA damage checkpoint protein 1 [OS=Homo sapiens]	2.15947e+08	2.25518e+08	2.31944e+08	1.54752e+08	1.62346e+08	1.59191e+08	1.9261e+08	2.04874e+08	2.14441e+08
Exportin-1 [OS=Homo sapiens]	561408519	6.82898e+08	7.45389e+08	6.19566e+08	6.88428e+08	7.0694e+08	8.07666e+08	7.26921e+08	7.90317e+08
A-kinase anchor protein 9 [OS=Homo sapiens]	1.5853e+09	1.59128e+09	1.69652e+09	1.59621e+09	1543465140	1453029351	1.74972e+09	1.71522e+09	1805379169
Chromodomain-helicase-dna-binding protein 8 [OS=Homo sapiens]	422195311	4.54886e+08	481830724	4.1668e+08	3.93541e+08	382261116	491551983	4.94551e+08	4.71887e+08
Endoplasmin [OS=Homo sapiens]	1.92767e+09	2012452297	2065388717	1.85517e+09	1.78584e+09	1659371485	2070357170	2.06687e+09	2.15104e+09
Pre-mRNA-processing factor 19 [OS=Homo sapiens]	1785513789	1805951442	1.86786e+09	1.53626e+09	1.53018e+09	1.47943e+09	1.89525e+09	1824737341	1.87245e+09
Filamin-C [OS=Homo sapiens]	2.72129e+08	3.44601e+08	388553319	2.99909e+08	307269935	3.01898e+08	556529018	5.92741e+08	611679962
heterogeneous nuclear ribonucleoprotein H2 [OS=Homo sapiens]	2.67753e+09	2.69858e+09	2.79989e+09	2.38184e+09	2.38383e+09	2.28089e+09	3.63231e+09	3.61058e+09	3.82713e+09
alpha-enolase [OS=Homo sapiens]	1.89494e+09	1.95265e+09	2.13273e+09	1.96874e+09	2.09869e+09	1.99355e+09	2.32786e+09	2.35808e+09	2.3311e+09
Neutral alpha-glucosidase AB [OS=Homo sapiens]	5.34508e+08	5.26752e+08	5.98534e+08	523483328	5.51858e+08	5.40978e+08	688768996	762527977	7.09771e+08
Guanine nucleotide-binding protein-like 3 [OS=Homo sapiens]	1812503567	1.84621e+09	1998293120	1641262862	1662473255	1.60567e+09	2359130630	2.17087e+09	2347439590
Isoform D of Protein SON [OS=Homo sapiens]	4.38573e+08	452331625	4.87949e+08	469349364	5.11512e+08	5.14276e+08	7.21184e+08	667843790	7.04743e+08
Heat shock-related 70 kDa protein 2 [OS=Homo sapiens]	1.29042e+10	1.37989e+10	14805012775	1.27559e+10	1.28323e+10	1.27647e+10	1.35324e+10	1.35946e+10	1.34371e+10
glyceraldehyde-3-phosphate dehydrogenase [OS=Homo sapiens]	4.79736e+09	4.75537e+09	5.09683e+09	3.98872e+09	3948280630	4.30682e+09	5.42552e+09	2.27255e+09	5.51158e+09
Elongation factor 2 [OS=Homo sapiens]	1.11076e+09	1.1735e+09	1.27322e+09	1096872228	1.151e+09	1118232728	1261239778	1199581795	1273598476
Prohibitin [OS=Homo sapiens]	1.73131e+09	1.994e+09	2.19649e+09	2.02699e+09	2.21138e+09	2.19749e+09	2.18205e+09	2.00853e+09	2.11795e+09
SEC23-interacting protein [OS=Homo sapiens]	790261738	835679730	929771607	705407284	7.47165e+08	7.46226e+08	897671242	855282175	881402044
TBC1 domain family member 4 [OS=Homo sapiens]	403234964	411614990	4.6198e+08	4.69081e+08	4.4008e+08	504414786	4.93253e+08	4.51493e+08	5.21585e+08
Metastasis-associated protein MTA2 [OS=Homo sapiens]	1.22252e+09	1.20213e+09	1.33729e+09	1.09001e+09	1.10356e+09	1055727795	1.42171e+09	1.36518e+09	1.43695e+09
Perilipin-3 [OS=Homo sapiens]	534143195	583245164	610652757	582007152	604968773	6.78599e+08	622064242	586208644	629031628
Sec1 family domain-containing protein 1 [OS=Homo sapiens]	461275968	4.65047e+08	528027196	459578628	5.14163e+08	4.82688e+08	661230513	657470044	687790412
Double-strand-break repair protein rad21 homolog [OS=Homo sapiens]	589620000	6.02317e+08	6.02924e+08	639659426	6.67618e+08	640356073	8.34975e+08	776242978	8.08502e+08
DnaJ homolog subfamily B member 6 [OS=Homo sapiens]	2.46231e+09	2.86272e+09	2.9353e+09	2.60958e+09	2.62338e+09	2.50118e+09	4.54187e+09	4.24784e+09	4.30338e+09
Trifunctional enzyme subunit beta, mitochondrial [OS=Homo sapiens]	4310825311	4.37945e+09	4494297307	3793963593	3.98171e+09	3665192443	3737242422	3.84591e+09	3776589654
Host cell factor 1 [OS=Homo sapiens]	7.773e+08	8.09419e+08	8.8243e+08	7.3225e+08	709777882	7.95332e+08	1036780360	1.03233e+09	9.90627e+08
Glutamate dehydrogenase 1, mitochondrial [OS=Homo sapiens]	1.55908e+09	1.74494e+09	1.80851e+09	1487324230	1589754642	1506348301	1.91894e+09	1665854410	1.81985e+09
HEAT repeat-containing protein 1 [OS=Homo sapiens]	3.37667e+08	3.58952e+08	3.93943e+08	3.70037e+08	380815961	3.77029e+08	4.81064e+08	449698726	5.10938e+08
exosome component 10 [OS=Homo sapiens]	3.06557e+08	3.42884e+08	3.89337e+08	3.17727e+08	3.47462e+08	3.53549e+08	3.23858e+08	315096209	3.63188e+08
Nucleoprotein TPR [OS=Homo sapiens]	5.67381e+08	628989802	6.14511e+08	6.13241e+08	598025092	5.81539e+08	607720655	6.23315e+08	578689939
Rapamycin-insensitive companion of mTOR [OS=Homo sapiens]	2.63832e+08	2.75369e+08	2.88664e+08	2.74769e+08	2.89839e+08	2.86457e+08	5.7277e+08	593558865	6.05789e+08
Testis-expressed protein 10 [OS=Homo sapiens]	3.11544e+08	315137190	382229888	330965140	3.7496e+08	391650428	4.36952e+08	3.86206e+08	4.10366e+08
Transducin-like enhancer protein 3 [OS=Homo sapiens]	1.08121e+09	1.14437e+09	1104691254	7.70919e+08	8.1333e+08	7.78072e+08	1.23416e+09	1402852016	1.26444e+09
Microtubule-actin cross-linking factor 1, isoforms 1/2/3/5 [OS=Homo sapiens]	1.93835e+08	248291185	2.47214e+08	1.88728e+08	2.25255e+08	1.85015e+08	289310982	2.6336e+08	233996733
Isoform 2 of Triosephosphate isomerase [OS=Homo sapiens]	8.25824e+08	8.45519e+08	9.54007e+08	8.68201e+08	9.2634e+08	8.81918e+08	9.70878e+08	9.55777e+08	1.04767e+09
T-complex protein 1 subunit zeta [OS=Homo sapiens]	1.6369e+09	1494274726	1.54376e+09	1727036130	1635472991	1654785432	2012146168	1935012520	1996358592
protein flightless-1 homolog [OS=Homo sapiens]	5.70136e+08	600781202	6.82138e+08	5.4381e+08	614443544	611753896	777018665	702578991	810160643
Ribonucleases P/MRP protein subunit pop1 [OS=Homo sapiens]	3.21416e+08	341336705	396294643	308759495	3.38249e+08	3.21466e+08	542779724	5.26416e+08	551827702
Melanoma-associated antigen D2 [OS=Homo sapiens]	1.59859e+09	1.66007e+09	1738379078	1.22004e+10	1.17705e+10	1.18258e+10	1.73612e+10	1.77442e+10	16342631814
Eukaryotic translation initiation factor 3 subunit I [OS=Homo sapiens]	2219001770	2.2491e+09	2.44699e+09	2.20977e+09	2240045087	2.1859e+09	2.11978e+09	1.71135e+09	2116399885
Sister chromatid cohesion protein PDS5 homolog B [OS=Homo sapiens]	4.50982e+08	474415357	5.17741e+08	407573570	4.28084e+08	4.23648e+08	5.39332e+08	5.00532e+08	5.68109e+08
28S ribosomal protein S29, mitochondrial [OS=Homo sapiens]	672734369	720961890	844799400	6.48659e+08	666189542	717360878	792433201	7.81783e+08	802872192
Telomere-associated protein RIF1 [OS=Homo sapiens]	3.53786e+08	3.98278e+08	446914840	423304283	4.11579e+08	417311827	393793058	361227661	4.20675e+08
FK506-binding protein 15 [OS=Homo sapiens]	3.4886e+08	373392685	398720374	3.34319e+08	324039819	3.15643e+08	327163250	279746035	2.79057e+08
Cohesin subunit SA-2 [OS=Homo sapiens]	5.44785e+08	5.71994e+08	6.31252e+08	6.78142e+08	716623355	6.47959e+08	7.01293e+08	8.88028e+08	8.52874e+08
Isocitrate dehydrogenase [NADP], mitochondrial [OS=Homo sapiens]	9.1943e+08	1.03655e+09	1115332537	864866864	9.24571e+08	9.48687e+08	1411816999	1317168277	1448728680
Peroxiredoxin-6 [OS=Homo sapiens]	6.99031e+08	695990752	800448702	763542875	7.6182e+08	8.81087e+08	849665815	8.62178e+08	8.13289e+08
mitochondrial proton/calcium exchanger protein [OS=Homo sapiens]	738067515	7.78741e+08	8.2646e+08	6.73026e+08	7.08141e+08	715241894	8.26908e+08	792644144	8.11328e+08
U2 snRNP-associated SURP motif-containing protein [OS=Homo sapiens]	1.05002e+09	1.13547e+09	1284543894	1.07761e+09	1116761826	1114043173	1.17454e+09	1110843788	1278818234
Serpin H1 [OS=Homo sapiens]	850216374	780065533	995174535	7.37089e+08	750576343	7.4632e+08	935387028	1019215958	9.31785e+08
Succinate dehydrogenase [ubiquinone] flavoprotein subunit, mitochondrial [OS=Homo sapiens]	690593699	742489619	7.89015e+08	914054787	985309971	831015005	8.06056e+08	7.3887e+08	7.63062e+08
60S acidic ribosomal protein P0 [OS=Homo sapiens]	2.89511e+09	3.01312e+09	3.29686e+09	2.8236e+09	3063281766	3036749125	3.09119e+09	2.69992e+09	3.29166e+09
General vesicular transport factor p115 [OS=Homo sapiens]	3.79791e+08	393345709	400292286	3.95311e+08	3.93981e+08	3.69725e+08	412287463	424285375	4.32221e+08
Transducin beta-like protein 3 [OS=Homo sapiens]	4.59883e+08	473633260	523806956	3.70365e+08	3.55963e+08	3.81561e+08	3.89843e+08	4.09889e+08	402567630
DCC-interacting protein 13-alpha [OS=Homo sapiens]	617607032	6.5287e+08	6.51131e+08	5.80079e+08	560288358	5.72023e+08	671496836	6.96214e+08	686617077
40S ribosomal protein S14 [OS=Homo sapiens]	4684296836	4846295488	4881473966	4052235447	3990228390	3774159155	2.35556e+09	5.31688e+09	2.2686e+09
tubulin gamma-1 chain [OS=Homo sapiens]	6.76636e+08	7.17013e+08	7.72659e+08	6.97665e+08	7.14889e+08	7.83053e+08	832806652	838492292	858453552
Sarcoplasmic/endoplasmic reticulum calcium ATPase 2 [OS=Homo sapiens]	8.88704e+08	930391030	1.04879e+09	826823976	867791993	782638788	7.82861e+08	7.69839e+08	846440479
26S proteasome regulatory subunit 4 [OS=Homo sapiens]	1.95094e+09	2.13927e+09	2.13346e+09	1.80728e+09	1.80439e+09	1.793e+09	2540645001	2532248452	2577076804
transcriptional regulator ATRX [OS=Homo sapiens]	2.45907e+08	2.73117e+08	2.95833e+08	2.49315e+08	2.56041e+08	2.71844e+08	3.16567e+08	296032992	2.93431e+08
Elongator complex protein 1 [OS=Homo sapiens]	253867548	260161079	3.15264e+08	2.54942e+08	2.67711e+08	264930439	337434651	3.62001e+08	4.20467e+08
myosin-14 [OS=Homo sapiens]	1076483461	1124406582	1200518747	1087782187	1.07715e+09	9.81162e+08	1222477132	1.07619e+09	1240518541
Aspartate--tRNA ligase, cytoplasmic [OS=Homo sapiens]	1.02625e+09	1.1062e+09	1.12213e+09	9.78724e+08	9.66523e+08	9.39074e+08	1.23327e+09	1243582022	1.20406e+09
DNA replication licensing factor MCM4 [OS=Homo sapiens]	2.49927e+08	255089577	299478870	2.50098e+08	2.57158e+08	2.7539e+08	2.9479e+08	2.65153e+08	3.01856e+08
Dynamin-2 [OS=Homo sapiens]	5.96093e+08	1081876994	1.24706e+09	517746576	542381047	5.12553e+08	1081017152	1031911524	1066810946
Rabankyrin-5 [OS=Homo sapiens]	3.74947e+08	3.776e+08	3.96992e+08	3.25154e+08	3.39395e+08	389608210	419447672	3.85356e+08	469183230
cytoplasmic dynein 1 intermediate chain 2 [OS=Homo sapiens]	7.37865e+08	7.94465e+08	8.01493e+08	672675974	7.85014e+08	5.90006e+08	589797388	534674008	586558199
26S proteasome non-ATPase regulatory subunit 3 [OS=Homo sapiens]	6.52991e+08	5.95574e+08	6.39516e+08	7.76691e+08	8.27725e+08	7.24031e+08	6.44477e+08	588827682	6.00935e+08
Probable ATP-dependent RNA helicase DDX17 [OS=Homo sapiens]	1490754569	1.50514e+09	1.61428e+09	1.44176e+09	1.4226e+09	1502466276	1872826086	1826049566	1784814970
Activating signal cointegrator 1 complex subunit 3 [OS=Homo sapiens]	302367576	3.42429e+08	381089584	2.89448e+08	2.90146e+08	3.111e+08	3.0302e+08	2.65097e+08	3.01926e+08
Mannosyl-oligosaccharide glucosidase [OS=Homo sapiens]	428171842	4.35208e+08	501735673	2.82892e+08	3.59073e+08	3.57337e+08	337597780	2.97024e+08	366515550
Replication factor C subunit 5 [OS=Homo sapiens]	3.24147e+08	3.35888e+08	394707159	2.55712e+08	295966961	290312788	432664215	3.96777e+08	4.67493e+08
26S proteasome regulatory subunit 6A [OS=Homo sapiens]	6.32757e+08	6.67139e+08	714085322	4.71967e+08	5.15636e+08	5.25058e+08	705773541	6.50528e+08	7.46393e+08
Heterogeneous nuclear ribonucleoprotein F [OS=Homo sapiens]	2.40136e+09	2.52101e+09	2.68089e+09	2.01898e+09	2.09747e+09	1.99424e+09	3.18789e+09	3.11395e+09	3.35222e+09
U3 small nucleolar RNA-associated protein 14 homolog A [OS=Homo sapiens]	324447533	3.39305e+08	3.74974e+08	2.94228e+08	3.00412e+08	3.07217e+08	466466737	449381351	486663692
Nuclear pore complex protein Nup205 [OS=Homo sapiens]	2.15973e+08	2.48655e+08	2.67546e+08	2.2328e+08	230654826	247759272	2.59767e+08	277757123	300284271
Desmoglein-2 [OS=Homo sapiens]	4.77461e+08	4.9332e+08	5.78966e+08	4.41895e+08	417370664	451829010	9.51239e+08	9.12107e+08	9.37616e+08
Parafibromin [OS=Homo sapiens]	1.6252e+09	1663355757	1807772447	1.29106e+09	1.27011e+09	1.22966e+09	2.64955e+09	2602977090	2782344259
Nucleosome-remodeling factor subunit BPTF [OS=Homo sapiens]	3.14638e+08	328194317	3.40946e+08	249574289	2.39712e+08	234722888	342190672	348874243	366912549
Cell cycle and apoptosis regulator protein 2 [OS=Homo sapiens]	5.57282e+08	6.00675e+08	6.44497e+08	5.42233e+08	5.723e+08	5.64083e+08	8.32065e+08	8.78761e+08	8.92169e+08
4F2 cell-surface antigen heavy chain [OS=Homo sapiens]	6.99969e+08	774387628	8.42848e+08	6.70153e+08	6.85412e+08	7.31016e+08	879657255	8.70779e+08	896323876
eukaryotic translation initiation factor 3 subunit L [OS=Homo sapiens]	196025362	3.34527e+08	4.45646e+08	2.29222e+09	4.50487e+09	4.27264e+09	4782638441	1.67483e+09	2402907114
condensin-2 complex subunit D3 [OS=Homo sapiens]	2.16461e+08	2.40114e+08	2.82239e+08	1.53356e+08	1.69714e+08	1.64811e+08	318006871	2.12518e+08	325944487
serine/threonine-protein kinase A-Raf [OS=Homo sapiens]	6.11135e+08	6.51197e+08	6.71434e+08	821422494	808753189	7.66696e+08	1.23475e+09	9.43012e+08	1.08824e+09
Protein TASOR [OS=Homo sapiens]	410658329	4.11777e+08	4.86444e+08	351085000	3.70674e+08	375120781	4.49468e+08	4.03402e+08	4.36669e+08
Tyrosine-protein kinase BAZ1B [OS=Homo sapiens]	3.59544e+08	4.55829e+08	4.61855e+08	327449347	3.49778e+08	358554660	413880878	428053496	428430554
Proliferation marker protein Ki-67 [OS=Homo sapiens]	3.47082e+08	3.67597e+08	408016383	3.20751e+08	3.14996e+08	3.20559e+08	5.42067e+08	5.14316e+08	5.55357e+08
Hydroxysteroid dehydrogenase-like protein 2 [OS=Homo sapiens]	1.02926e+09	1170885335	1286125142	7.20709e+08	7.83135e+08	7.96688e+08	3.37088e+08	290122541	3.45046e+08
Transketolase [OS=Homo sapiens]	6.3086e+08	6.79409e+08	6.85017e+08	7.03274e+08	5.67124e+08	6.82368e+08	579802656	4.97593e+08	5.6141e+08
tRNA-splicing ligase RtcB homolog [OS=Homo sapiens]	4.09198e+08	414863927	466649891	4.2969e+08	4.52356e+08	4.33411e+08	6.63012e+08	6.51597e+08	683701365
replication factor C subunit 4 [OS=Homo sapiens]	8.01402e+08	896275557	1038186269	7.94383e+08	8.06976e+08	7.55173e+08	983479814	919021152	1020298053
ER membrane protein complex subunit 1 [OS=Homo sapiens]	2.90761e+08	2.99839e+08	3.14319e+08	3.18293e+08	3.27949e+08	3.23922e+08	3.46409e+08	3.35769e+08	3.26379e+08
isocitrate dehydrogenase [NAD] subunit beta, mitochondrial [OS=Homo sapiens]	8.2798e+08	8.59845e+08	9.201e+08	6.47254e+08	6.28336e+08	6.15366e+08	653393023	5.7829e+08	6.42816e+08
CTP synthase 1 [OS=Homo sapiens]	1.05768e+09	1114105781	1218344018	1033235214	1090092911	1030665352	1221352438	1154967476	1154395054
Calcium-binding mitochondrial carrier protein Aralar2 [OS=Homo sapiens]	6.76824e+08	7.15829e+08	781998173	6.74049e+08	6.97438e+08	697317978	7.63839e+08	463687948	810272612
Ras GTPase-activating-like protein IQGAP2 [OS=Homo sapiens]	1.28669e+08	1.39253e+08	1.62926e+08	1.18472e+08	1.51975e+08	1.16146e+08	2.40324e+08	2.34778e+08	2.40033e+08
voltage-dependent anion-selective channel protein 1 [OS=Homo sapiens]	2.14373e+09	2.2359e+09	2.46917e+09	2.24102e+09	2.23681e+09	2.27448e+09	2.33493e+09	2.00529e+09	2.28708e+09
ATP-dependent 6-phosphofructokinase, muscle type [OS=Homo sapiens]	3.59875e+08	4.29402e+08	4.75202e+08	4.44168e+08	4.83683e+08	4.48064e+08	5.22286e+08	443914544	452922268
Deoxynucleotidyltransferase terminal-interacting protein 2 [OS=Homo sapiens]	2.45411e+08	2.09187e+08	2.30745e+08	1.82658e+08	1.99971e+08	1.90313e+08	4.11698e+08	4.05248e+08	3.8801e+08
Chromodomain-helicase-DNA-binding protein 7 [OS=Homo sapiens]	2.87226e+08	3.07739e+08	336893828	3.215e+08	3.16927e+08	331320981	3.30209e+08	3.3101e+08	3.68758e+08
RNA polymerase-associated protein CTR9 homolog [OS=Homo sapiens]	420525428	445975047	5.07523e+08	4.39171e+08	4.84457e+08	4.82134e+08	447464872	4.38322e+08	445307132
60S ribosomal protein L10 [OS=Homo sapiens]	3249745668	3527207335	3937394086	2874644554	3221744973	3014009934	3684268548	3603469121	3628442246
45 kDa calcium-binding protein [OS=Homo sapiens]	1.16448e+09	1.19392e+09	1.29173e+09	1.17605e+09	1.11772e+09	1.10932e+09	1.9318e+09	1.71905e+09	1.85218e+09
Isoform 5 of Protein transport protein Sec16A [OS=Homo sapiens]	3.31458e+08	3.02736e+08	382899478	280095461	331999983	340910731	250101578	302518625	259619673
Ras GTPase-activating protein-binding protein 1 [OS=Homo sapiens]	5.55489e+08	5.6865e+08	581877988	387282154	3.85592e+08	4.373e+08	596957375	600562945	5.9322e+08
Nucleolar complex protein 3 homolog [OS=Homo sapiens]	1.69387e+08	2.04706e+08	1.93295e+08	1.55727e+08	1.57009e+08	175091759	2.21969e+08	1.94461e+08	2.16351e+08
CREB-binding protein [OS=Homo sapiens]	2.44282e+08	2.52944e+08	2.83237e+08	2.04385e+08	2.27312e+08	2.11208e+08	2.27487e+08	2.48388e+08	237092633
60S acidic ribosomal protein P2 [OS=Homo sapiens]	1541756724	1.5755e+09	1.75697e+09	1467206707	1483055707	1.62434e+09	1631652269	1690149711	1.76215e+09
Polyadenylate-binding protein 4 [OS=Homo sapiens]	6.1474e+09	6391394787	6364715287	5793607650	5517840332	5456805215	6970978076	7.43005e+09	6772852896
Pre-mRNA-processing factor 6 [OS=Homo sapiens]	4.97131e+08	500231296	5.36152e+08	5.28927e+08	5.34897e+08	505592498	482668795	455828466	467778666
Rho guanine nucleotide exchange factor 12 [OS=Homo sapiens]	2.1768e+08	229283849	234673679	1.72268e+08	1.57846e+08	151537815	200802763	2.08669e+08	1.74888e+08
RNA-binding protein 4 [OS=Homo sapiens]	789489904	9.29272e+08	839420527	706632546	787678256	707088044	1130254502	1.06228e+09	1192833168
3-hydroxyacyl-CoA dehydrogenase type-2 [OS=Homo sapiens]	5.4161e+08	577599453	655408746	580673856	566395894	577694353	379128684	378664468	405690988
Spermatogenesis-associated protein 5-like protein 1 [OS=Homo sapiens]	2.63709e+08	2.98003e+08	3.40117e+08	2.48189e+08	262643276	2.98825e+08	3.57103e+08	3.42776e+08	373256185
nuclear pore glycoprotein p62 [OS=Homo sapiens]	680499089	7.10717e+08	777018327	562273243	598421377	619595379	8.7745e+08	891239412	9.91447e+08
THO complex subunit 2 [OS=Homo sapiens]	1.01293e+09	7.25531e+08	7.90926e+08	1.006e+09	1.04209e+09	1.05781e+09	9.06264e+08	8.61535e+08	9.27027e+08
Activity-dependent neuroprotector homeobox protein [OS=Homo sapiens]	3.80859e+08	3.8348e+08	4.28474e+08	314292452	3.28675e+08	337566425	3.24916e+08	321003682	337706424
AP-3 complex subunit beta-1 [OS=Homo sapiens]	7.39822e+08	774545259	7.86133e+08	7.28852e+08	7.56735e+08	7.34522e+08	776711797	680746831	743430101
protein scribble homolog [OS=Homo sapiens]	4.23451e+08	4.32708e+08	5.15561e+08	4.02256e+08	475578889	4.27082e+08	4.34532e+08	4.19993e+08	486362044
condensin-2 complex subunit G2 [OS=Homo sapiens]	1.76612e+08	2.13469e+08	2.35398e+08	199667851	2.1828e+08	2.39978e+08	2.8768e+08	303510086	314822930
DNA repair protein Rad50 [OS=Homo sapiens]	3.54352e+08	3.62641e+08	4.11369e+08	3.0997e+08	3.12314e+08	3.22874e+08	406614531	3.86814e+08	4.17053e+08
DnaJ homolog subfamily A member 3, mitochondrial [OS=Homo sapiens]	842849539	876533772	962321166	7.50937e+08	770106732	7.69777e+08	1095525274	1092104544	1103748130
NADH dehydrogenase [ubiquinone] iron-sulfur protein 3, mitochondrial [OS=Homo sapiens]	8.73862e+08	9.32108e+08	1.11098e+09	9.60242e+08	1.00422e+09	1091934984	1.04526e+09	1.02051e+09	1.13023e+09
Helicase SRCAP [OS=Homo sapiens]	3.39822e+08	3.74439e+08	4.47983e+08	2.62798e+08	2.7709e+08	2.72501e+08	369719624	3.66367e+08	3.56722e+08
Actin, aortic smooth muscle [OS=Homo sapiens]	9.75442e+09	1.01306e+10	1.04267e+10	9.5133e+09	9.6144e+09	9.46265e+09	1.16872e+10	1.33991e+10	1.12951e+10
5'-3' exoribonuclease 2 [OS=Homo sapiens]	3.7454e+08	3.90157e+08	430557319	3.74453e+08	3.74282e+08	403480614	455373846	4.01994e+08	4.59766e+08
WD repeat-containing protein 6 [OS=Homo sapiens]	180168109	184174483	208998139	2.05743e+08	2.34415e+08	223010724	278825358	243661823	282635241
Mitochondrial 10-formyltetrahydrofolate dehydrogenase [OS=Homo sapiens]	3.56677e+08	3.49259e+08	390165312	2.90699e+08	3.0328e+08	3.13244e+08	486936683	7.84856e+08	4.4798e+08
Condensin complex subunit 3 [OS=Homo sapiens]	3.94981e+08	4.55006e+08	5.26003e+08	3.98301e+08	4.32319e+08	4.43483e+08	5.93529e+08	578696645	5.84921e+08
heterogeneous nuclear ribonucleoprotein U-like protein 2 [OS=Homo sapiens]	6.8453e+08	7.35679e+08	8.00312e+08	5.86312e+08	5.91156e+08	6.26695e+08	8.35216e+08	7.06187e+08	8.81299e+08
Serine/threonine-protein kinase mTOR [OS=Homo sapiens]	1.7466e+08	1.92228e+08	199657252	1.50426e+08	1.77549e+08	2.01246e+08	2.32365e+08	2.46507e+08	2.49443e+08
WD repeat and HMG-box DNA-binding protein 1 [OS=Homo sapiens]	700609103	7.68548e+08	7.6493e+08	6.62745e+08	651565323	6.0855e+08	7.24192e+08	7.31175e+08	6.70563e+08
Neurofilament medium polypeptide [OS=Homo sapiens]	693930861	774456933	762721886	6.95881e+08	6.97837e+08	719636206	978310559	942036460	918889998
Ubiquilin-1 [OS=Homo sapiens]	2.42942e+08	2.57841e+08	2.79662e+08	265135687	265628483	2.46615e+08	421301374	421467733	4.51946e+08
NODAL modulator 2 [OS=Homo sapiens]	277854671	302931512	3.06364e+08	350051262	355141134	356655549	3.20072e+08	342883753	3.34398e+08
Regulation of nuclear pre-mRNA domain-containing protein 2 [OS=Homo sapiens]	1.23675e+09	1.23843e+09	1.34146e+09	4.54201e+09	4.55125e+09	3991136015	8873396935	9.32388e+09	9161309453
Ran GTPase-activating protein 1 [OS=Homo sapiens]	371405062	3.94337e+08	394213845	3.44384e+08	3.48007e+08	3.44171e+08	4.78985e+08	4.80871e+08	467723787
TP53-binding protein 1 [OS=Homo sapiens]	1.75494e+08	192723088	1.99647e+08	9.19648e+07	1.04474e+08	8.62087e+07	1.04865e+08	1.18752e+08	122471245
protein LYRIC [OS=Homo sapiens]	6.28019e+08	6.71495e+08	6.96144e+08	5.14552e+08	503081834	5.11486e+08	6.53694e+08	6.91849e+08	6.69324e+08
histone H4 [OS=Homo sapiens]	2.39267e+10	2.51925e+10	2.70678e+10	2.3235e+10	2.30552e+10	2.27906e+10	2.69089e+10	2.61267e+10	2.63269e+10
Transitional endoplasmic reticulum ATPase [OS=Homo sapiens]	2.89181e+08	2.92777e+08	3.17969e+08	2.11143e+08	1.93817e+08	234268404	3.01443e+08	291145305	3.04165e+08
Gem-associated protein 4 [OS=Homo sapiens]	6.3711e+08	6.00272e+08	6.49159e+08	604305328	5.22654e+08	5.36504e+08	675822951	7.13023e+08	647218824
Transducin-like enhancer protein 4 [OS=Homo sapiens]	908580600	9.85403e+08	933158453	6.47977e+08	6.64325e+08	6.19239e+08	1106833582	1237764069	1130454725
HAUS augmin-like complex subunit 6 [OS=Homo sapiens]	2.8712e+08	3.20164e+08	3.43157e+08	249771364	2.64523e+08	2.61548e+08	469376119	4.30012e+08	458871275
general transcription factor 3C polypeptide 5 [OS=Homo sapiens]	5.95302e+08	6.29446e+08	6.86061e+08	5.31496e+08	525158148	6.10726e+08	686862923	641674025	728844429
Myb-binding protein 1A [OS=Homo sapiens]	2.6206e+08	2.88004e+08	2.7505e+08	2.15469e+08	219434385	246426886	362747315	2.68943e+08	366108279
Metastasis-associated protein MTA1 [OS=Homo sapiens]	684659693	7.1937e+08	764652326	642677724	6.43715e+08	666594147	8.32693e+08	8.27596e+08	8.40104e+08
ATP-binding cassette sub-family F member 1 [OS=Homo sapiens]	269520008	288237263	3.02783e+08	226800560	230024550	264738790	259061702	243391966	266944644
Nuclease-sensitive element-binding protein 1 [OS=Homo sapiens]	4.35083e+08	3.80778e+08	4.09908e+08	299895965	376619653	376540288	267194185	286933301	2.87294e+08
HAUS augmin-like complex subunit 8 [OS=Homo sapiens]	3.02761e+08	2.91838e+08	3.45416e+08	252776801	261126574	274980912	468503827	4.54218e+08	5.20171e+08
probable ATP-dependent RNA helicase DDX5 [OS=Homo sapiens]	1742436822	1748853688	1835739882	1.75985e+09	1812222154	1783624911	2242981294	2325350524	2255215262
Calcyclin-binding protein [OS=Homo sapiens]	1085643311	1154179347	1223616817	1020988092	1072019241	1078088784	1129485784	1113903576	1114120190
Pogo transposable element with ZNF domain [OS=Homo sapiens]	4.94581e+08	573370043	639030653	554767750	609271294	625128960	627018613	628734257	653515129
Cell division cycle and apoptosis regulator protein 1 [OS=Homo sapiens]	7.52818e+08	7.96317e+08	8.22536e+08	6.62832e+08	6.48435e+08	6.4461e+08	4.86582e+08	5.15403e+08	475174620
coatomer subunit epsilon [OS=Homo sapiens]	2.66884e+08	280108256	3.02585e+08	256745324	297773779	300666928	320327488	320447179	2.61846e+08
Extended synaptotagmin-1 [OS=Homo sapiens]	4.96825e+08	4.85114e+08	5.50308e+08	3.88025e+08	4.27631e+08	4.37936e+08	6.74749e+08	5.40943e+08	6.40142e+08
Isoform 4 of WD repeat-containing protein 62 [OS=Homo sapiens]	105058475	118378598	1.41099e+08	8.50119e+07	85958599	8.95083e+07	141372445	1.45354e+08	171268219
deoxynucleoside triphosphate triphosphohydrolase SAMHD1 [OS=Homo sapiens]	373707466	4.00804e+08	4.016e+08	302312139	2.79734e+08	2.81412e+08	1065156371	730951505	1.06933e+09
Cullin-5 [OS=Homo sapiens]	4.43296e+08	4.52069e+08	4.77216e+08	4.50683e+08	4.55516e+08	4.53837e+08	2.42623e+08	2.48377e+08	242180970
nucleolar pre-ribosomal-associated protein 1 [OS=Homo sapiens]	146116423	160129327	1.74762e+08	131946699	131448584	1.25712e+08	175317332	1.68832e+08	1.74498e+08
Protein diaphanous homolog 1 [OS=Homo sapiens]	3.51328e+08	352134422	3.83151e+08	3.4949e+08	3.56459e+08	4.02021e+08	3.75551e+08	3.02864e+08	3.81231e+08
Alpha-adducin [OS=Homo sapiens]	3.16492e+08	3.44619e+08	3.63346e+08	332089434	343709838	354332952	3.42835e+08	3.2471e+08	3.34354e+08
Ubiquitin carboxyl-terminal hydrolase 19 [OS=Homo sapiens]	1.32734e+08	133556328	161969586	1.28757e+08	118889247	142904779	1.13938e+08	1.32535e+08	134237831
septin-2 [OS=Homo sapiens]	639186552	6.62604e+08	7.27572e+08	4.6607e+08	463019769	4.83471e+08	708979775	640939146	7.07321e+08
Double-stranded RNA-specific adenosine deaminase [OS=Homo sapiens]	540884803	547475543	5.94609e+08	4.69126e+08	476968696	4.82341e+08	526690301	521073439	560935816
Protein AATF [OS=Homo sapiens]	2.33847e+08	2.55372e+08	2.9017e+08	2.64583e+08	261710692	2.92409e+08	423577856	3.92396e+08	412461071
Replication protein A 70 kDa DNA-binding subunit [OS=Homo sapiens]	4.49957e+08	4.9681e+08	5.79346e+08	3.69721e+08	4.60274e+08	418805564	5.27797e+08	4.39341e+08	4.99432e+08
WD repeat-containing protein 3 [OS=Homo sapiens]	1.26348e+08	134857699	1.59826e+08	1.00072e+08	1.08018e+08	1.11771e+08	1.73379e+08	156088114	1.99609e+08
Heat shock protein beta-1 [OS=Homo sapiens]	2554411865	2741781689	2974389372	2.35503e+09	2617529749	2678058601	5861791732	5670094649	6.15166e+09
Cell division cycle 5-like protein [OS=Homo sapiens]	1060289382	1088541292	1121298688	1.187e+10	11440581891	1.15415e+10	16943422822	1.73601e+10	15940081630
Protein transport protein Sec31A [OS=Homo sapiens]	5.48226e+08	5.46739e+08	596452364	5.95108e+08	6.1771e+08	6.2981e+08	7.55467e+08	7.12184e+08	7.08104e+08
Kinesin-1 heavy chain [OS=Homo sapiens]	2.45518e+08	2.84007e+08	288837781	2.46897e+08	2.3012e+08	2.2607e+08	284979908	2.61264e+08	2.82638e+08
Leucine-rich repeat-containing protein 59 [OS=Homo sapiens]	9.93031e+08	1.01228e+09	1.16431e+09	9.8447e+08	1.04971e+09	1.03307e+09	1.12149e+09	1.15382e+09	1.15262e+09
L-lactate dehydrogenase B chain [OS=Homo sapiens]	1.16936e+09	1.24303e+09	1356403357	1.41875e+09	1.40474e+09	1.41091e+09	1.65657e+09	1.609e+09	1642752940
DnaJ homolog subfamily B member 11 [OS=Homo sapiens]	5.41194e+08	579766610	615401438	4.3207e+08	4.59099e+08	476871288	5.65385e+08	523776537	5.68401e+08
Alpha-actinin-1 [OS=Homo sapiens]	352093395	331841545	4.30229e+08	319223046	3.64248e+08	3.6487e+08	4.36848e+08	485449924	499438862
protoporphyrinogen oxidase [OS=Homo sapiens]	3.67781e+08	428155648	4.755e+08	3.80823e+08	431590736	409134167	3.4049e+08	359166632	353420263
DNA polymerase delta catalytic subunit [OS=Homo sapiens]	2.33986e+08	2.2521e+08	2.45632e+08	2.5233e+08	2.78526e+08	2.55809e+08	2.44778e+08	2.26872e+08	233464126
Phenylalanine--tRNA ligase alpha subunit [OS=Homo sapiens]	5.26862e+08	571865832	628158799	508063060	5.1276e+08	542061767	7.89886e+08	773803238	8.85262e+08
Lysine-specific demethylase 3B [OS=Homo sapiens]	218559777	221860428	246946058	197227293	2.17691e+08	2.40467e+08	293678589	424629859	277098024
Heat shock 70 kDa protein 6 [OS=Homo sapiens]	9.72027e+09	1.05192e+10	1.10005e+10	9.97956e+09	9.85771e+09	9.79022e+09	1.06047e+10	1.0678e+10	1.04845e+10
Serine/threonine-protein phosphatase 6 regulatory subunit 3 [OS=Homo sapiens]	3.50072e+08	351697396	3.68258e+08	3.27267e+08	3.46842e+08	363805828	645705212	570541898	641981710
(E3-independent) E2 ubiquitin-conjugating enzyme [OS=Homo sapiens]	1.6105e+08	169774819	1.81589e+08	105277217	1.11574e+08	133353015	130648692	1.32054e+08	161507245
ATP-dependent RNA helicase DDX3X [OS=Homo sapiens]	5.1039e+08	5.63367e+08	639854138	4.57596e+08	477018230	464603722	576795787	577249329	607409661
Prolyl 4-hydroxylase subunit alpha-2 [OS=Homo sapiens]	128424917	128951003	162790858	141710597	1.54699e+08	167161690	218075963	193872038	225474417
Dolichyl-diphosphooligosaccharide--protein glycosyltransferase 48 kDa subunit [OS=Homo sapiens]	6.26829e+08	6.98469e+08	7.89937e+08	6.92466e+08	7.2061e+08	695645687	8.38926e+08	7.71584e+08	8.32893e+08
protein 4.1 [OS=Homo sapiens]	3.23011e+08	377071615	421423850	347598352	3.45269e+08	319172279	553922380	4.62557e+08	588088018
Histone-lysine N-methyltransferase SETD1A [OS=Homo sapiens]	1.58094e+08	176668235	215622101	1.93274e+08	1.98996e+08	225739155	192803672	187540619	1.82409e+08
Fanconi anemia group D2 protein [OS=Homo sapiens]	2.11598e+08	2.03608e+08	2.19098e+08	1.79771e+08	179034834	1.67289e+08	317835277	4.28771e+08	294409798
Sister chromatid cohesion protein PDS5 homolog A [OS=Homo sapiens]	2.15868e+08	2.4393e+08	2.63593e+08	1.97222e+08	219784696	1.97122e+08	2.48859e+08	221181878	2.37762e+08
spliceosome RNA helicase DDX39B [OS=Homo sapiens]	493658071	4.88368e+08	5.52233e+08	5.38238e+08	5.29207e+08	5.30758e+08	540853918	513393772	501164964
Centrosomal protein of 97 kDa [OS=Homo sapiens]	3.80915e+08	3.79083e+08	4.43371e+08	3.59787e+08	368449460	3.73982e+08	4.5896e+08	4.67798e+08	454340422
Ubiquilin-2 [OS=Homo sapiens]	1.34965e+08	1.68686e+08	1.99801e+08	127705954	1.58454e+08	1.20386e+08	2.65175e+08	2.88986e+08	2.70266e+08
60S ribosomal protein L7a [OS=Homo sapiens]	2.43359e+09	2.47023e+09	2.62708e+09	2174525186	2.15509e+09	2.10695e+09	2458268341	2548787247	2502379601
Membrane-associated progesterone receptor component 1 [OS=Homo sapiens]	9.23094e+08	1062033121	1.14008e+09	969954623	1.02568e+09	1.03398e+09	1.08559e+09	1.08847e+09	1.08821e+09
Nucleolar protein 6 [OS=Homo sapiens]	239251694	252174142	2.76265e+08	2.66094e+08	287288141	295422816	1.46781e+08	1.60921e+08	170754270
Voltage-dependent anion-selective channel protein 2 [OS=Homo sapiens]	1.72527e+09	1.69985e+09	1.77944e+09	1654837767	1.64751e+09	1.67672e+09	1.70092e+09	1.53083e+09	1586634572
Ras GTPase-activating-like protein IQGAP3 [OS=Homo sapiens]	1.27308e+08	1.62123e+08	1.68646e+08	138204028	1.41079e+08	1.45486e+08	1.01138e+08	8.6764e+07	100685052
Histone acetyltransferase p300 [OS=Homo sapiens]	2.84206e+08	285472937	3.21701e+08	2.5177e+08	2.58751e+08	2.43755e+08	2.09542e+08	2.52662e+08	212688317
Intraflagellar transport protein 74 homolog [OS=Homo sapiens]	5.54376e+08	587488658	642558829	5.83385e+08	5.778e+08	5.52713e+08	194099058	179295662	185229090
40S ribosomal protein S2 [OS=Homo sapiens]	3.83223e+09	4.17249e+09	4.54059e+09	3.2535e+09	3.44177e+09	3.27802e+09	4.2947e+09	4.05896e+09	4.35965e+09
60S ribosomal protein L6 [OS=Homo sapiens]	2.1258e+09	2.19545e+09	2.31524e+09	2.00471e+09	2.04563e+09	1.94369e+09	2.39203e+09	2.35879e+09	2446431649
Importin-5 [OS=Homo sapiens]	1.8632e+08	1.92642e+08	2.27091e+08	182855823	2.14458e+08	211089133	2.43802e+08	2.45392e+08	2.80588e+08
Cleavage and polyadenylation specificity factor subunit 2 [OS=Homo sapiens]	295197770	2.95779e+08	337981817	2.77107e+08	287156685	2.94807e+08	396228298	4.00109e+08	409681155
Cytochrome b-c1 complex subunit 1, mitochondrial [OS=Homo sapiens]	365813064	3.53868e+08	398633889	4.25172e+08	4.46422e+08	457996471	428648597	414060385	417094368
nuclear migration protein nudC [OS=Homo sapiens]	1.75704e+09	1.5838e+09	1.66461e+09	1.59071e+09	1.4543e+09	1.33631e+09	1.90219e+09	1.50781e+09	1.85544e+09
elongation factor 1-gamma [OS=Homo sapiens]	8.1353e+08	8.42408e+08	876051551	8.37756e+08	8.44791e+08	8.14447e+08	1119231245	1198634063	1147542468
ATP synthase subunit O, mitochondrial [OS=Homo sapiens]	6.85523e+08	708741655	763584681	5.64489e+08	5.04868e+08	515599939	818748982	8.22081e+08	779856071
ribonuclease P protein subunit p30 [OS=Homo sapiens]	415714974	474019377	4.82655e+08	4.48743e+08	525544576	4.86111e+08	665762714	615286964	621566274
multifunctional protein ADE2 [OS=Homo sapiens]	8.19316e+08	839729013	9.65936e+08	9.23177e+08	9.36002e+08	9.24342e+08	6.27617e+08	7.82487e+08	9.00853e+08
mitotic spindle assembly checkpoint protein MAD1 [OS=Homo sapiens]	2.00803e+08	241509652	2.611e+08	1.75806e+08	225631461	2.25711e+08	393301782	354766857	364723598
Isoform 2 of Band 4.1-like protein 3 [OS=Homo sapiens]	4.07855e+08	396299488	4.23972e+08	348891776	341304560	307600181	514698457	510468599	539094052
60S ribosomal protein L5 [OS=Homo sapiens]	1.00727e+09	1.02881e+09	1.04115e+09	813137336	799668340	753349163	1.38443e+09	1341727137	1.43982e+09
Polynucleotide 5'-hydroxyl-kinase NOL9 [OS=Homo sapiens]	2.44652e+08	249246460	2.94524e+08	3.14521e+08	3.38249e+08	3.32193e+08	410172900	3.26964e+08	356038126
40S ribosomal protein S11 [OS=Homo sapiens]	3.5728e+10	4.13792e+10	4.35125e+10	3.09741e+10	3.22725e+10	3.01941e+10	48916465349	3.74086e+10	4.56959e+10
Beta-centractin [OS=Homo sapiens]	6.45311e+08	8.24385e+08	727054225	7.78066e+08	8.61394e+08	8.13122e+08	9.4796e+08	4.88793e+08	9.68017e+08
Replication factor C subunit 1 [OS=Homo sapiens]	2.80519e+08	279631274	3.42757e+08	256407438	2.67918e+08	296694469	3.62582e+08	314127355	386411280
AP-3 complex subunit delta-1 [OS=Homo sapiens]	1.95301e+08	214619708	2.3799e+08	198517294	209104740	1.98203e+08	263563184	3.45141e+08	258134976
Nuclear pore complex protein Nup107 [OS=Homo sapiens]	4.48215e+08	4.38898e+08	489381205	4.14222e+08	442791911	477015283	5.78902e+08	514488989	539856905
40S ribosomal protein S9 [OS=Homo sapiens]	38111554300	3.97682e+10	4.11528e+10	3.74444e+10	3.68084e+10	3.51583e+10	4.51639e+10	4.29617e+10	43374317684
RRP12-like protein [OS=Homo sapiens]	1.90669e+08	1.92775e+08	2.38188e+08	1.5793e+08	173896610	1.86214e+08	228932598	213580357	240511278
nuclear pore complex protein Nup98-Nup96 [OS=Homo sapiens]	239851899	2.47365e+08	293075285	4.89752e+08	6.52431e+08	6.42518e+08	7.6337e+08	3.98228e+08	5.2963e+08
L-2-hydroxyglutarate dehydrogenase, mitochondrial [OS=Homo sapiens]	5.41459e+08	5.21046e+08	5.85268e+08	537292941	5.56486e+08	6.02767e+08	544292277	500318100	632277165
Tyrosine-protein phosphatase non-receptor type 23 [OS=Homo sapiens]	1.68121e+08	173746478	181612740	151728158	1.54591e+08	1.51136e+08	176646659	191043136	181430562
Retinoid-inducible serine carboxypeptidase [OS=Homo sapiens]	6.2172e+08	7.0511e+08	721832657	6.27484e+08	6.59647e+08	6.47421e+08	5.66245e+08	4.68228e+08	6.05016e+08
Methionine--tRNA ligase, cytoplasmic [OS=Homo sapiens]	4.00608e+08	417894147	476769775	3.903e+08	4.14281e+08	4.36706e+08	605847233	516724280	611423478
Nuclear pore membrane glycoprotein 210 [OS=Homo sapiens]	357810162	4.03269e+08	4.39004e+08	4.51199e+08	455066850	4.56624e+08	3.98578e+08	3.95651e+08	4.1199e+08
Liprin-alpha-1 [OS=Homo sapiens]	9.30954e+07	95947641	114237450	9.65167e+07	84283635	8.80125e+07	126090136	1.05436e+08	124023021
40S ribosomal protein S17 [OS=Homo sapiens]	1.34329e+09	1.37743e+09	1.44846e+09	1097801834	1095274032	1.085e+09	1.51929e+09	1419036018	1.47508e+09
Isoform 2 of TBC1 domain family member 15 [OS=Homo sapiens]	2.1586e+08	2.72906e+08	3.02768e+08	219974008	251612255	2.24783e+08	4.20963e+08	3.81805e+08	3.9235e+08
60S ribosomal protein L17 [OS=Homo sapiens]	7.93683e+09	8.20375e+09	8.65061e+09	6.18094e+09	6.12852e+09	6.39087e+09	9.45928e+09	9.2529e+09	9.65778e+09
Threonine--tRNA ligase, cytoplasmic [OS=Homo sapiens]	5.52754e+08	6.47174e+08	5.75389e+08	5.42061e+08	5.83978e+08	458485055	337492657	3.26991e+08	3.6071e+08
striatin [OS=Homo sapiens]	259047553	2.86583e+08	2.97951e+08	2.25735e+08	2.41148e+08	237247082	310788090	3.26429e+08	345392454
arginine--tRNA ligase, cytoplasmic [OS=Homo sapiens]	5.22866e+08	6.11677e+08	6.48234e+08	5.88612e+08	616456109	578893268	6.54627e+08	5.74157e+08	648552867
histone deacetylase 1 [OS=Homo sapiens]	703353677	7.48685e+08	7.84262e+08	7.29035e+08	739727701	7.43837e+08	962968386	9.91752e+08	9.65834e+08
Cytoplasmic dynein 1 light intermediate chain 1 [OS=Homo sapiens]	287615494	3.05178e+08	3.05501e+08	249384531	2.39463e+08	2.43972e+08	277439997	2.04995e+08	2.67835e+08
protein elys [OS=Homo sapiens]	313303829	326905148	342188659	3.17152e+08	3.11682e+08	3.1785e+08	3.916e+08	396801527	401024042
Nucleosome assembly protein 1-like 1 [OS=Homo sapiens]	548525385	552162757	6.25384e+08	474960397	5.32758e+08	5.29895e+08	7.26822e+08	740913041	811811463
60S ribosomal protein L7 [OS=Homo sapiens]	1.77888e+09	1.83254e+09	1.89052e+09	1.31335e+09	1.30339e+09	1.52371e+09	1691558644	1664279056	1731113316
Voltage-dependent anion-selective channel protein 3 [OS=Homo sapiens]	1.08854e+09	1.17217e+09	1.33668e+09	1121157221	1.13617e+09	1.21336e+09	1.11414e+09	1.05137e+09	1.08327e+09
Nucleophosmin [OS=Homo sapiens]	7.46071e+08	7.9486e+08	8.34586e+08	746176941	719302256	687831027	703816365	728228152	7.35885e+08
interleukin-1 receptor-associated kinase 1 [OS=Homo sapiens]	117763376	124815265	1.58355e+08	116699500	111346273	1.11345e+08	142552864	1.2526e+08	161170535
ribosome biogenesis protein NOP53 [OS=Homo sapiens]	446545929	448675617	520797103	3.70628e+08	409501906	403724272	452035524	3.97385e+08	419799097
Zinc finger CCHC domain-containing protein 8 [OS=Homo sapiens]	2.06377e+08	2.14753e+08	213548532	2.02177e+08	205928113	2.24549e+08	3.02147e+08	292240738	333726884
Splicing factor, arginine/serine-rich 15 [OS=Homo sapiens]	473638133	499738816	5.31945e+08	3.91303e+08	406471416	4.28214e+08	4.08713e+08	389496050	459311682
sterol-4-alpha-carboxylate 3-dehydrogenase, decarboxylating [OS=Homo sapiens]	238685029	253454754	2.73747e+08	267420468	319996148	3.12151e+08	336341559	319180849	370661437
Centrosomal protein of 55 kDa [OS=Homo sapiens]	4.96309e+08	550295639	5.3154e+08	4.10872e+08	4.1065e+08	4.23262e+08	1.27552e+08	2.06965e+08	2.32575e+08
60S ribosomal protein L23 [OS=Homo sapiens]	7.41681e+09	8.10526e+09	8.33872e+09	5.71164e+09	5.89649e+09	5.82599e+09	9.54022e+09	8.13581e+09	9.19156e+09
WASH complex subunit 4 [OS=Homo sapiens]	1.35164e+08	1.40601e+08	1.52322e+08	1.3194e+08	1.28102e+08	136496309	257383912	247888244	268593447
Probable ATP-dependent RNA helicase DDX52 [OS=Homo sapiens]	158095089	1.56048e+08	1.82147e+08	167244628	1.89862e+08	1.94136e+08	1.86405e+08	1.69747e+08	1.98777e+08
DDRGK domain-containing protein 1 [OS=Homo sapiens]	190356448	197017268	207843890	1.65576e+08	208518001	1.94634e+08	2.07379e+08	1.85662e+08	224144684
UPF0568 protein C14orf166 [OS=Homo sapiens]	3.3469e+08	281304190	392682673	356296795	3.87172e+08	386567654	403676661	368145668	4.11258e+08
Insulin-like growth factor 2 mRNA-binding protein 1 [OS=Homo sapiens]	4.41033e+08	4.43881e+08	4.92061e+08	3.99628e+08	3.96048e+08	3.881e+08	4.41134e+08	4.22044e+08	451884526
F-actin-capping protein subunit alpha-1 [OS=Homo sapiens]	613604038	672819111	7.8937e+08	642385632	6.71907e+08	7.07988e+08	741442964	698301143	722068030
Transducin-like enhancer protein 1 [OS=Homo sapiens]	891608419	9.72825e+08	9.0809e+08	6.45941e+08	7.38358e+08	7.12834e+08	1179899646	1331420996	1178530554
Probable U3 small nucleolar RNA-associated protein 11 [OS=Homo sapiens]	729181296	826971776	875892529	656491727	599844459	603255784	1368271878	1296335700	1275823789
Cyclin-dependent kinase 12 [OS=Homo sapiens]	497403086	5.28965e+08	4.98219e+08	421623325	398442551	414005254	4.76505e+08	5.09138e+08	438422188
delta-1-pyrroline-5-carboxylate synthase [OS=Homo sapiens]	373064745	3.893e+08	438057157	3.45745e+08	3.57148e+08	3.79393e+08	352097730	337743951	366164170
Isoform 5 of Activating molecule in BECN1-regulated autophagy protein 1 [OS=Homo sapiens]	430690383	447710363	5.30085e+08	235436178	230566214	252928885	3.09579e+08	336825073	304176029
Immunoglobulin-binding protein 1 [OS=Homo sapiens]	4.44719e+08	482307423	4.8111e+08	4.56731e+08	4.60904e+08	458624678	771882147	6.67867e+08	7.26805e+08
Stomatin-like protein 2, mitochondrial [OS=Homo sapiens]	286253754	322612854	348525135	297823081	314324232	303385409	321939243	292518099	329186446
Insulin-like growth factor 2 mRNA-binding protein 3 [OS=Homo sapiens]	3.61848e+08	3.69404e+08	4.21765e+08	3.17636e+08	3.04879e+08	3.28062e+08	3.8616e+08	362080081	370352228
Catenin beta-1 [OS=Homo sapiens]	2.30747e+08	2.37965e+08	2.62844e+08	310066907	318006920	315379002	331928106	3.13041e+08	3.19561e+08
splicing factor, proline- and glutamine-rich [OS=Homo sapiens]	511406867	9.12937e+08	987256814	769496592	8.73918e+08	8.76286e+08	9.99375e+08	797944251	8.33985e+08
Transcriptional repressor p66-beta [OS=Homo sapiens]	346683275	348144095	369753964	3.03872e+08	286270756	279047560	236059413	229911598	238065382
Ribosomal L1 domain-containing protein 1 [OS=Homo sapiens]	321938752	312548107	364993648	3.44628e+08	3.77698e+08	345385504	409679784	3.81043e+08	4.44434e+08
Rho guanine nucleotide exchange factor 1 [OS=Homo sapiens]	2.20067e+08	2.79931e+08	3.0216e+08	221807984	2.39667e+08	2.60626e+08	2.57818e+08	2.58923e+08	2.53285e+08
FAS-associated factor 2 [OS=Homo sapiens]	3.09842e+08	2.90401e+08	2.93652e+08	2.30955e+08	2.64176e+08	227833739	2.19886e+08	2.62446e+08	2.20212e+08
Exocyst complex component 4 [OS=Homo sapiens]	1.24166e+08	1.27178e+08	1.62607e+08	119880381	1.12902e+08	129118087	2.16656e+08	1.9583e+08	2.32056e+08
DnaJ homolog subfamily C member 13 [OS=Homo sapiens]	1.45101e+08	144546604	1.69392e+08	139319850	1.49187e+08	1.38626e+08	1.9593e+08	188635151	208517185
Zinc finger protein 512 [OS=Homo sapiens]	2.3427e+08	272214670	333283388	175201093	1.86221e+08	2.36817e+08	3.19206e+08	2.98749e+08	3.22827e+08
protein LTV1 homolog [OS=Homo sapiens]	1.87462e+08	213074683	231448056	197827235	192220515	190673758	5.01477e+08	502938580	4.97745e+08
pre-rRNA processing protein FTSJ3 [OS=Homo sapiens]	1.35523e+08	1.50453e+08	156837498	1.0477e+08	9.73043e+07	1.25937e+08	172160339	1.15563e+08	167980367
heat shock protein 75 kDa, mitochondrial [OS=Homo sapiens]	1.20041e+09	1405365793	1.51376e+09	1.12516e+09	1184515236	1242397552	1360672501	1348322681	1295679891
Myosin regulatory light chain 12B [OS=Homo sapiens]	8.03318e+08	8.37594e+08	918874881	834059027	839320052	807212775	1290708394	1.23555e+09	1327410024
Dynein assembly factor 5, axonemal [OS=Homo sapiens]	1.49653e+08	1.63422e+08	1.77055e+08	231041154	243812650	215483111	213510897	2.15949e+08	2.25162e+08
WW domain-containing adapter protein with coiled-coil [OS=Homo sapiens]	272325084	311103684	337657032	2.6452e+08	268158740	270981016	134857359	1.17509e+08	123306480
DENN domain-containing protein 4C [OS=Homo sapiens]	159788111	1.56528e+08	1.76563e+08	1.60213e+08	158284951	1.50299e+08	233478231	2.78866e+08	2.69086e+08
40S ribosomal protein SA [OS=Homo sapiens]	5.24871e+08	577208982	619203408	4.99448e+08	533437793	553072822	628871120	622541248	636009663
Nipped-B-like protein [OS=Homo sapiens]	3.02143e+08	3.56967e+08	3.72428e+08	4.52147e+08	4.17432e+08	4.13143e+08	229475449	272799464	2.63385e+08
Pyrroline-5-carboxylate reductase 1, mitochondrial [OS=Homo sapiens]	314623893	3.22412e+08	3.42591e+08	3.06738e+08	2.99663e+08	4.1066e+08	2.81729e+08	2.81127e+08	2.81555e+08
Tight junction protein ZO-1 [OS=Homo sapiens]	1.68027e+08	1.95398e+08	201068650	184100682	2.02773e+08	1.98351e+08	2.24919e+08	191246262	2.5041e+08
fructose-bisphosphate aldolase A [OS=Homo sapiens]	8.29817e+08	8.19101e+08	940930832	744618582	939821704	8.39662e+08	679753350	679587706	747147330
Nucleoporin p54 [OS=Homo sapiens]	354554580	347354910	383066113	285954021	306759060	308178309	444853579	455588474	465703141
Rho guanine nucleotide exchange factor 2 [OS=Homo sapiens]	2.35307e+08	256342207	286283382	1.72666e+08	1.86643e+08	198864189	164625674	1.70256e+08	181929294
Cleavage stimulation factor subunit 3 [OS=Homo sapiens]	2.03032e+08	2.31129e+08	2.34405e+08	2.72158e+08	2.77602e+08	2.60207e+08	1.89422e+08	2.08968e+08	176002937
ESF1 homolog [OS=Homo sapiens]	1.70999e+08	1.6218e+08	1.85682e+08	79391439	82093266	9.19122e+07	188389702	2.211e+08	210907555
Integrator complex subunit 3 [OS=Homo sapiens]	7.41038e+07	8.51938e+07	114297987	9.07847e+07	9.67515e+07	1.01764e+08	117910821	112052679	141303141
RNA polymerase II-associated factor 1 homolog [OS=Homo sapiens]	562676088	597142922	654285902	419680652	3.48172e+08	468020450	689341663	576553555	624257181
Protein disulfide-isomerase [OS=Homo sapiens]	525507381	569673640	643217385	4.49141e+08	5.05903e+08	4.69654e+08	583304440	601900975	595266814
Core histone macro-H2A.2 [OS=Homo sapiens]	6.74928e+08	701636510	7.1931e+08	694255699	7.17918e+08	6.80478e+08	722020524	711952427	724247318
40S ribosomal protein S3a [OS=Homo sapiens]	1.81325e+09	1.94126e+09	2.04156e+09	1.66391e+09	1.63299e+09	1.46163e+09	2.64712e+09	2.55779e+09	2.76567e+09
Dihydrolipoyllysine-residue acetyltransferase component of pyruvate dehydrogenase complex, mitochondrial [OS=Homo sapiens]	690076295	729133607	7.93019e+08	683013144	6.86781e+08	650329556	754331356	7.6994e+08	7.39923e+08
NADH dehydrogenase [ubiquinone] iron-sulfur protein 2, mitochondrial [OS=Homo sapiens]	352573801	382622126	405564778	4.14626e+08	4.23221e+08	4.48156e+08	485620281	463686568	4.10063e+08
Neuroblast differentiation-associated protein AHNAK [OS=Homo sapiens]	2.91721e+07	31525913	31775859	2.72545e+09	3.14424e+09	3.22268e+09	135813833	138780760	120076511
Mediator of RNA polymerase II transcription subunit 1 [OS=Homo sapiens]	2.94666e+08	253077871	268131701	2.05709e+08	2.58639e+08	1.95457e+08	2.93372e+08	2.72064e+08	3.08226e+08
GRB10-interacting GYF protein 2 [OS=Homo sapiens]	7.098e+07	5.75646e+07	7.79845e+07	1.27797e+08	1.2749e+08	1.38574e+08	2.14256e+08	2.09673e+08	2.11379e+08
Eukaryotic translation initiation factor 3 subunit F [OS=Homo sapiens]	4.97819e+08	512905820	581712513	5.29017e+08	5.60454e+08	576574688	582361551	555758196	589441677
Oxysterol-binding protein-related protein 8 [OS=Homo sapiens]	3.56482e+08	4.05547e+08	4.1964e+08	3.37807e+08	3.67997e+08	349788636	191601120	150703387	1.71901e+08
Transformation/transcription domain-associated protein [OS=Homo sapiens]	160602741	1.75954e+08	1.83915e+08	2.06089e+08	1.84747e+08	1.91912e+08	2.53701e+08	240684393	2.28839e+08
Pyruvate dehydrogenase E1 component subunit beta, mitochondrial [OS=Homo sapiens]	7.29574e+08	804490067	870005404	6.63165e+08	679775326	746290892	1.02693e+09	1232483543	1095036984
Dynamin-1-like protein [OS=Homo sapiens]	1.98426e+08	1.89302e+08	2.43089e+08	1.82714e+08	1.96328e+08	1.94036e+08	204039544	1.94562e+08	2.00155e+08
Lamin-B receptor [OS=Homo sapiens]	7.72195e+08	7.73889e+08	8.64552e+08	795392508	814361629	7.70584e+08	783562101	1380058024	786229504
NudC domain-containing protein 3 [OS=Homo sapiens]	240152037	2.67706e+08	2.67046e+08	2.40187e+08	293248722	2.55322e+08	1.97227e+08	220140734	212149292
Cytochrome b5 type B [OS=Homo sapiens]	2.23828e+08	229249572	258442983	1.62328e+08	1.8022e+08	195634539	2.216e+08	221626415	2.49164e+08
F-box-like/WD repeat-containing protein TBL1XR1 [OS=Homo sapiens]	199662576	2.06844e+08	2.15119e+08	184731547	1.92496e+08	188709379	279284225	282976066	299320208
aminoacyl tRNA synthase complex-interacting multifunctional protein 1 [OS=Homo sapiens]	314041946	352287075	370620304	300731023	316511108	338987321	356327049	422896380	3.8198e+08
40S ribosomal protein S16 [OS=Homo sapiens]	6009189140	6.14342e+09	6.44079e+09	4338147761	4382749756	4.37408e+09	5.05121e+09	6.16452e+09	5.31625e+09
Non-POU domain-containing octamer-binding protein [OS=Homo sapiens]	8.77063e+08	1.19958e+09	1.28958e+09	6.84646e+08	7.9195e+08	7.81288e+08	1.6208e+09	1.23564e+09	1385468171
nuclear pore complex protein Nup160 [OS=Homo sapiens]	2.40255e+08	2.45951e+08	268799036	2.35303e+08	2.36646e+08	2.38817e+08	2.84372e+08	245320662	239729818
Nucleolar complex protein 4 homolog [OS=Homo sapiens]	2.58323e+08	2.71733e+08	3.0967e+08	332573778	330745949	327776718	402077003	361164760	407829606
Double-strand break repair protein MRE11 [OS=Homo sapiens]	2.29104e+08	2.39264e+08	2.77826e+08	243586595	241328351	261400828	281496841	2.68359e+08	280275692
Pre-mRNA-splicing factor ATP-dependent RNA helicase DHX15 [OS=Homo sapiens]	4.36687e+08	460379161	4.56886e+08	3.94783e+08	3.89916e+08	4.15901e+08	466230377	4.34391e+08	4.21604e+08
protein virilizer homolog [OS=Homo sapiens]	1654870881	1666811622	1711157460	1.20404e+09	1157745232	1.11542e+09	1841270376	1.82913e+09	1.94126e+09
40S ribosomal protein S5 [OS=Homo sapiens]	9.05243e+08	948467107	1052393894	818437239	831688453	8.45385e+08	875593438	863685389	9.5462e+08
Electron transfer flavoprotein subunit alpha, mitochondrial [OS=Homo sapiens]	429144805	470746505	551222002	4.14186e+08	460381167	446574919	616288270	625594506	676487375
Fanconi anemia group I protein [OS=Homo sapiens]	1.96065e+08	2.01731e+08	212569702	150157006	1.55052e+08	1.77548e+08	1.98737e+08	194397552	2.13897e+08
Death-inducer obliterator 1 [OS=Homo sapiens]	1.63981e+08	1.78572e+08	1.81787e+08	147096428	147463927	1.33893e+08	98403906	9.35311e+07	1.02133e+08
Nuclear distribution protein nudE homolog 1 [OS=Homo sapiens]	218091466	230703590	245034893	199228769	213520064	1.97484e+08	1.16313e+08	1.05887e+08	1.12138e+08
Isoform 3 of Nucleoside diphosphate kinase B [OS=Homo sapiens]	1.38378e+09	1.40871e+09	1.46017e+09	1.31739e+09	1.32301e+09	1.30711e+09	9.82238e+08	1.30855e+09	9.66844e+08
Zinc finger protein 281 [OS=Homo sapiens]	1.57134e+08	1.78282e+08	1.93944e+08	147850366	1.61213e+08	178329845	2.59057e+08	229061008	2.56812e+08
Transcription elongation regulator 1 [OS=Homo sapiens]	717835081	813455010	870696546	578200910	626982709	624720418	957581580	1018491712	947601849
Poly(rC)-binding protein 2 [OS=Homo sapiens]	7.83962e+08	9.76334e+08	1.13298e+09	879931666	1093720159	9.96569e+08	964092524	922722995	885896154
ATP-binding cassette sub-family D member 3 [OS=Homo sapiens]	2.90452e+08	3.21843e+08	3.86622e+08	2.95368e+08	3.15684e+08	3.42169e+08	310845949	304648244	3.29002e+08
Histone deacetylase 2 [OS=Homo sapiens]	641960107	680638051	737428729	6.88614e+08	6.99899e+08	698768502	7.49331e+08	7.7887e+08	803947696
Malate dehydrogenase, mitochondrial [OS=Homo sapiens]	6.54384e+08	6.72206e+08	7.88094e+08	651835710	6.75173e+08	6.84295e+08	734745392	747950102	8.33382e+08
Cancer-related nucleoside-triphosphatase [OS=Homo sapiens]	5.48389e+08	560957763	6.17073e+08	4.22101e+08	4.05491e+08	4.1275e+08	6.45257e+08	6.51667e+08	6.30091e+08
FGFR1 oncogene partner [OS=Homo sapiens]	143921406	1.51331e+08	167295978	1.78052e+08	184310130	1.90876e+08	1.99044e+08	1.9165e+08	222126603
60S ribosomal protein L32 [OS=Homo sapiens]	1.69578e+09	1785441964	1.84662e+09	1.38281e+09	1.42645e+09	1337798178	1702986279	1716020915	1756735135
Isoform 2 of F-box-like/WD repeat-containing protein TBL1X [OS=Homo sapiens]	134871942	136800221	148515927	1.20259e+08	1.19634e+08	124782264	205058979	191456790	207176939
DNA methyltransferase 1-associated protein 1 [OS=Homo sapiens]	322474672	345772967	377213475	237171585	270125146	258914132	2.72092e+08	308271786	329710141
Proteasome activator complex subunit 3 [OS=Homo sapiens]	4.14348e+08	451362058	4.97893e+08	538231407	6.27959e+08	583102877	752044787	762352289	795270972
Nischarin [OS=Homo sapiens]	9.1942e+07	9.30989e+07	1.06688e+08	8.43504e+07	8.89968e+07	1.0263e+08	1.25398e+08	1.23769e+08	1.30259e+08
Histone H1.4 [OS=Homo sapiens]	4.93697e+09	5.02164e+09	4.92303e+09	3.90926e+09	3.87479e+09	3.59983e+09	4.10217e+09	4.16048e+09	4.43545e+09
Putative RNA-binding protein 15 [OS=Homo sapiens]	1.76511e+08	181826180	1.97264e+08	1.60142e+08	1.50758e+08	1.21175e+08	857769319	1.16246e+08	884778226
Replication factor C subunit 2 [OS=Homo sapiens]	860671738	9.39619e+08	962377022	8.24893e+08	825217123	770720819	9.09546e+08	981137201	9.24372e+08
NADH-cytochrome b5 reductase 3 [OS=Homo sapiens]	4.03619e+08	470915960	423219440	348701187	3.81413e+08	3.87307e+08	482134253	498896632	5.23523e+08
ATPase ASNA1 [OS=Homo sapiens]	7.97557e+08	8.82332e+08	867606601	1822917358	1458273736	1958398241	617022172	676677284	588118542
Nucleolar protein 14 [OS=Homo sapiens]	2.59871e+08	257730551	302148753	237262604	226746899	240752285	249287510	297963148	253137765
Ubiquitin carboxyl-terminal hydrolase 7 [OS=Homo sapiens]	1.28062e+08	133630593	154415708	1.0555e+08	1.33187e+08	1.34035e+08	134919986	1.18219e+08	151989376
General transcription factor 3C polypeptide 2 [OS=Homo sapiens]	3.04103e+08	3.16026e+08	331018606	2.639e+08	2.61319e+08	2.66658e+08	2.74941e+08	1.77402e+08	3.07591e+08
KH domain-containing, RNA-binding, signal transduction-associated protein 1 [OS=Homo sapiens]	5.15339e+08	5.7027e+08	5.81338e+08	5.60012e+08	5.78376e+08	5.90952e+08	7.52474e+08	686200531	736186956
CCAAT/enhancer-binding protein zeta [OS=Homo sapiens]	154966963	162583489	194078948	166740870	1.79682e+08	1.74776e+08	188553485	187626967	183703882
PHD finger protein 3 [OS=Homo sapiens]	1.40631e+08	1.26969e+08	1.53856e+08	7.14191e+07	57493330	4.94762e+07	131536663	94068164	1.15205e+08
kinetochore scaffold 1 [OS=Homo sapiens]	1.32593e+08	157546117	1.71848e+08	1.41731e+08	1.44141e+08	1.42725e+08	300840009	299857386	321634862
Mitochondrial ribonuclease P protein 1 [OS=Homo sapiens]	2.83883e+08	2.94836e+08	3.35989e+08	269004889	260486501	284218567	386702950	364002662	385239794
Emerin [OS=Homo sapiens]	2.75059e+08	2.90574e+08	303957545	2.32773e+08	2.46898e+08	2.28396e+08	263500007	233137465	248069893
Adipocyte plasma membrane-associated protein [OS=Homo sapiens]	2.89502e+08	311456170	327522214	3.57529e+08	394677774	344543442	282374031	2.95721e+08	287207527
Serine/threonine-protein phosphatase 6 catalytic subunit [OS=Homo sapiens]	1.80169e+08	2.1843e+08	2.5923e+08	2.01292e+08	2.10691e+08	2.08735e+08	3.80596e+08	3.27768e+08	384839782
40S ribosomal protein S23 [OS=Homo sapiens]	3.73492e+09	3.57745e+09	4.48391e+09	3.26618e+09	3.34735e+09	3.64854e+09	4.8928e+09	4.89207e+09	5.18644e+09
RNA-binding protein 4B [OS=Homo sapiens]	599925263	7.28912e+08	651034221	5.47902e+08	613473788	534615330	837221427	7.91346e+08	899132414
Bcl2-associated agonist of cell death [OS=Homo sapiens]	1.82114e+07	1.7151e+07	2.36042e+07	504180146	538805855	5.13399e+08	764193670	793865348	822392410
Acyl-CoA dehydrogenase family member 9, mitochondrial [OS=Homo sapiens]	3.62178e+08	3.77674e+08	3.88257e+08	3.30663e+08	3.30952e+08	3.24837e+08	230244119	2.18912e+08	203228165
epoxide hydrolase 1 [OS=Homo sapiens]	3.83281e+08	429801425	4.42266e+08	3.57469e+08	3.92191e+08	3.77508e+08	447014680	447593422	4.63012e+08
Coiled-coil domain-containing protein 97 [OS=Homo sapiens]	9.19441e+07	93738540	121587907	7.2181e+07	91500341	125670677	84517195	6.13203e+07	71221601
Dedicator of cytokinesis protein 7 [OS=Homo sapiens]	299011762	3.03507e+08	351832107	2.30324e+08	2.68671e+08	2.46432e+08	3.60044e+08	3.85089e+08	386719185
Intraflagellar transport protein 81 homolog [OS=Homo sapiens]	7.50209e+08	7.48759e+08	7.62632e+08	9.38119e+08	9.45376e+08	9.00176e+08	2.8948e+08	5.25444e+08	2.82294e+08
40S RIBOSOMAL PROTEIN S6 [OS=Homo sapiens]	6.87181e+09	7072005202	7436841791	6.11516e+09	5.93954e+09	5833732037	7362459362	7.58431e+09	7220529789
DNA-directed RNA polymerase III subunit RPC1 [OS=Homo sapiens]	3.33611e+08	3.54954e+08	3.87807e+08	3.6809e+08	3.9902e+08	5.26371e+08	383093444	3.63467e+08	3.29604e+08
Serine/threonine-protein kinase MRCK beta [OS=Homo sapiens]	99909895	1.05645e+08	1.29288e+08	9.34198e+07	1.0403e+08	1.06351e+08	130743739	1.16227e+08	1.40356e+08
serine/threonine-protein phosphatase 2A 65 kDa regulatory subunit A alpha isoform [OS=Homo sapiens]	2.36694e+08	2.34849e+08	2.55394e+08	2.87325e+08	2.96826e+08	3.13754e+08	2.72153e+08	312536210	3.05096e+08
AT-rich interactive domain-containing protein 1A [OS=Homo sapiens]	173148975	183006469	190304272	177805609	1.70564e+08	168867675	193180098	2.01382e+08	197764019
Condensin-2 complex subunit H2 [OS=Homo sapiens]	191543697	1.77746e+08	2.0781e+08	2.01168e+08	2.06138e+08	2.1108e+08	231690218	251051762	253539344
26S proteasome non-ATPase regulatory subunit 10 [OS=Homo sapiens]	263535252	276718202	287034682	2.49465e+08	261591211	2.47332e+08	543830697	5.31434e+08	512798523
Eukaryotic translation initiation factor 3 subunit G [OS=Homo sapiens]	1042092627	1106894997	1.20348e+09	1036340861	1013693336	1008937068	1107592521	1057744253	1167323112
Poly(RC)-binding protein 1 [OS=Homo sapiens]	3.55916e+08	551785663	685143027	424055337	679394229	624568662	495029568	425716908	418121021
Heterogeneous nuclear ribonucleoprotein L [OS=Homo sapiens]	228788750	247482282	246653685	208648345	212388954	206708792	225970526	228464085	223534224
Msx2-interacting protein [OS=Homo sapiens]	1.2156e+08	1.30824e+08	1.35181e+08	1.03954e+08	105790391	9.07739e+07	8.18129e+08	196695214	8.23589e+08
Intraflagellar transport protein 20 homolog [OS=Homo sapiens]	246191622	251327670	294121178	400096126	4.95966e+08	4.99916e+08	1.93372e+08	173013657	2.20202e+08
DNA-directed RNA polymerase II subunit RPB3 [OS=Homo sapiens]	391885363	3.70727e+08	443821020	3.55522e+08	340871156	359180597	474329298	4.59483e+08	489243956
60S ribosomal protein L21 [OS=Homo sapiens]	7586428352	7843938523	7.65609e+09	5.85495e+09	5.86036e+09	5.5053e+09	8434871543	7.58591e+09	7511780087
39S ribosomal protein L4, mitochondrial [OS=Homo sapiens]	2.94008e+08	308464460	338749591	2.59476e+08	2.44934e+08	304910913	2.81068e+08	2.75056e+08	299938458
Phosphatidylinositol 3,4,5-trisphosphate 5-phosphatase 2 [OS=Homo sapiens]	2.55127e+08	221623316	2.3468e+08	1.85464e+08	1.75097e+08	1.76896e+08	2.65409e+08	2.17807e+08	2.57378e+08
Serine hydroxymethyltransferase, mitochondrial [OS=Homo sapiens]	4.47018e+08	5.32832e+08	5.56015e+08	3.44573e+08	362537278	3.4723e+08	5.56977e+08	467143849	3.97526e+08
AT-rich interactive domain-containing protein 3A [OS=Homo sapiens]	75268658	64524713	6.89583e+07	47374634	49322293	48346233	6.1152e+07	4.95876e+07	6.87412e+07
Major centromere autoantigen B [OS=Homo sapiens]	2.09479e+08	2.20731e+08	2.32767e+08	219610897	2.12865e+08	2.06187e+08	2.39723e+08	264770992	2.31807e+08
Stromal cell-derived factor 2-like protein 1 [OS=Homo sapiens]	180682166	182944440	202712148	180374992	160613627	180577448	194493141	160442925	236453210
Signal recognition particle subunit SRP68 [OS=Homo sapiens]	1.55519e+08	168535053	163293276	1.63037e+08	178300781	171365150	69013470	6.98211e+07	6.8057e+07
integrator complex subunit 1 [OS=Homo sapiens]	1.46966e+08	1.70535e+08	1.88609e+08	1.6678e+08	2.04811e+08	1.63211e+08	188501111	1.68448e+08	189169350
60S ribosomal protein L11 [OS=Homo sapiens]	3.38582e+09	3.47553e+09	3.65957e+09	2.18155e+09	2.11892e+09	2.04073e+09	3.26894e+09	3.14325e+09	3070406133
transcription termination factor 2 [OS=Homo sapiens]	1.55214e+08	172786130	1.9255e+08	9.04639e+07	89351504	97977537	1.67449e+08	1.68475e+08	169870033
WASH complex subunit 5 [OS=Homo sapiens]	82934022	8.2737e+07	85365985	9.46299e+07	1.00711e+08	1.18393e+08	2.19736e+08	2.27313e+08	237490350
Probable helicase with zinc finger domain [OS=Homo sapiens]	8.75068e+07	9.73288e+07	103527423	98903451	105080645	1.01177e+08	158039914	142728102	169197820
40S ribosomal protein S15a [OS=Homo sapiens]	5.39466e+09	5.42382e+09	5923308434	6.82099e+09	6.72769e+09	6.46702e+09	6721581640	3633665306	5763899485
Dna excision repair protein ercc-6-like [OS=Homo sapiens]	5.57573e+07	5.54431e+07	6.57518e+07	2.05703e+07	2.00447e+07	2.71452e+07	82481596	7.58569e+07	78126217
Kinesin light chain 2 [OS=Homo sapiens]	54197372	8.97038e+07	8.59146e+07	52765510	41723948	4.31096e+07	105256445	8.84965e+07	96102189
28S ribosomal protein S34, mitochondrial [OS=Homo sapiens]	4.21298e+08	531153813	6.29131e+08	531198504	5.92611e+08	587076945	225509249	202341965	2.4955e+08
Brain-specific angiogenesis inhibitor 1-associated protein 2-like protein 1 [OS=Homo sapiens]	2.03897e+08	2.37321e+08	2.33303e+08	1.55734e+08	1.61906e+08	180784531	280459241	2.61618e+08	2.84719e+08
60S ribosomal protein L13 [OS=Homo sapiens]	1.5923e+10	1.39358e+10	1.42952e+10	1.46873e+10	1.49078e+10	1.4845e+10	1.83567e+10	1.82036e+10	1.77192e+10
Isoform 5 of Poly(rC)-binding protein 2 [OS=Homo sapiens]	684509080	874562738	1028671506	805681974	1006810582	916597213	898770114	840959514	821905348
DNA replication licensing factor MCM6 [OS=Homo sapiens]	123200412	1.41076e+08	1.71091e+08	1.17648e+08	1.20959e+08	141359459	1.398e+08	1.62159e+08	1.68859e+08
Dolichyl-diphosphooligosaccharide--protein glycosyltransferase subunit STT3A [OS=Homo sapiens]	3.6986e+08	4.00717e+08	4.47142e+08	4.82481e+08	4.98268e+08	5.60054e+08	1.34779e+09	1.28183e+09	1.37408e+09
DNA mismatch repair protein MSH2 [OS=Homo sapiens]	1.77604e+08	1.8709e+08	211914349	169462657	1.97282e+08	1.87361e+08	211220534	232816703	206411480
ATP-dependent RNA helicase DDX18 [OS=Homo sapiens]	3.05879e+08	3.10049e+08	3.75085e+08	280421229	328385792	334294562	163615710	182836762	183869278
Pyrroline-5-carboxylate reductase 2 [OS=Homo sapiens]	337367708	346694407	372286777	309933017	299956835	3.23389e+08	319930569	320358016	331911779
la-related protein 4B [OS=Homo sapiens]	2.2579e+08	2.21144e+08	2.30682e+08	2.3978e+08	2.48189e+08	237848005	384432867	318806025	375405897
Core histone macro-H2A.1 [OS=Homo sapiens]	6.7883e+08	701821579	7.68553e+08	7.56263e+08	776443119	7.71587e+08	717387596	698797810	722273666
NADH dehydrogenase [ubiquinone] flavoprotein 1, mitochondrial [OS=Homo sapiens]	4.11876e+08	4.14716e+08	462180699	394365991	417443742	4.00245e+08	406391433	4.43369e+08	416820306
Centromere/kinetochore protein zw10 homolog [OS=Homo sapiens]	1.96373e+08	2.04763e+08	226353417	2.12009e+08	239768179	237103112	236841693	238232520	271043824
Tetratricopeptide repeat protein 37 [OS=Homo sapiens]	4.95113e+07	4.59173e+07	5.54279e+07	4.02633e+07	3.85729e+07	4.22253e+07	38907623	4.0053e+07	4.85575e+07
Tripeptidyl-peptidase 1 [OS=Homo sapiens]	424033372	3.9133e+08	384985736	489939376	542426864	4.11043e+08	8.8833e+08	887771042	844192230
Vacuolar protein sorting-associated protein 51 homolog [OS=Homo sapiens]	6.91735e+07	62988284	7.46011e+07	8.89394e+07	9.13552e+07	9.95295e+07	1.37212e+08	129737243	133195471
60S ribosomal protein L9 [OS=Homo sapiens]	697348823	694467047	758375004	541814044	565661481	528320675	889706212	859192356	857213396
Complement component 1 Q subcomponent-binding protein, mitochondrial [OS=Homo sapiens]	1332693498	1442412856	1800713528	1089943895	1456038669	1.5072e+09	1339551460	1438211723	1.44614e+09
Isoform 2 of E3 ubiquitin-protein ligase RNF213 [OS=Homo sapiens]	5.58519e+07	5.72873e+07	7.25004e+07	4.46385e+07	44159979	5.35538e+07	6.50481e+07	4.73467e+07	5.39177e+07
Spectrin beta chain, non-erythrocytic 2 [OS=Homo sapiens]	1051916691	1.15068e+09	1285828044	1847703287	1.88276e+09	1.9375e+09	4.19693e+09	4441501780	4.31106e+09
splicing factor 3A subunit 1 [OS=Homo sapiens]	2.30652e+09	2384967822	2404140362	2369898742	2374243884	2520071899	3175048352	2.90943e+09	2892918724
Palmitoyl-protein thioesterase 1 [OS=Homo sapiens]	736702254	703262489	746058472	578955157	610613448	647639750	1200732317	1083048677	1170877735
60S ribosomal protein L18a [OS=Homo sapiens]	2988923472	3.07886e+09	3457660691	2.34118e+09	2.41925e+09	2.47935e+09	2.62222e+09	2.55309e+09	2.67899e+09
Nucleolar protein 10 [OS=Homo sapiens]	2.24566e+08	2.29981e+08	2.50856e+08	2.15409e+08	215273556	1.87764e+08	2.89583e+08	271671196	2.29175e+08
Small subunit processome component 20 homolog [OS=Homo sapiens]	9.06672e+07	8.71415e+07	98106173	7.35984e+07	7.7488e+07	71216945	6.85246e+07	6.59842e+07	6.87972e+07
Creatine kinase B-type [OS=Homo sapiens]	1.91483e+08	2.02591e+08	2.53072e+08	1.9092e+08	2.26822e+08	234992775	198551223	208451567	253278528
Insulin-like growth factor 2 mRNA-binding protein 2 [OS=Homo sapiens]	1.38807e+08	1.53861e+08	1.70316e+08	1.22806e+08	1.35306e+08	1.36648e+08	168088795	149387342	175160698
Pre-mRNA-splicing factor spf27 [OS=Homo sapiens]	277197556	287536003	341134983	273721976	2.88243e+08	303867137	2.34942e+08	169969416	2.93732e+08
Probable 28S rRNA (cytosine(4447)-C(5))-methyltransferase [OS=Homo sapiens]	458488442	5.41691e+08	561180598	649563909	6.08135e+08	6.65695e+08	4.48342e+08	403927111	3.96285e+08
Isocitrate dehydrogenase [NAD] subunit alpha, mitochondrial [OS=Homo sapiens]	9.82098e+08	1.03397e+09	1.12519e+09	7.80944e+08	7.63142e+08	7.89724e+08	1.40108e+09	1.34882e+09	1.3722e+09
Importin subunit alpha-1 [OS=Homo sapiens]	2.34268e+08	248144812	2.63718e+08	235547696	229918471	2.1514e+08	2.94517e+08	283073577	2.9473e+08
ras-related protein Rab-7a [OS=Homo sapiens]	456461782	494955182	5.08156e+08	563603733	5.85589e+08	549854382	772973194	795123544	7.06947e+08
ribosome biogenesis protein BMS1 homolog [OS=Homo sapiens]	4.38238e+07	4.69762e+07	57886877	60010202	6.38947e+07	67097974	7.10285e+07	69465027	78867187
Heterogeneous nuclear ribonucleoprotein U-like protein 1 [OS=Homo sapiens]	1.6768e+08	1.61775e+08	1.68103e+08	1.64367e+08	1.42336e+08	1.61379e+08	248638247	2.2977e+08	2.31995e+08
SLIT-ROBO Rho GTPase-activating protein 2 [OS=Homo sapiens]	114133772	118957267	1.33629e+08	1.04059e+08	112061680	106645048	181042800	181164563	199880837
Isoform C of AP-1 complex subunit beta-1 [OS=Homo sapiens]	277391450	3.08605e+08	2.94841e+08	270066472	2.8789e+08	2.49385e+08	302780088	3.28664e+08	326449604
Peroxisome biogenesis factor 1 [OS=Homo sapiens]	103646077	1.11301e+08	112082930	1.34911e+08	1.27762e+08	122073188	1.96977e+08	1.74675e+08	1.86719e+08
Thyroid hormone receptor-associated protein 3 [OS=Homo sapiens]	105596123	110452698	119349877	329641833	3.02768e+08	303671067	521782273	4.79644e+08	5.46711e+08
Transferrin receptor protein 1 [OS=Homo sapiens]	2.59298e+08	3.10586e+08	319048153	2.20638e+08	2.22116e+08	254485215	3.71634e+08	361810785	3.94898e+08
Ankyrin repeat and KH domain-containing protein 1 [OS=Homo sapiens]	61026942	73291416	66266565	7.17606e+07	75766187	7.43312e+07	86220099	8.57942e+07	93539200
26S proteasome non-ATPase regulatory subunit 11 [OS=Homo sapiens]	210989316	240715602	254185854	249672125	233413123	2.396e+08	270169365	243948195	247495770
Histone H2B type 2-E [OS=Homo sapiens]	8.91616e+09	9.74904e+09	9.26277e+09	8.77602e+09	9.01237e+09	8.5209e+09	1.07836e+10	1.02805e+10	9.40624e+09
60S ribosomal protein L24 [OS=Homo sapiens]	9.23571e+09	9.7698e+09	1.07057e+10	8.06245e+09	8.55265e+09	8.50206e+09	9.65723e+09	9.23547e+09	8.90635e+09
Kinesin light chain 1 [OS=Homo sapiens]	9.62048e+07	1.38734e+08	1.35123e+08	1.52016e+08	1.86926e+08	185374110	2.57387e+08	230859339	242439216
Lysine-specific histone demethylase 1A [OS=Homo sapiens]	164732047	1.68213e+08	1.98345e+08	172269916	1.8161e+08	1.84503e+08	240771725	228964120	2.39482e+08
long-chain-fatty-acid--CoA ligase 3 [OS=Homo sapiens]	2.40122e+08	2.41694e+08	2.67149e+08	2.53502e+08	2.80812e+08	2.63107e+08	226762792	2.14711e+08	238461535
ATP-dependent RNA helicase DDX50 [OS=Homo sapiens]	2.37123e+09	2.26084e+09	2.70003e+09	1685566673	1.89643e+09	1.80314e+09	3191959454	2.24421e+09	3.08653e+09
Coatomer subunit gamma-2 [OS=Homo sapiens]	3.40934e+08	3.53405e+08	3.9484e+08	3.05004e+08	3.28888e+08	3.25988e+08	3.15985e+08	265335361	3.27189e+08
28S ribosomal protein S22, mitochondrial [OS=Homo sapiens]	131751067	135111267	159183415	8.66589e+07	1.05704e+08	1.16274e+08	109395614	102471283	1.16383e+08
protein SEC13 homolog [OS=Homo sapiens]	153994718	149405170	166849901	175548675	1.58695e+08	1.68901e+08	206159244	216930496	207056826
Isoform 8 of RNA binding protein fox-1 homolog 2 [OS=Homo sapiens]	375317614	3.75233e+08	3.77354e+08	330140098	324207320	321169016	444413269	418404789	467069821
60s ribosomal protein l38 [OS=Homo sapiens]	21046712365	2.0168e+10	2.4511e+10	1.89543e+10	1.93498e+10	2.07679e+10	3.04697e+10	2.64428e+10	2.99911e+10
Zinc finger protein 638 [OS=Homo sapiens]	136460205	1.43563e+08	152518349	1.00953e+08	1.11458e+08	1.12111e+08	181469132	177990365	1.60484e+08
Rho guanine nucleotide exchange factor 11 [OS=Homo sapiens]	69614632	81835905	7.1486e+07	4.15985e+07	4.11757e+07	54196047	3.83734e+07	3.91718e+07	4.65908e+07
ATP-dependent RNA helicase DDX1 [OS=Homo sapiens]	3.28497e+08	3.21366e+08	342968366	3.11669e+08	3.0326e+08	3.15626e+08	213422672	2.08023e+08	2.04812e+08
Ribosome biogenesis protein BOP1 [OS=Homo sapiens]	115587872	1.21927e+08	1.47111e+08	81832823	1.00568e+08	1.16002e+08	9.98488e+07	1.17816e+08	106567542
ATP-dependent RNA helicase DDX39A [OS=Homo sapiens]	438899158	434864123	490397563	5.08136e+08	4.98479e+08	4.81516e+08	490653740	473623169	450227040
cAMP-dependent protein kinase type II-alpha regulatory subunit [OS=Homo sapiens]	2.1026e+08	244780616	2.78632e+08	2.0406e+08	2.2349e+08	213732959	221766760	153439502	220785889
Vacuolar protein sorting-associated protein 13C [OS=Homo sapiens]	5.61887e+07	5.77435e+07	70066421	5.72089e+07	6.12372e+07	70411605	5.81191e+07	6.02062e+07	6.58155e+07
TAR DNA-binding protein 43 [OS=Homo sapiens]	522426199	555297152	5.96515e+08	403879183	4.72855e+08	4.62903e+08	594155175	597681339	681500128
Mitochondrial 2-oxoglutarate/malate carrier protein [OS=Homo sapiens]	2.10312e+08	2.14407e+08	234885714	2.58564e+08	2.89017e+08	286246368	3.71908e+08	356478458	375086452
DNA topoisomerase 2-binding protein 1 [OS=Homo sapiens]	1.12922e+08	155048364	134199106	89177103	1.18667e+08	145511072	1.06978e+08	1.569e+08	114609859
Isoform 2 of Probable ubiquitin carboxyl-terminal hydrolase FAF-X [OS=Homo sapiens]	168817547	150214746	1.6634e+08	1.52955e+08	1.35451e+08	136392436	186150026	1.63118e+08	179030430
40S ribosomal protein S18 [OS=Homo sapiens]	1.11151e+10	11658358809	1.27207e+10	9.78144e+09	9762821037	9.69846e+09	11284151735	1.13037e+10	1.12491e+10
autophagy-related protein 2 homolog B [OS=Homo sapiens]	1.56077e+08	176776088	1.74608e+08	173087765	1.74518e+08	1.72601e+08	380112068	377134762	398067971
kinetochore protein SPC24 [OS=Homo sapiens]	124415072	132828052	142157456	1.32884e+08	1.31556e+08	147075970	1.66329e+08	163105284	194499788
A-kinase anchor protein 8 [OS=Homo sapiens]	170355736	230992481	239348257	192695918	179947780	205596410	178729702	195786349	189929481
Pre-mRNA 3'-end-processing factor FIP1 [OS=Homo sapiens]	1.45764e+08	1.69709e+08	1.84948e+08	1.30107e+08	146177779	90164731	249248534	2.61808e+08	285335257
Isoform 2 of Apoptosis inhibitor 5 [OS=Homo sapiens]	178981264	149873319	161169361	209476371	185648405	1.84565e+08	2.81965e+08	195245892	2.652e+08
Nicalin [OS=Homo sapiens]	7.43069e+07	3.44386e+08	1.88091e+08	69400803	8.87555e+07	106291039	94729969	8.99706e+07	115906781
Phosphoglycerate mutase 1 [OS=Homo sapiens]	9.48805e+07	105669056	1.19397e+08	117457427	1.17443e+08	129089287	200283345	145210276	1.96562e+08
ADP/ATP translocase 2 [OS=Homo sapiens]	1.93363e+09	1.95589e+09	2.1396e+09	2474492425	2554077374	2544378187	2847269987	2787312425	3033340802
CLIP-associating protein 1 [OS=Homo sapiens]	117014405	1.17726e+08	1.3665e+08	144397617	1.12398e+08	1.12602e+08	123702359	1.29271e+08	125131198
Probable ATP-dependent RNA helicase DDX41 [OS=Homo sapiens]	263311390	263386417	301458598	2.08958e+08	207643055	244250173	240286097	290950041	2.5135e+08
Threonine--tRNA ligase, mitochondrial [OS=Homo sapiens]	158651926	1.97848e+08	208431663	1.86487e+08	203843361	1.90749e+08	2.3582e+08	221689636	231363648
NADPH--cytochrome P450 reductase [OS=Homo sapiens]	154884287	1.37039e+08	176266275	171958550	1.71514e+08	172119788	2.38251e+08	2.17145e+08	2.16044e+08
Cdc42 effector protein 1 [OS=Homo sapiens]	1.28609e+08	147250786	1.40827e+08	124263663	133630501	146918200	1.80668e+08	1.68194e+08	1.78245e+08
Chromodomain-helicase-DNA-binding protein 1 [OS=Homo sapiens]	1.64002e+08	169730389	1.82737e+08	148686599	151919623	155659636	1.68001e+08	1.7721e+08	1.6641e+08
LIM domain and actin-binding protein 1 [OS=Homo sapiens]	1.14576e+08	118617633	1.21849e+08	82733462	78129185	70463641	204387684	1.99041e+08	1.904e+08
Histone-lysine N-methyltransferase SETD2 [OS=Homo sapiens]	332006053	363919796	391116943	203891212	1.94018e+08	2.17343e+08	4.39024e+08	5.05077e+08	4.71755e+08
Ubiquitin carboxyl-terminal hydrolase 10 [OS=Homo sapiens]	1.42157e+08	139386637	1.41106e+08	1.01012e+08	1.02398e+08	1.34854e+08	131357284	116078162	126140284
Actin-like protein 6A [OS=Homo sapiens]	2.0918e+08	2.31741e+08	2.59288e+08	1.68976e+08	1.91218e+08	2.12183e+08	2.93184e+08	2.79003e+08	299780413
40S ribosomal protein S8 [OS=Homo sapiens]	1813583546	2061083237	2.14633e+09	1763389910	1798310575	1837192460	2235484390	2083134098	2028676246
Gamma-adducin [OS=Homo sapiens]	1.73429e+08	169663120	187401171	155560620	159459935	154761867	193527097	178496158	200646007
26S proteasome non-ATPase regulatory subunit 1 [OS=Homo sapiens]	9.82369e+07	1.01684e+08	1.09023e+08	9.36707e+07	101825758	1.00935e+08	1.35537e+08	138898339	1.42861e+08
nuclear pore complex protein nup155 [OS=Homo sapiens]	1.04387e+08	1.04904e+08	1.18931e+08	2.77143e+08	294416446	3.03572e+08	465133748	468788761	492482030
Guanine nucleotide-binding protein G(I)/G(S)/G(T) subunit beta-1 [OS=Homo sapiens]	2.32008e+08	265487821	309267134	2.37106e+08	245570392	2.75771e+08	2.81522e+08	244254618	239900729
Ribonuclease P protein subunit p38 [OS=Homo sapiens]	1.64445e+08	181363675	1.78381e+08	172879391	181888219	182159088	2.6364e+08	238586084	2.38306e+08
Metastasis-associated protein MTA3 [OS=Homo sapiens]	3.45726e+08	3.66643e+08	3.75609e+08	3.1433e+08	318964067	3.18362e+08	486114500	4.83419e+08	489771905
cleavage stimulation factor subunit 2 [OS=Homo sapiens]	5.26487e+08	526086611	566085870	4.99772e+08	509386600	4.89967e+08	413180849	402136080	3.84627e+08
proteasome activator complex subunit 2 [OS=Homo sapiens]	4.78861e+07	47067250	5.37007e+07	6.08782e+07	7.66954e+07	7.1806e+07	8.38132e+07	76740918	8.83757e+07
Hypoxanthine-guanine phosphoribosyltransferase [OS=Homo sapiens]	4.45449e+08	5.01031e+08	573327454	358167843	4.25342e+08	4.29439e+08	536123763	502846407	545448349
NADH dehydrogenase [ubiquinone] 1 alpha subcomplex subunit 5 [OS=Homo sapiens]	413251299	446012368	504962498	370312839	461743918	427772450	402017976	426809462	474045382
Calcium homeostasis endoplasmic reticulum protein [OS=Homo sapiens]	3.09213e+08	367666028	4.20852e+08	4.01137e+08	4.0317e+08	4.01282e+08	387014338	3.11522e+08	3.37479e+08
Pyridoxal-dependent decarboxylase domain-containing protein 1 [OS=Homo sapiens]	114815257	118061500	120967108	1.08672e+08	1.17788e+08	1.16866e+08	1.69886e+08	176211577	171000744
Nascent polypeptide-associated complex subunit alpha [OS=Homo sapiens]	664561686	715033652	778279872	623947480	631553290	669192618	8.2425e+08	8.17953e+08	809416063
MAP7 domain-containing protein 1 [OS=Homo sapiens]	1.21708e+08	126999647	1.29387e+08	1.07654e+08	1.17806e+08	120362485	87945997	105540950	93476927
Isoform 3 of Torsin-1A-interacting protein 1 [OS=Homo sapiens]	2.27881e+08	2.39463e+08	2.5706e+08	1.90752e+08	2.09598e+08	2.28372e+08	2.17168e+08	1.83504e+08	2.17197e+08
ATP-dependent Clp protease ATP-binding subunit clpX-like, mitochondrial [OS=Homo sapiens]	243073051	253061242	275988280	2.27321e+08	209886643	209236092	303579199	310061908	343477949
AP-2 complex subunit beta [OS=Homo sapiens]	137782773	1.39737e+08	1.56462e+08	149368515	1.41422e+08	150908288	1.81343e+08	1.69253e+08	193567593
Chromosome transmission fidelity protein 18 homolog [OS=Homo sapiens]	1.34759e+08	1.14367e+08	1.3891e+08	69264846	1.11505e+08	8.3334e+07	1.33846e+08	1.27004e+08	1.40366e+08
Actin-related protein 2 [OS=Homo sapiens]	8.93866e+07	91900204	9.92203e+07	1.39297e+08	1.27268e+08	1.32629e+08	227811337	2.48674e+08	2.22794e+08
Signal recognition particle subunit SRP72 [OS=Homo sapiens]	1.56612e+08	1.44028e+08	1.55849e+08	4.96728e+08	5.60614e+08	5.36619e+08	7.63187e+08	7.71826e+08	788977036
Transport and Golgi organization protein 1 homolog [OS=Homo sapiens]	1.55613e+08	152592518	1.7121e+08	162052201	170716643	2.63949e+08	1.99798e+08	195288018	2.0384e+08
isocitrate dehydrogenase [NAD] subunit gamma, mitochondrial [OS=Homo sapiens]	550807375	566003542	608154564	496036434	493626967	480104115	669930996	952933944	665537812
MAX gene-associated protein [OS=Homo sapiens]	62020207	66132446	75999978	4.65808e+07	3.77684e+07	4.42861e+07	61789820	65886950	69346826
Cystathionine beta-synthase [OS=Homo sapiens]	554672063	581504029	5.78884e+08	5.38588e+08	5.3914e+08	498247618	559916757	476734727	5.2748e+08
Myosin light polypeptide 6 [OS=Homo sapiens]	1279034870	1350013398	1473097670	1732572290	1786598582	1.68081e+09	2073450244	2038245594	2033799497
Protein NipSnap homolog 1 [OS=Homo sapiens]	1.94932e+08	207592498	1.94273e+08	1.72615e+08	208576487	2.04651e+08	2.01453e+08	2.02822e+08	208719640
prenylcysteine oxidase 1 [OS=Homo sapiens]	3.58224e+08	369379764	374456245	3.7051e+08	376901466	3.71134e+08	3.72863e+08	3.71177e+08	3.57698e+08
Periodic tryptophan protein 2 homolog [OS=Homo sapiens]	8.66117e+07	96046326	112029923	134246668	1.26975e+08	137995645	128321517	115010883	127770643
Wings apart-like protein homolog [OS=Homo sapiens]	1.15212e+08	125271307	1.30121e+08	6.44927e+07	1.10068e+08	1.01885e+08	9.38592e+07	1.18548e+08	9.59066e+07
A-kinase anchor protein 1, mitochondrial [OS=Homo sapiens]	112335123	134746983	144028662	122417507	1.37031e+08	136372976	129060941	138017967	130798608
Isoform 2 of Tropomyosin alpha-3 chain [OS=Homo sapiens]	4.08047e+08	4.36689e+08	4.53434e+08	3.68153e+08	3.88817e+08	3.86964e+08	3.63282e+08	3.5437e+08	3.39552e+08
Ubiquitin-like modifier-activating enzyme 1 [OS=Homo sapiens]	9.19501e+07	1.39715e+08	155439614	108502700	130595586	125980637	1.59073e+08	1.55649e+08	161359072
Vacuolar protein sorting-associated protein 35 [OS=Homo sapiens]	1.5999e+08	161037994	1.78804e+08	183557777	179778159	1.65552e+08	138220359	219499744	138078564
L-lactate dehydrogenase A chain [OS=Homo sapiens]	1209860015	1255052643	1346339910	1385370713	1304974981	1291794190	1624963144	1536692935	1.64099e+09
26S proteasome non-ATPase regulatory subunit 7 [OS=Homo sapiens]	9.83622e+07	1.19499e+08	1.48622e+08	1.35726e+08	1.59393e+08	1.75188e+08	183903887	174104454	199378024
Golgin subfamily A member 4 [OS=Homo sapiens]	7.08468e+07	73058871	73464165	2.28594e+08	156803729	1.55264e+08	376708434	4.39978e+08	492675581
probable ATP-dependent RNA helicase DDX10 [OS=Homo sapiens]	1.28224e+08	1.08972e+08	1.19315e+08	1.13006e+08	1.38046e+08	1.23194e+08	7.00861e+07	7.06755e+07	7.70658e+07
Coatomer subunit delta [OS=Homo sapiens]	397659933	3.93844e+08	477395536	327621993	321983795	355869316	388099926	340239998	398767517
H/ACA ribonucleoprotein complex subunit 4 [OS=Homo sapiens]	204683550	2.08457e+08	2.25648e+08	1.94088e+08	207191692	1.90939e+08	209997058	3.05865e+08	220917297
Lamin-B2 [OS=Homo sapiens]	5.79852e+08	5.95421e+08	5.93856e+08	5.19816e+08	5.08822e+08	5.05306e+08	517418357	1101869542	527301260
Aspartate aminotransferase, mitochondrial [OS=Homo sapiens]	2.41863e+08	256927201	272403309	2.71726e+08	288498002	279643447	296875190	2.99488e+08	3.02497e+08
RNA-binding protein Musashi homolog 1 [OS=Homo sapiens]	1.87279e+08	205055080	219588668	1.8215e+08	177553229	180609077	244353564	2.37587e+08	241059994
Nucleolar GTP-binding protein 2 [OS=Homo sapiens]	4541715351	2045043515	2.712e+09	1369411752	1632378614	1263597838	2.4373e+09	1567595022	1849368047
Dihydroxyacetone phosphate acyltransferase [OS=Homo sapiens]	6.85501e+07	7.75801e+07	8.69042e+07	84749285	86237441	8.24735e+07	55009251	7.54496e+07	69416056
HAUS augmin-like complex subunit 5 [OS=Homo sapiens]	2.71739e+08	2.69514e+08	3.08962e+08	88136259	8.61575e+07	8.69424e+07	121279611	130205667	132475268
Cohesin subunit SA-1 [OS=Homo sapiens]	303053333	338483856	3.39132e+08	3.7745e+08	388595050	367906470	4.56633e+08	481125290	4.43919e+08
UAP56-interacting factor [OS=Homo sapiens]	219634740	2.42029e+08	236310968	2.40437e+08	269930446	206864543	213250556	2.13056e+08	232028070
Isoform 5 of Septin-9 [OS=Homo sapiens]	1.83872e+08	184543636	2.06679e+08	156807716	168445540	187326636	172613631	180592015	175982304
Cellular tumor antigen p53 [OS=Homo sapiens]	5.28711e+08	522442944	5.5247e+08	466663994	424360747	4.53916e+08	453403302	469677935	4.99057e+08
Isoform 3 of CLIP-associating protein 2 [OS=Homo sapiens]	119087459	1.20197e+08	1.33818e+08	1.24444e+08	115437864	100414521	1.1189e+08	1.19423e+08	1.09003e+08
Kinetochore-associated protein 1 [OS=Homo sapiens]	1.22654e+08	116144332	1.23452e+08	120001538	1.0994e+08	1.03139e+08	4.37598e+07	4.34057e+07	4.66536e+07
protein arginine N-methyltransferase 1 [OS=Homo sapiens]	2.60802e+08	279586934	292249179	205366502	2.2034e+08	234299176	179091035	150503089	2.06144e+08
C-Myc-binding protein [OS=Homo sapiens]	615414692	6.26229e+08	6.74856e+08	543807588	542894840	559440340	740409664	730990200	746029536
Angiomotin [OS=Homo sapiens]	96800328	100422385	86725190	69124051	90440242	7.35665e+07	67217551	55728199	71353111
U3 small nucleolar RNA-associated protein 15 homolog [OS=Homo sapiens]	107755206	1.15872e+08	136237374	117420279	1.13284e+08	122233482	90281535	9.19612e+07	119790332
Ubiquilin-4 [OS=Homo sapiens]	2.29152e+08	2.45794e+08	2.58904e+08	2.32118e+08	2.31512e+08	2.0308e+08	315650563	296684613	308792362
AP-2 complex subunit alpha-2 [OS=Homo sapiens]	4.18158e+07	53153575	5.83823e+07	6.38109e+07	6.92927e+07	6.99973e+07	1.16365e+08	1.12736e+08	1.13907e+08
40S ribosomal protein S27 [OS=Homo sapiens]	6.76758e+09	7.09945e+09	7.67153e+09	5.59878e+09	6.12762e+09	5.83617e+09	8308186083	8.08588e+09	8.32275e+09
RING finger protein 219 [OS=Homo sapiens]	128369095	1.29459e+08	1.43873e+08	8.09707e+07	94389070	1.04309e+08	2.54094e+08	2.42745e+08	2.54964e+08
protein Smaug homolog 2 [OS=Homo sapiens]	6.04615e+07	67481773	67418389	6.35604e+07	7.4776e+07	80681834	172940838	139188491	1.79666e+08
Polymerase delta-interacting protein 2 [OS=Homo sapiens]	289996692	2.63343e+08	3.16072e+08	231222822	251190512	204821537	338238456	326626597	332756779
ATP synthase subunit gamma, mitochondrial [OS=Homo sapiens]	3.14362e+09	3205660499	3.36682e+09	2.76589e+09	2796346404	2.73122e+09	3.46432e+09	3.41935e+09	3.30603e+09
Conserved oligomeric Golgi complex subunit 2 [OS=Homo sapiens]	6.32315e+07	65613172	78622072	5.61238e+07	65853964	66333777	67304873	54846576	70802124
medium-chain specific acyl-CoA dehydrogenase, mitochondrial [OS=Homo sapiens]	3.11024e+08	3.22874e+08	3.14667e+08	301440875	3.05391e+08	295366067	3.81818e+08	327368913	401319001
Pescadillo homolog [OS=Homo sapiens]	2.51511e+08	2.56363e+08	2.68221e+08	2.56836e+08	2.67089e+08	241875198	328198946	320327012	3.31319e+08
Septin-7 [OS=Homo sapiens]	1.94018e+08	2.02811e+08	2.17073e+08	192988630	201155013	204145980	227567543	173581480	163520584
Myosin phosphatase Rho-interacting protein [OS=Homo sapiens]	2.45395e+07	28025054	3.0992e+07	5.28683e+07	60696188	5.90979e+07	92942258	1.49578e+08	1.02959e+08
Intron-binding protein aquarius [OS=Homo sapiens]	7.21247e+07	6.26541e+07	89906358	4.01135e+07	42520611	43894223	5.58497e+07	5.41323e+07	3.06395e+07
Protein Hook homolog 1 [OS=Homo sapiens]	2.46386e+08	2.3849e+08	2.35793e+08	367926383	3.55493e+08	349022230	4.88571e+08	5.98719e+08	5.31952e+08
Aspartyl/Asparaginyl beta-hydroxylase [OS=Homo sapiens]	5.42457e+07	5.56378e+07	5.97677e+07	8.23388e+07	8.5679e+07	8.21004e+07	69579042	69610482	6.37257e+07
ADP/ATP translocase 1 [OS=Homo sapiens]	1.10535e+09	1.13093e+09	1.19532e+09	1.52878e+09	1569797894	1.5205e+09	1691396523	1655503662	1.76466e+09
Erlin-2 [OS=Homo sapiens]	239777888	215696282	272985853	294548370	2.9255e+08	2.81695e+08	178915001	186116193	182964231
39S ribosomal protein L16, mitochondrial [OS=Homo sapiens]	5.2839e+08	5.33842e+08	592424231	413459773	466313369	4.53078e+08	647275282	680330777	727457506
V-type proton ATPase catalytic subunit A [OS=Homo sapiens]	2.19108e+08	1.88824e+08	226962177	1.69629e+08	1.81089e+08	186884637	1.941e+08	1.9535e+08	218743287
Spermatogenesis-associated serine-rich protein 2 [OS=Homo sapiens]	108937078	118083007	119716056	129076412	1.24517e+08	1.12242e+08	196466141	185007837	203882309
TRMT1-like protein [OS=Homo sapiens]	6.7505e+07	7.73074e+07	7.48937e+07	52173141	4.94301e+07	53354082	6.44918e+07	6.65732e+07	66704392
DNA polymerase delta subunit 3 [OS=Homo sapiens]	2.92973e+08	3.2703e+08	3.57679e+08	2.76153e+08	2.966e+08	3.01013e+08	3.31136e+08	4.15173e+08	4.15667e+08
26S proteasome regulatory subunit 10B [OS=Homo sapiens]	344372255	362204160	402900435	158977452	1.51804e+08	166994070	383813351	3.60659e+08	420327937
Isoform 2 of Kinesin-like protein KIF2A [OS=Homo sapiens]	3.01136e+08	2.99563e+08	3.39818e+08	287666424	292029228	2.79618e+08	2.79378e+08	2.53381e+08	2.59482e+08
28S ribosomal protein S31, mitochondrial [OS=Homo sapiens]	2.32706e+08	2.77616e+08	292685557	192180345	2.0347e+08	1.83803e+08	2.71141e+08	2.16037e+08	2.46564e+08
Cell division cycle 7-related protein kinase [OS=Homo sapiens]	1.43793e+08	1.59234e+08	1.62201e+08	9.83139e+07	1.16645e+08	127868470	211119555	198366083	246366858
Aurora kinase B [OS=Homo sapiens]	265778837	2.7633e+08	2.77871e+08	2.21726e+08	2.2833e+08	2.33043e+08	223427317	226848855	216174696
ER membrane protein complex subunit 2 [OS=Homo sapiens]	2.63326e+08	2.96295e+08	2.84177e+08	319119475	3.09253e+08	234639388	358931990	327780372	3.53347e+08
Putative oxidoreductase GLYR1 [OS=Homo sapiens]	1.50679e+08	1.6369e+08	1.85662e+08	1.39749e+08	1.44394e+08	154979590	1.15162e+08	1.46724e+08	1.64595e+08
DDB1- and CUL4-associated factor 8 [OS=Homo sapiens]	1.66752e+08	182035151	2.02362e+08	1.58896e+08	166290739	1.71473e+08	191358086	1.95376e+08	1.97806e+08
GTPase-activating protein and VPS9 domain-containing protein 1 [OS=Homo sapiens]	2.87351e+09	3.13625e+09	2.91489e+09	97068153	99920870	9.666e+07	3733199058	3.62569e+09	3.12816e+09
amphiphysin [OS=Homo sapiens]	7.84287e+07	86923110	8.81364e+07	81888708	8.27423e+07	82579313	1.32053e+08	1.33769e+08	1.27943e+08
Serine/threonine-protein kinase WNK1 [OS=Homo sapiens]	435258015	444102258	4.4832e+08	3.13762e+08	3.21783e+08	312545307	452677557	4.82383e+08	422578595
Histone-lysine N-methyltransferase 2A [OS=Homo sapiens]	77520821	78932806	8.73985e+07	5.21016e+07	6.50448e+07	52998914	42049261	3.71956e+07	48066265
Golgin subfamily B member 1 [OS=Homo sapiens]	7.50526e+08	8.30679e+08	981956973	8.61965e+08	9.30566e+08	1.00751e+09	305549920	295937391	300241722
pre-mRNA 3' end processing protein WDR33 [OS=Homo sapiens]	168339706	161489064	202263594	1.90648e+08	205717814	226246616	228376929	2.19177e+08	2.46744e+08
methyl-CpG-binding domain protein 3 [OS=Homo sapiens]	125282240	1.30527e+08	141692954	7.69075e+07	9.32378e+07	1.03113e+08	1.61878e+08	1.48893e+08	1.75783e+08
Adenosylhomocysteinase [OS=Homo sapiens]	688210926	7.53923e+08	787893664	7.758e+08	7.62806e+08	6.98564e+08	1215096836	1130362392	1033182437
Calcium/calmodulin-dependent protein kinase type II subunit delta [OS=Homo sapiens]	121012272	138241952	147777705	160857490	1.69905e+08	173347615	218419254	2.09509e+08	220619907
DNA-directed RNA polymerases I and III subunit RPAC1 [OS=Homo sapiens]	2.28173e+08	2.38277e+08	252468074	2.42285e+08	2.10468e+08	226212725	1.97531e+08	1.9943e+08	2.04933e+08
RNA-binding protein 14 [OS=Homo sapiens]	191266539	203252403	196869516	1.41788e+08	153923050	121258692	4056687794	173789864	4144436525
Enoyl-CoA hydratase, mitochondrial [OS=Homo sapiens]	1.05582e+08	140183587	1.62163e+08	145723480	160286455	133430169	125528595	1.10717e+08	1.26273e+08
Basigin [OS=Homo sapiens]	346753154	3.42893e+08	3.65553e+08	413281105	407808225	4.02379e+08	391015111	411020600	399991130
Coiled-coil domain-containing protein 47 [OS=Homo sapiens]	2.49258e+08	2.66855e+08	284220328	2.41334e+08	2.45214e+08	232707467	217176320	186967522	211587928
Protein SCAF8 [OS=Homo sapiens]	341970472	326217450	365270501	3.33658e+08	341101599	369187064	290182750	262498284	333675044
DNA (cytosine-5)-methyltransferase 1 [OS=Homo sapiens]	166502224	1.75298e+08	1.99827e+08	119064125	117096898	125385514	1.5915e+08	1.60973e+08	184218632
CCR4-NOT transcription complex subunit 10 [OS=Homo sapiens]	218813123	2.17663e+08	254727484	1.99521e+08	215388127	224258666	262639769	267623365	2.54651e+08
Lysine--tRNA ligase [OS=Homo sapiens]	2.37908e+08	275714097	309792984	2.35634e+08	2.34916e+08	250730325	349266126	318491969	3.63219e+08
E3 ubiquitin-protein ligase HERC2 [OS=Homo sapiens]	4.04647e+07	4.28108e+07	5.21201e+07	42233960	44439933	46650491	6.10759e+07	5.49611e+07	5.46635e+07
Hypoxia up-regulated protein 1 [OS=Homo sapiens]	2.60646e+07	3.44342e+07	37145467	41042888	47721654	40826736	77025656	5.50513e+07	77754874
Very-long-chain (3R)-3-hydroxyacyl-CoA dehydratase 3 [OS=Homo sapiens]	619265762	6.68783e+08	760362594	6.06708e+08	669255886	731453045	694811919	6.59967e+08	506414093
Programmed cell death 6-interacting protein [OS=Homo sapiens]	122192480	124174032	131086651	77050426	83275163	8.02426e+07	125203417	1.26098e+08	117353894
60S ribosomal protein L22-like 1 [OS=Homo sapiens]	4.56742e+08	4.58266e+08	4.98517e+08	5.95229e+08	622305474	590452560	1252552019	728089867	1306712072
THO complex subunit 1 [OS=Homo sapiens]	112075411	112703957	1.23936e+08	1.2859e+08	1.29352e+08	141187851	1.36375e+08	1.40887e+08	1.3112e+08
signal recognition particle receptor subunit beta [OS=Homo sapiens]	1428603564	1.43264e+09	1.45103e+09	1.28113e+09	1178970155	1182136412	1964193516	2082131439	1755106032
cold shock domain-containing protein E1 [OS=Homo sapiens]	1.04204e+08	1.08239e+08	1.06255e+08	107166014	1.01312e+08	103354453	1.56527e+08	1.9405e+08	163350339
transportin-1 [OS=Homo sapiens]	2.88418e+08	3.26735e+08	240154981	2.73032e+08	292269289	2.51385e+08	2.43463e+08	2.39875e+08	259334970
Eukaryotic initiation factor 4A-I [OS=Homo sapiens]	368990202	3.83926e+08	4.14742e+08	305053104	3.11836e+08	2.79303e+08	399242450	335111094	405289404
Isoform B of Ras GTPase-activating protein-binding protein 2 [OS=Homo sapiens]	109247266	9.95866e+07	106915118	1.00976e+08	8.08527e+07	95948389	1.14854e+08	1.03871e+08	1.0583e+08
Mitochondrial import receptor subunit TOM40 homolog [OS=Homo sapiens]	1.6949e+08	1.42091e+08	2.00984e+08	1.8024e+08	2.03491e+08	1.69986e+08	1.50452e+08	147597760	145189224
Pachytene checkpoint protein 2 homolog [OS=Homo sapiens]	172049364	187773930	202162182	228529312	2.37381e+08	2.29868e+08	280583654	285665228	275717750
60S ribosomal protein L12 [OS=Homo sapiens]	3.24793e+08	336574577	354413915	307653589	299765541	298107387	365102644	406059356	367129717
Ubiquitin-like protein 4A [OS=Homo sapiens]	706400339	731808694	767400536	7.3161e+08	759287503	707423850	765980624	795378988	762346734
Isoform 2 of Reticulon-4 [OS=Homo sapiens]	2.03688e+08	2.1479e+08	229930805	169446440	1.89709e+08	144571953	234846056	225020510	232474322
Isoform 2 of Ribonucleoprotein PTB-binding 1 [OS=Homo sapiens]	1.06513e+08	1.20238e+08	147916838	101552165	9.45938e+07	1.3112e+08	1.09281e+08	9.50515e+07	123595001
Germinal-center associated nuclear protein [OS=Homo sapiens]	1.22221e+08	1.67028e+08	1.85129e+08	1.1901e+08	1.15703e+08	126424174	170895895	1.38517e+08	1.60105e+08
General transcription factor 3C polypeptide 4 [OS=Homo sapiens]	49371931	5.62337e+07	6.75679e+07	1.09142e+08	1.16511e+08	1.23507e+08	1.0173e+08	108322133	107865472
Histone H2A type 3 [OS=Homo sapiens]	1.40692e+10	1.60357e+10	1.65947e+10	1.43602e+10	1.4531e+10	1.39416e+10	1.64966e+10	1.58359e+10	1.62312e+10
Monocarboxylate transporter 1 [OS=Homo sapiens]	1.58362e+08	1.7703e+08	1.77193e+08	191146206	1.81066e+08	160816395	199417336	171875491	1.80202e+08
Transcription intermediary factor 1-alpha [OS=Homo sapiens]	179975126	234616611	2.6603e+08	184876597	1.92304e+08	2.13572e+08	177865047	1.54347e+08	188073188
cleavage stimulation factor subunit 2 tau variant [OS=Homo sapiens]	261375906	2.72482e+08	2.78484e+08	2.66929e+08	262814091	258831391	267413082	253984768	2.64379e+08
26s proteasome non-atpase regulatory subunit 12 [OS=Homo sapiens]	148098932	180727106	174314171	1.58927e+08	1.71397e+08	1.82141e+08	1.95059e+08	1.6839e+08	1.82653e+08
Sentrin-specific protease 3 [OS=Homo sapiens]	343177165	353220506	397328198	3.21815e+08	3.48132e+08	3.22417e+08	293834392	216270629	289899146
Nuclear-interacting partner of ALK [OS=Homo sapiens]	6.11475e+07	5.65646e+07	57486601	56444304	57813703	5.6285e+07	9.12072e+07	6.76465e+07	83115772
exosome complex exonuclease RRP44 [OS=Homo sapiens]	516184564	5.3771e+08	545722868	461548145	4.56928e+08	4.61363e+08	7.5702e+08	833330358	7.35639e+08
Plasma membrane calcium-transporting ATPase 1 [OS=Homo sapiens]	50860450	5.72058e+07	6.22888e+07	4.1515e+07	4.21329e+07	4.31453e+07	51121414	5.78899e+07	51268936
Squamous cell carcinoma antigen recognized by T-cells 3 [OS=Homo sapiens]	1.98326e+08	2.15374e+08	219732968	1.42668e+08	1.48704e+08	153106495	187190639	1.94009e+08	1.94595e+08
Protein MTO1 homolog, mitochondrial [OS=Homo sapiens]	1.35444e+08	1.77678e+08	1.85713e+08	155705726	1.51582e+08	1.61723e+08	243714565	210798329	215569486
Echinoderm microtubule-associated protein-like 4 [OS=Homo sapiens]	200922007	213065937	225498164	207712682	2.03914e+08	196256927	215898492	206642832	326502915
40S ribosomal protein S10 [OS=Homo sapiens]	684898808	7.59511e+08	892366666	553901418	6.09451e+08	6.48679e+08	1026432163	7.23648e+08	9.95917e+08
Mitochondrial carrier homolog 2 [OS=Homo sapiens]	142497469	1.38637e+08	179131283	1.35024e+08	1.18707e+08	126630792	1.22072e+08	1.33201e+08	129722108
Lys-63-specific deubiquitinase BRCC36 [OS=Homo sapiens]	98673031	108231889	107167211	110814374	113978073	1.0668e+08	140524442	1.20773e+08	151927101
40S ribosomal protein S24 [OS=Homo sapiens]	2615146812	2.63734e+09	3053269133	2.39304e+09	2.56515e+09	2.56165e+09	2651387496	2590534526	2940358055
E3 ubiquitin-protein ligase BRE1B [OS=Homo sapiens]	1.38353e+08	1.31002e+08	142632225	140603343	133355085	127476564	1.57789e+08	169872400	157872261
ras-related protein Rab-1B [OS=Homo sapiens]	8.44709e+08	9.16386e+08	8.89493e+08	8.03128e+08	8.03698e+08	8.27825e+08	1.11426e+09	1.07014e+09	1.01078e+09
Tudor-interacting repair regulator protein [OS=Homo sapiens]	202808423	2.13458e+08	248057937	222374367	233828614	2.43963e+08	149623506	184320521	154187869
HIV Tat-specific factor 1 [OS=Homo sapiens]	1.16332e+08	1.17311e+08	123724371	9.94696e+07	89411968	96733100	7.48921e+07	77296953	8.24897e+07
Isoform 2 of Epimerase family protein SDR39U1 [OS=Homo sapiens]	2.72539e+08	2.77174e+08	303903378	2.60742e+08	2.73856e+08	267268070	177334964	178636391	178781342
Isoform 2 of E3 ubiquitin-protein ligase TRIP12 [OS=Homo sapiens]	5.30823e+07	54344517	8.80359e+07	5.42154e+07	5.70009e+07	71799758	7.99656e+07	7.87025e+07	7.29167e+07
zinc finger protein 24 [OS=Homo sapiens]	2.67036e+08	2.76069e+08	2.85399e+08	2.26249e+08	2.40407e+08	2.22055e+08	272618349	2.89511e+08	298568876
E3 ubiquitin-protein ligase RING2 [OS=Homo sapiens]	393178401	4.00568e+08	424146284	209979010	209137107	186606965	264382597	297777926	270237379
S-adenosylmethionine synthase isoform type-2 [OS=Homo sapiens]	2.62106e+08	2.7769e+08	2.85291e+08	241890558	2.43871e+08	250102200	444602904	428457695	418936470
Ribonuclease P protein subunit p40 [OS=Homo sapiens]	2.70782e+08	2.88724e+08	2.86318e+08	301569972	3.15373e+08	2.86833e+08	3.51366e+08	3.32858e+08	3.64344e+08
Spindle and kinetochore-associated protein 3 [OS=Homo sapiens]	115189995	1.21904e+08	121668907	7.39526e+07	79989038	6.70006e+07	38868418	3.61945e+07	46471399
phosphatidylinositol 4-phosphate 3-kinase C2 domain-containing subunit alpha [OS=Homo sapiens]	5.18506e+07	77316057	6.4377e+07	4.3828e+07	4.35388e+07	5.20113e+07	9.62225e+07	8.47958e+07	9.10439e+07
Deoxyuridine 5'-triphosphate nucleotidohydrolase, mitochondrial [OS=Homo sapiens]	386281136	336670026	381062169	376354818	387608156	400548471	431263873	494996036	424918232
Dolichyl-diphosphooligosaccharide--protein glycosyltransferase subunit STT3B [OS=Homo sapiens]	156277944	170457126	214214426	203344197	202807712	227709392	267660602	252880566	293070962
Iron-sulfur protein NUBPL [OS=Homo sapiens]	7.52579e+07	86064992	95459134	83500632	89896936	7.70903e+07	8.76492e+07	82734373	9.25273e+07
GTP-binding nuclear protein RAN [OS=Homo sapiens]	516855921	534747900	580121242	575733436	578094684	6.06833e+08	682932908	650410964	675595580
60S ribosomal protein L10A [OS=Homo sapiens]	630056174	687592932	730178011	749133263	7.61733e+08	744504989	895365812	857226822	877547811
Kinesin light chain 4 [OS=Homo sapiens]	1.22144e+08	1.17444e+08	1.22199e+08	1.01362e+08	9.90054e+07	8.41406e+07	52195105	6.49625e+07	5.35957e+07
Mitochondrial import inner membrane translocase subunit TIM44 [OS=Homo sapiens]	1.41679e+08	1.39131e+08	1.5912e+08	1.30813e+08	1.51471e+08	1.79994e+08	103169165	103144756	109709373
glutamine--tRNA ligase [OS=Homo sapiens]	255700512	262698789	270877810	363956061	387189790	210721398	500330757	532602890	532552300
Catenin alpha-1 [OS=Homo sapiens]	121545953	119152545	114339950	124661609	116842818	128645849	67616869	92050994	82737984
Legumain [OS=Homo sapiens]	152485672	161828299	194594306	162831895	193064562	1.95177e+08	5.20909e+08	503682914	558895447
39S ribosomal protein L10, mitochondrial [OS=Homo sapiens]	3.86154e+08	3.84602e+08	430499454	326805091	3.34538e+08	381636862	5.10118e+08	5.62485e+08	584208842
neuroblastoma-amplified sequence [OS=Homo sapiens]	4.37707e+07	4.71832e+07	54306638	3.68867e+07	3.83334e+07	4.55955e+07	5.29763e+07	45308918	5.44685e+07
60S ribosomal protein L27 [OS=Homo sapiens]	2301463184	2346139277	2380080356	2071556850	1.99515e+09	1983294634	2555983924	2.69649e+09	2367166858
Girdin [OS=Homo sapiens]	40798559	59765610	47357122	41120261	4.12199e+07	3.19071e+07	69544468	65998641	6.96887e+07
40S ribosomal protein S13 [OS=Homo sapiens]	9226664184	9414067780	1.01522e+10	7973892480	8081083264	8111011668	6.34222e+09	7769338580	6.17729e+09
Tyrosine-protein phosphatase non-receptor type 13 [OS=Homo sapiens]	1.69239e+08	1.73116e+08	192464167	144181515	1.30811e+08	134791086	157248553	1.47338e+08	226000224
ATP-dependent RNA helicase DDX51 [OS=Homo sapiens]	2.45196e+08	2.38716e+08	266613236	2.16789e+08	2.25785e+08	241537534	230257829	193052795	242281972
Isoform 2 of Ubiquitin-associated protein 2-like [OS=Homo sapiens]	8.11438e+07	8.75558e+07	9.73205e+07	77070610	8.74116e+07	96343846	147147618	148322317	153631221
Junction plakoglobin [OS=Homo sapiens]	176579814	175344270	196145497	191700609	197780631	190061276	254041802	236418036	246471216
Heat shock 70 kDa protein 14 [OS=Homo sapiens]	124663571	120963922	1.62942e+08	135174843	140165513	1.40633e+08	1.98542e+08	1.9458e+08	190400047
Phosphatidylinositide phosphatase SAC1 [OS=Homo sapiens]	1.3829e+08	1.56715e+08	164207345	1.38077e+08	125433177	1.32305e+08	1.94776e+08	141979789	187159486
Transcriptional regulator Kaiso [OS=Homo sapiens]	112995644	1.20898e+08	1.38008e+08	8.0276e+07	9.20992e+07	100527264	134582614	123672336	147077615
Ankycorbin [OS=Homo sapiens]	5.96247e+07	68765671	7.21125e+07	1.4095e+08	1.40981e+08	136291735	1.68257e+08	167486331	1.78155e+08
Neurofilament light polypeptide [OS=Homo sapiens]	677225894	750414580	739679170	569964859	6.57811e+08	650755831	753527369	744390259	688951347
Isoform 2 of Elongation factor 1-delta [OS=Homo sapiens]	7.49223e+07	84036660	8.9039e+07	77507646	65831223	72134484	8.34295e+07	8.40594e+07	8.62937e+07
Spartin [OS=Homo sapiens]	3.57442e+08	393525055	409401728	353290988	348627306	337750926	349633749	354195920	364950092
Endophilin-B1 [OS=Homo sapiens]	241481077	254072534	251870319	230323773	2.01201e+08	2.13489e+08	339443844	336964693	354058254
HAUS augmin-like complex subunit 3 [OS=Homo sapiens]	144453283	126713532	160024321	9.33604e+07	83589693	8.41831e+07	1.57455e+08	8.82618e+07	1.65361e+08
lanosterol synthase [OS=Homo sapiens]	163670956	1.65969e+08	1.58625e+08	1.54191e+08	1.30189e+08	174418879	1.22259e+08	1.27849e+08	128595190
Glycine--tRNA ligase [OS=Homo sapiens]	1.16532e+08	1.17639e+08	118075605	1.39423e+08	1.45691e+08	1.39056e+08	113939914	111659828	109357372
DNA polymerase alpha catalytic subunit [OS=Homo sapiens]	117832517	125918809	140819324	108920126	1.19414e+08	121255116	184975819	173718241	202856351
Isoform 2 of Chromodomain Y-like protein [OS=Homo sapiens]	38291331	3.92211e+07	51055822	4.73338e+07	5.08581e+07	59159163	76694381	7.55405e+07	74956268
Zinc finger protein ubi-d4 [OS=Homo sapiens]	172181558	203161670	207857897	2.27617e+08	206401412	1.8586e+08	1.91964e+08	2.38921e+08	188496119
La-related protein 1 [OS=Homo sapiens]	4.56305e+07	49013806	58277938	6.71629e+07	6.17712e+07	6.85248e+07	7.53041e+07	7.32163e+07	85472246
A-kinase anchor protein 13 [OS=Homo sapiens]	1.45143e+07	1.04334e+07	1.05029e+07	8334131	6.89071e+06	8.11718e+06	1.53723e+07	18278526	25675263
Guanine nucleotide-binding protein G(I)/G(S)/G(T) subunit beta-2 [OS=Homo sapiens]	2.43051e+08	273618103	314828123	2.25285e+08	230441245	2.66473e+08	2.69852e+08	239528982	230422879
Splicing factor 3B subunit 5 [OS=Homo sapiens]	3.31565e+08	3.09851e+08	3.12814e+08	3.08171e+08	2.85405e+08	2.64577e+08	4.62694e+08	4.21751e+08	471635483
serine/threonine-protein kinase B-raf [OS=Homo sapiens]	1.61888e+08	167788572	1.71162e+08	2.73526e+08	277548804	2.65121e+08	348353355	2.17467e+08	3.29371e+08
Kinesin-like protein KIF14 [OS=Homo sapiens]	1768268692	1806850989	2116352662	1.72531e+09	1725890807	1.81422e+09	2.70006e+09	2640843822	2803675349
60S ribosomal protein L28 [OS=Homo sapiens]	3533851828	3.8245e+09	4.31482e+09	1.84059e+09	1892868536	1.74059e+09	4.36582e+09	4.04287e+09	4.24466e+09
Torsin-1B [OS=Homo sapiens]	1.35186e+08	130646748	166610704	1.21684e+08	1.44603e+08	1.34839e+08	2.16908e+08	209843814	237034984
Ubiquitin carboxyl-terminal hydrolase 24 [OS=Homo sapiens]	5.43468e+07	5.08972e+07	5.29011e+07	5.7005e+07	5.62792e+07	5.08346e+07	4.77451e+07	59729780	6.64837e+07
histone acetyltransferase type B catalytic subunit [OS=Homo sapiens]	1.43929e+08	1.54032e+08	1.66756e+08	1.5753e+08	1.48511e+08	173891552	1.64108e+08	143493786	176187295
Protein SET [OS=Homo sapiens]	1.27153e+08	119821969	131966725	106914063	121164558	124847410	95081684	97960240	92150312
Bcl-2-like protein 13 [OS=Homo sapiens]	4.38144e+07	5.12046e+07	34799878	4.60985e+07	25050446	35330348	68183112	5.08664e+07	6.2238e+07
Small glutamine-rich tetratricopeptide repeat-containing protein alpha [OS=Homo sapiens]	6.06008e+07	6.38454e+07	69162171	6.36845e+07	6.48739e+07	62180871	194815768	170133164	182907634
Zinc finger ZZ-type and EF-hand domain-containing protein 1 [OS=Homo sapiens]	1.34675e+07	1.53525e+07	1.35851e+07	3.38536e+07	33736705	2.43666e+07	7.25581e+07	7.21319e+07	61442165
Mitochondrial import receptor subunit TOM22 homolog [OS=Homo sapiens]	124227801	125158895	179077884	228569895	2.67486e+08	258926136	240961711	227958118	182678969
Succinate--CoA ligase [ADP/GDP-forming] subunit alpha, mitochondrial [OS=Homo sapiens]	3.58295e+08	363291821	4.01215e+08	3.12399e+08	326918182	360754186	494521234	454463316	5.11395e+08
ribose-phosphate pyrophosphokinase 1 [OS=Homo sapiens]	2.82684e+08	3.05115e+08	3.25959e+08	291387939	2.85105e+08	2.78262e+08	575431364	479082776	609660992
Sentrin-specific protease 1 [OS=Homo sapiens]	112280935	114134654	120464096	121250610	109731274	117200070	1.59649e+08	186977783	1.50348e+08
chromobox protein homolog 3 [OS=Homo sapiens]	256223730	257065397	282127178	258782893	259673474	238571122	134893683	135772877	147326382
Isoform 2 of Cullin-4B [OS=Homo sapiens]	1.22562e+08	125502278	1.39416e+08	1.06438e+08	1.21405e+08	1.1922e+08	1.40971e+08	1.35166e+08	1.60633e+08
choline-phosphate cytidylyltransferase A [OS=Homo sapiens]	2.3677e+08	2.41139e+08	2.80411e+08	385875029	4.06328e+08	3.51695e+08	207895646	217663948	207830254
Nucleolar GTP-binding protein 1 [OS=Homo sapiens]	8.7197e+07	9.90559e+07	9.87977e+07	82594802	89934030	92515302	107265744	102866654	101728665
Eukaryotic translation initiation factor 3 subunit M [OS=Homo sapiens]	3.93948e+07	2.43691e+07	5.49114e+07	4.3101e+07	5.54737e+07	5.36609e+07	5.31519e+07	56281831	7.13899e+07
cullin-associated nedd8-dissociated protein 1 [OS=Homo sapiens]	2.31347e+08	234501890	243128787	2.91729e+08	3.06454e+08	2.57175e+08	4.959e+08	5.06709e+08	463192828
IQ motif and SEC7 domain-containing protein 1 [OS=Homo sapiens]	6.53187e+07	71135773	6.54226e+07	6.14076e+07	6.3155e+07	7.22715e+07	108517948	107364384	8.81101e+07
alpha-internexin [OS=Homo sapiens]	6.19642e+08	713832013	6.94396e+08	555034771	536743490	5.48347e+08	7.70941e+08	7.74052e+08	7.38862e+08
cell division cycle protein 27 homolog [OS=Homo sapiens]	9.14018e+07	9.54475e+07	123152429	96593570	9.69869e+07	1.13425e+08	162441179	1.56992e+08	1.5178e+08
Importin subunit alpha-7 [OS=Homo sapiens]	113907483	1.21583e+08	1.31319e+08	9.64598e+07	1.02357e+08	1.14115e+08	1.53344e+08	1.62584e+08	1.5031e+08
Serine/threonine-protein kinase greatwall [OS=Homo sapiens]	5.54772e+07	6.38329e+07	8.5091e+07	4.53787e+07	5.26983e+07	61677336	1.26147e+08	115991081	156927109
Oxysterol-binding protein 1 [OS=Homo sapiens]	89753154	113634916	121602306	86366449	96006765	78106746	1.48352e+08	171491529	143049242
regulation of nuclear pre-mRNA domain-containing protein 1B [OS=Homo sapiens]	5.70185e+07	5.61099e+07	8.10872e+07	4.79922e+07	61167465	65109377	5.01517e+07	5.31638e+07	5.92864e+07
C-1-tetrahydrofolate synthase, cytoplasmic [OS=Homo sapiens]	1.54793e+08	1.73582e+08	191855964	332335031	1.43528e+08	1.50432e+08	150607568	157191479	167193166
RNA-binding protein pno1 [OS=Homo sapiens]	6.44314e+07	6.43935e+07	83019033	7.29168e+07	77382850	7.69255e+07	6.91357e+07	6.9739e+07	77742600
SRA stem-loop-interacting RNA-binding protein, mitochondrial [OS=Homo sapiens]	3.44313e+08	353807351	387562136	281807348	252632912	292630755	234988956	244091087	233906223
pantothenate kinase 4 [OS=Homo sapiens]	7.27962e+07	7.52988e+07	82491630	8.12946e+07	81756448	84174995	122937525	111568431	134573067
PH-interacting protein [OS=Homo sapiens]	8.39321e+07	7.04735e+07	8.73739e+07	5.45469e+07	1.04396e+08	69385118	9.05018e+07	50442045	9.21323e+07
Intraflagellar transport protein 140 homolog [OS=Homo sapiens]	1.49054e+08	158382716	169412032	1.51044e+08	158527518	1.51789e+08	1.86306e+08	1.85658e+08	215152636
Ribosomal RNA processing protein 1 homolog B [OS=Homo sapiens]	82776033	85396912	8.34971e+07	63192794	67739144	6.57527e+07	6.96209e+07	6.9536e+07	6.4061e+07
Tuberin [OS=Homo sapiens]	27821708	3.13232e+07	33767588	46939558	4.15073e+07	4.16344e+07	81420782	76196186	7.06068e+07
Kinesin-like protein KIF20B [OS=Homo sapiens]	7.38113e+07	7.27373e+07	87205847	65066030	7.41717e+07	76144695	88981127	84242986	9.78211e+07
Splicing factor 3b subunit 4 [OS=Homo sapiens]	279306940	290874300	296012692	284867445	284892697	279866805	343415430	310589924	333522939
Rac GTPase-activating protein 1 [OS=Homo sapiens]	1.40472e+08	1.44232e+08	1.58288e+08	1.73664e+08	1.95652e+08	180077314	2.28596e+08	269860687	231851776
Cyclin-G-associated kinase [OS=Homo sapiens]	147714795	133896947	160426639	1.18347e+08	140553133	1.31882e+08	5.12787e+07	55690029	63433152
peptidyl-prolyl cis-trans isomerase FKBP8 [OS=Homo sapiens]	121069841	126062328	1.41033e+08	1.13158e+08	118629633	129580128	118386285	116672051	1.17429e+08
Calcium/calmodulin-dependent protein kinase type II subunit gamma [OS=Homo sapiens]	92679620	101211563	114757466	122223101	132556559	146902523	1.80163e+08	1.64505e+08	1.77515e+08
lanosterol 14-alpha demethylase [OS=Homo sapiens]	1.34112e+08	1.35164e+08	1.47851e+08	1.55743e+08	169788899	160950809	145333050	131835362	150922913
Leucine-rich repeat-containing protein 40 [OS=Homo sapiens]	177241424	1.9598e+08	2.11458e+08	9.10534e+08	950880603	1041472987	2.06743e+08	199585752	2.20438e+08
Rab-like protein 6 [OS=Homo sapiens]	124103012	1.25941e+08	141527578	110867942	105531789	118774972	87707495	79464766	99758238
Fidgetin-like protein 1 [OS=Homo sapiens]	82093850	8.45994e+07	8.56562e+07	1.45358e+08	152616527	1.5282e+08	8.07346e+07	1.07133e+08	77505058
heterogeneous nuclear ribonucleoprotein r [OS=Homo sapiens]	2.01596e+08	2.13457e+08	2.22886e+08	132058028	1.35124e+08	1.39699e+08	144260628	138733922	1.43543e+08
GRIP1-associated protein 1 [OS=Homo sapiens]	3.76889e+08	3.73983e+08	3.67515e+08	320252031	3.26625e+08	3.41254e+08	6.46602e+08	561548986	632868166
Gamma-tubulin complex component 2 [OS=Homo sapiens]	4.44614e+07	4.8095e+07	7.01687e+07	43701241	42389472	49677714	7.36758e+07	67710901	7.82449e+07
zinc finger protein 644 [OS=Homo sapiens]	52691013	6.49527e+07	7.47485e+07	3.37455e+07	3.59026e+07	33814785	84375201	9.00437e+07	9.16002e+07
pentatricopeptide repeat domain-containing protein 3, mitochondrial [OS=Homo sapiens]	116287720	1.23551e+08	135971495	9.64392e+07	100745517	97287387	90438105	83804310	94250688
Mitochondrial import inner membrane translocase subunit TIM50 [OS=Homo sapiens]	116506335	122352427	147653168	124358301	148346188	147960075	150871558	144933023	147941583
Pre-mRNA-splicing factor SLU7 [OS=Homo sapiens]	1.09554e+08	1.06579e+08	113250762	7.01483e+07	52303857	5.27938e+07	110112395	1.13951e+08	125576516
Membrane-associated progesterone receptor component 2 [OS=Homo sapiens]	276809653	2.93292e+08	306919314	2125237365	2092648977	2.2587e+09	3.23674e+08	307526872	294113654
Cyclin-dependent kinase 1 [OS=Homo sapiens]	4.91931e+08	5.13899e+08	5.184e+08	516993306	498272004	4.70388e+08	7.93833e+08	562764584	781265571
poly(U)-binding-splicing factor PUF60 [OS=Homo sapiens]	65224230	69639268	85966650	48270914	51849448	4.86404e+07	61497969	5.20556e+07	60852902
nuclear pore complex protein Nup85 [OS=Homo sapiens]	49549146	7.34175e+07	7.4401e+07	3.86904e+07	41859374	47607925	9.43139e+07	8.87673e+07	84846316
Cleavage stimulation factor subunit 1 [OS=Homo sapiens]	120026909	112521030	136349256	1.06393e+08	107425032	1.10261e+08	106865051	100521856	122563120
activator of 90 kDa heat shock protein ATPase homolog 1 [OS=Homo sapiens]	2.68112e+08	319785883	358891240	305280763	3.34761e+08	2.83123e+08	342084092	325485948	349704763
Isoform 4 of Inhibitor of nuclear factor kappa-B kinase-interacting protein [OS=Homo sapiens]	356065208	371430799	376352158	3.18043e+08	299965799	296318620	291387176	283135628	300504006
protein AF1q [OS=Homo sapiens]	68164819	74112503	97675895	7.88693e+07	82538167	8.31405e+07	103300727	1.00081e+08	124195239
adenylyl cyclase-associated protein 1 [OS=Homo sapiens]	126615810	128866091	142878094	106332381	119882769	1.02578e+08	207552932	1.41377e+08	208966596
DNA-directed RNA polymerase III subunit RPC4 [OS=Homo sapiens]	164859415	1.82635e+08	1.90361e+08	144982273	149405250	156468036	2.11207e+08	224642580	227214081
Ferrochelatase, mitochondrial [OS=Homo sapiens]	2.50736e+08	244784694	2.79775e+08	265113505	260727470	263288501	223511476	1.16259e+09	2.24794e+08
Mitotic checkpoint protein BUB3 [OS=Homo sapiens]	187515377	196368412	231151752	1.305e+08	1.18368e+08	119825239	180182660	141615903	172137124
HMG domain-containing protein 4 [OS=Homo sapiens]	65911086	82528657	73118499	77135189	85002264	102978853	123529691	121368207	111259156
Isoform 2 of LisH domain and HEAT repeat-containing protein KIAA1468 [OS=Homo sapiens]	4.94228e+07	4.37675e+07	5.31375e+07	4.62012e+07	50811401	52572811	5.43668e+07	54637427	5.95082e+07
Regulator of microtubule dynamics protein 3 [OS=Homo sapiens]	7.23773e+07	6.35659e+07	86599103	80960921	109069538	97140819	78578640	58328374	69539722
60S ribosomal protein L30 [OS=Homo sapiens]	355242314	345164522	428923234	340584720	379199694	373278196	457189808	436736778	453584944
F-actin-capping protein subunit alpha-2 [OS=Homo sapiens]	273761739	2.84532e+08	3.64729e+08	311691845	3.34728e+08	3.10072e+08	357334432	347897682	311147244
Microtubule-associated protein RP/EB family member 1 [OS=Homo sapiens]	1.54761e+08	161674091	173064692	155072812	150449766	145536967	170643534	168716549	169022755
Very-long-chain 3-oxoacyl-CoA reductase [OS=Homo sapiens]	2.00065e+08	2.20466e+08	262687486	198813277	222530898	216299308	292653548	265332715	313094817
60S ribosomal protein L13a [OS=Homo sapiens]	3.13731e+09	3.31173e+09	3580736106	3080209172	3.21849e+09	3.2263e+09	3.21581e+09	3.09347e+09	3338000103
Regulation of nuclear pre-mRNA domain-containing protein 1A [OS=Homo sapiens]	104372775	103314488	122157832	76083863	85161155	90689645	100324434	86659393	111222448
60S acidic ribosomal protein P1 [OS=Homo sapiens]	4.35768e+08	473321370	574045832	405706226	457479888	482233254	627183486	558179342	699756080
Brain-specific angiogenesis inhibitor 1-associated protein 2 [OS=Homo sapiens]	1.12111e+08	1.0955e+08	1.15598e+08	1.18243e+08	1.20476e+08	120272169	1.12467e+08	123784974	1.09136e+08
60S ribosomal protein L19 [OS=Homo sapiens]	6.55729e+08	6.716e+08	6.9111e+08	528516444	512704048	498525014	5.68607e+08	5.7719e+08	5.39732e+08
protein transport protein Sec23A [OS=Homo sapiens]	4.66311e+07	6.64775e+07	5.94148e+07	4.37794e+07	4.98123e+07	4.00566e+07	119946418	8.11047e+07	90765669
Signal recognition particle 14 kDa protein [OS=Homo sapiens]	747178594	858777674	1037557349	880078481	1004373796	1070500673	814195214	5.61003e+08	772547109
E3 ubiquitin-protein ligase HECTD3 [OS=Homo sapiens]	5.94277e+07	6.11934e+07	70977639	4.66122e+07	6.52063e+07	62635173	99582379	9.192e+07	96724431
FAD-dependent oxidoreductase domain-containing protein 2 [OS=Homo sapiens]	4.83497e+07	51826831	6.13125e+07	4.70521e+07	52694520	5.06064e+07	82974154	90473139	113646017
MHC class II regulatory factor RFX1 [OS=Homo sapiens]	4.12668e+07	4.72189e+07	55789537	3.3437e+07	3.41062e+07	3.23943e+07	4.87051e+07	4.16634e+07	5.00813e+07
Heat shock 70 kDa protein 4 [OS=Homo sapiens]	1.0578e+08	137674656	1.47251e+08	1.07795e+08	120063511	1.11127e+08	118556600	110083052	1.03584e+08
AT-rich interactive domain-containing protein 2 [OS=Homo sapiens]	1.02518e+08	1.02767e+08	1.17676e+08	1.04047e+08	101346891	100849830	9.43807e+07	1.1732e+08	1.11603e+08
Isoform 3 of Phosphatidate cytidylyltransferase, mitochondrial [OS=Homo sapiens]	9.58302e+07	97733709	103025221	8.50124e+07	92406637	8.3871e+07	96991112	88553832	7.953e+07
14-3-3 protein sigma [OS=Homo sapiens]	1.30443e+10	1.30096e+10	1.48847e+10	2.03202e+11	2.08189e+11	2.12401e+11	326397189836	3.16568e+11	3.32861e+11
Kinetochore-associated protein DSN1 homolog [OS=Homo sapiens]	159510992	1.37851e+08	144855322	1.322e+08	126746926	127417081	213841071	196857512	183172643
WD repeat-containing protein 37 [OS=Homo sapiens]	73938629	66176177	81609043	7.68941e+07	8.62691e+07	77652552	150237477	142715980	168085927
Conserved oligomeric Golgi complex subunit 3 [OS=Homo sapiens]	4.00833e+07	2.95495e+07	47758199	9.01429e+07	8.38257e+07	7.02926e+07	80059053	7.69641e+07	8.17828e+07
structural maintenance of chromosomes protein 6 [OS=Homo sapiens]	5.15034e+07	5.18286e+07	6.32744e+07	3.87807e+07	3.93287e+07	4.34795e+07	4.10433e+07	4.02036e+07	4.45637e+07
ATP synthase subunit d, mitochondrial [OS=Homo sapiens]	217474380	223909529	245518182	184488241	209349154	210446946	201846659	215768343	2.0419e+08
2-oxoisovalerate dehydrogenase subunit beta, mitochondrial [OS=Homo sapiens]	9.74953e+07	1.06782e+08	1.44697e+08	1.00447e+08	1.23526e+08	5.27712e+07	186569701	1.5115e+08	1.6404e+08
AP-2 complex subunit alpha-1 [OS=Homo sapiens]	52049110	6.98049e+07	80547928	80383609	8.00496e+07	8.22841e+07	1.05798e+08	107191253	105420913
Serine/threonine-protein kinase Nek9 [OS=Homo sapiens]	137240957	147938053	159034282	140307145	155119265	142652502	167443443	163839329	158303471
Centromere protein H [OS=Homo sapiens]	454022126	476093331	468433485	408155851	448473518	393882460	277631281	251581220	252566455
Ras-related protein Rab-11B [OS=Homo sapiens]	6.18565e+08	6.16736e+08	616776137	5.0728e+08	4.92025e+08	482585438	484342743	337391074	469030182
DNA polymerase epsilon catalytic subunit A [OS=Homo sapiens]	6.67795e+07	70891270	7.65611e+07	5.06527e+07	5.98662e+07	57700280	3.51764e+07	31175201	2.63343e+07
Glycogen phosphorylase, liver form [OS=Homo sapiens]	6.76871e+07	60511724	6.86403e+07	3.20485e+07	3.41808e+07	3.99375e+07	48893581	47719677	6.28894e+07
Superkiller viralicidic activity 2-like 2 [OS=Homo sapiens]	1.06227e+08	1.12886e+08	133477748	113465473	115885842	117745978	144665011	100148229	147472204
Non-structural maintenance of chromosomes element 4 homolog A [OS=Homo sapiens]	32425225	34805408	41641825	5.64859e+07	6.47541e+07	6.72606e+07	5.84195e+07	59726931	7.27856e+07
ribose-phosphate pyrophosphokinase 2 [OS=Homo sapiens]	1.92293e+08	2.03701e+08	2.13815e+08	2.06105e+08	2.02335e+08	1.85632e+08	403122058	309648284	436609812
Rab3 GTPase-activating protein non-catalytic subunit [OS=Homo sapiens]	99160487	1.02881e+08	108135847	95996262	8.76342e+07	95246348	102074198	8.70651e+07	89845746
Histone H2A.V [OS=Homo sapiens]	1.25785e+10	1.41714e+10	1.45003e+10	1.27213e+10	1.25651e+10	1.16505e+10	1.47995e+10	1.37026e+10	1.38442e+10
Pericentrin [OS=Homo sapiens]	7.56983e+07	77915917	79363465	9.62931e+07	9.08027e+07	9.55632e+07	1.10964e+08	97105633	95106938
Cytosolic Fe-S cluster assembly factor NUBP2 [OS=Homo sapiens]	123820670	1.09367e+08	166001634	1.14276e+08	129541543	1.35837e+08	203770434	1.56581e+08	1.31877e+08
Nucleolin [OS=Homo sapiens]	122823331	125540899	133275915	1.55663e+08	1.61753e+08	1.26794e+08	152227900	94675421	146659627
Transcription factor 25 [OS=Homo sapiens]	154544820	1.39399e+08	1.56646e+08	152554654	1.8011e+08	1.80519e+08	201382527	229455748	203278475
E1A-binding protein p400 [OS=Homo sapiens]	2.69638e+07	26084298	30149452	3.27521e+07	3.49158e+07	31583139	3.06447e+07	2.65066e+07	30614300
ATPase family AAA domain-containing protein 2 [OS=Homo sapiens]	4.83767e+07	4.84314e+07	6.07708e+07	4.71532e+07	4.20054e+07	4.57052e+07	58340310	6.45613e+07	77161995
Pinin [OS=Homo sapiens]	248895662	252920497	287115782	172876623	170381535	177052000	231323451	285844473	260159446
methionine synthase [OS=Homo sapiens]	93223503	9.24894e+07	1.12922e+08	84866713	9.3286e+07	96542926	1.10936e+08	1.14516e+08	1.15875e+08
neuroguidin [OS=Homo sapiens]	140411133	148336964	159905634	137492796	1.41514e+08	127967061	181978679	183525660	1.79481e+08
Intraflagellar transport protein 57 homolog [OS=Homo sapiens]	50125398	46898727	61383786	61296145	6.44756e+07	7.55615e+07	72858502	64490909	77670553
Paraspeckle component 1 [OS=Homo sapiens]	1.43031e+08	148504180	151929183	250529920	216826792	213820600	1.23251e+08	1.2058e+08	1.12215e+08
40S ribosomal protein S7 [OS=Homo sapiens]	7.9022e+08	801813963	898772355	7.03505e+08	7.58849e+08	804422159	881778656	7.7255e+08	812953978
Cytochrome c oxidase subunit 5A, mitochondrial [OS=Homo sapiens]	291063917	2.91979e+08	3.2316e+08	261740547	268342858	268601526	267506877	260654848	284193872
Ras-related protein Rab-5C [OS=Homo sapiens]	380912548	422660310	390490480	4.05336e+08	3.60502e+08	3.66967e+08	4.89738e+08	4.77647e+08	4.46349e+08
60S ribosomal protein L15 [OS=Homo sapiens]	1124504995	1208012884	1.29151e+09	1076094248	1109172146	1078840904	1259435894	1.28902e+09	1314509480
Atypical kinase COQ8A, mitochondrial [OS=Homo sapiens]	187582293	2.01558e+08	235124750	1.55998e+08	169967069	206294679	2.27388e+08	2.31989e+08	181653210
Transcriptional activator protein Pur-alpha [OS=Homo sapiens]	8.87236e+07	9.54822e+07	1.00321e+08	46921209	3.9548e+07	39784806	57549760	5.19423e+07	5.58614e+07
Pleiotropic regulator 1 [OS=Homo sapiens]	132930559	144425362	151500306	128738269	163953538	178967912	177842225	2.0842e+08	169608906
SWI/SNF-related matrix-associated actin-dependent regulator of chromatin subfamily A containing DEAD/H box 1 [OS=Homo sapiens]	5.5295e+07	6.13484e+07	7.24587e+07	5.87617e+07	6.99554e+07	59626080	6.46415e+07	63174066	7.31458e+07
Melanoma-associated antigen D1 [OS=Homo sapiens]	218469096	234135513	246242051	224042977	219619774	209552253	289315110	257224117	266193371
Unconventional myosin-XVIIIa [OS=Homo sapiens]	3.04908e+07	3.23789e+07	2.97183e+07	27862556	2.67295e+07	2.98978e+07	2.58874e+07	2.76244e+07	25705971
60S ribosomal protein L8 [OS=Homo sapiens]	683603147	782870683	859811341	634470369	707833948	650746401	749826723	721164468	712980923
eukaryotic translation initiation factor 2 subunit 3 [OS=Homo sapiens]	1.22006e+08	1.21135e+08	1.2543e+08	1.4709e+08	1.41508e+08	1.4106e+08	1.96138e+08	165410695	184550091
WD repeat-containing protein 61 [OS=Homo sapiens]	1.30203e+08	106687994	109724414	168988251	179876938	1.70188e+08	192944640	2.00985e+08	2.14579e+08
DNA-directed RNA polymerase, mitochondrial [OS=Homo sapiens]	55571363	4.9065e+07	62673593	4.07458e+07	4.32947e+07	43012665	61245697	60543672	6.36237e+07
Intraflagellar transport protein 172 homolog [OS=Homo sapiens]	36286887	3.10394e+07	3.66615e+07	33924316	3.39684e+07	3.17355e+07	40127590	32328964	32534948
Negative elongation factor A [OS=Homo sapiens]	1.27119e+08	1.30141e+08	1.43489e+08	82857119	8.87645e+07	110897437	82364088	6.94167e+07	6.5821e+07
putative ATP-dependent RNA helicase DHX57 [OS=Homo sapiens]	15646062	1.70466e+07	2.13382e+07	45527722	49189114	4.2377e+07	5.10777e+07	5.55551e+07	6.82079e+07
Protein ERGIC-53 [OS=Homo sapiens]	2.98164e+08	293941102	3.07276e+08	2.94152e+08	284889742	293739405	3.60697e+08	287935425	371534050
Probable ATP-dependent RNA helicase DHX37 [OS=Homo sapiens]	1.52892e+07	2.49486e+07	29083438	2.90357e+07	3.91477e+07	41802205	6.5081e+07	4.2419e+07	3.6879e+07
Cytochrome c oxidase subunit 4 isoform 1, mitochondrial [OS=Homo sapiens]	6.40069e+08	6.92623e+08	6.9072e+08	6.88114e+08	6.79723e+08	6.72769e+08	6.00583e+08	583127600	5.99186e+08
Fatty aldehyde dehydrogenase [OS=Homo sapiens]	1.0632e+08	1.07293e+08	1.13091e+08	1.0224e+08	9.3135e+07	9.78186e+07	1.00672e+08	8.58468e+07	106246416
Activating signal cointegrator 1 complex subunit 2 [OS=Homo sapiens]	198969967	202688816	211607261	1.88594e+08	1.93901e+08	195888468	300625127	2.67929e+08	2.46349e+08
Acetyl-CoA acetyltransferase, mitochondrial [OS=Homo sapiens]	163558015	161418565	172978048	1.54908e+08	1.61452e+08	1.44998e+08	182157404	160411160	181945337
ER degradation-enhancing alpha-mannosidase-like protein 3 [OS=Homo sapiens]	69390855	61257033	8.22481e+07	5.47854e+07	59691039	56540921	80479124	68898635	69852609
39S ribosomal protein L3, mitochondrial [OS=Homo sapiens]	190161375	205598974	215746410	202236260	208816980	204282068	273214492	281467431	289389518
tRNA (uracil-5-)-methyltransferase homolog A [OS=Homo sapiens]	7.5059e+08	7.64574e+08	7.60296e+08	6.48836e+08	672526574	6.606e+08	930939582	9.20886e+08	8.33925e+08
Isoform 2 of Protein FMC1 homolog [OS=Homo sapiens]	2.99361e+08	2.89946e+08	3.09353e+08	248228849	2.37321e+08	249794751	272120716	91935476	275982312
Golgi resident protein GCP60 [OS=Homo sapiens]	63185306	57788353	8.96023e+07	67264415	7.06813e+07	6.91028e+07	4.34087e+07	3.05445e+07	4.46081e+07
Electron transfer flavoprotein-ubiquinone oxidoreductase, mitochondrial [OS=Homo sapiens]	8.22508e+07	9.13051e+07	9.23055e+07	7.78746e+07	82413946	84261048	9.03799e+07	7.65154e+07	7.82139e+07
Extended synaptotagmin-2 [OS=Homo sapiens]	5.27469e+07	57576707	65783013	66762836	57757516	6.28809e+07	9.10695e+07	58083879	53829569
Ataxin-10 [OS=Homo sapiens]	1.44895e+08	156116613	180399771	155879973	155220719	1.62262e+08	2.00535e+08	1.94552e+08	2.00281e+08
General transcription factor IIF subunit 2 [OS=Homo sapiens]	4.53458e+07	63628245	63084763	61027460	49772557	59929852	76242601	81616676	69925344
39S ribosomal protein L50, mitochondrial [OS=Homo sapiens]	7.11001e+07	8.13772e+07	8.58906e+07	1.07546e+08	1.0958e+08	100563997	112445244	9.9009e+07	1.81838e+08
Conserved oligomeric Golgi complex subunit 8 [OS=Homo sapiens]	31370849	31332325	40061346	2.899e+07	3.63227e+07	3.42281e+07	81516887	7.9612e+07	8.19637e+07
Aladin [OS=Homo sapiens]	206465018	211112072	207468036	199920324	213423243	200724435	260769735	269733455	249669945
Cleavage and polyadenylation specificity factor subunit 5 [OS=Homo sapiens]	131827137	67953660	82153804	62552409	69624603	84295459	66721419	76650224	71136032
AT-rich interactive domain-containing protein 3B [OS=Homo sapiens]	66481467	5.94073e+07	70309337	50423342	51330958	59432712	5.35547e+07	55994297	62178216
PAX-interacting protein 1 [OS=Homo sapiens]	1.3959e+08	1.45966e+08	1.58968e+08	112456903	1.22543e+08	125845478	175704813	1.51159e+08	107830619
Nuclear receptor corepressor 1 [OS=Homo sapiens]	5.07448e+07	5.50285e+07	6.79276e+07	6.18249e+07	6.15825e+07	7.05695e+07	123043468	90543621	128789964
telomere length regulation protein TEL2 homolog [OS=Homo sapiens]	112065701	1.21244e+08	144079707	106137541	1.01698e+08	1.08089e+08	1.37979e+08	150538837	141768499
alanine--tRNA ligase, mitochondrial [OS=Homo sapiens]	6.88225e+07	62911975	73529247	5.45477e+07	6.23118e+07	56184769	4.52946e+07	3.73216e+07	45327932
YEATS domain-containing protein 2 [OS=Homo sapiens]	49388804	50031467	56146299	4.42135e+07	4.50986e+07	46536154	4.32238e+07	41813428	42962534
Kinetochore-associated protein NSL1 homolog [OS=Homo sapiens]	6.00971e+07	81489509	67717508	6.37685e+07	6.08149e+07	6.43646e+07	148915223	131442723	145522719
26S proteasome non-ATPase regulatory subunit 6 [OS=Homo sapiens]	103113645	9.62973e+07	118909079	9.89543e+07	113878452	128152209	153684472	1.2924e+08	1.50871e+08
39S ribosomal protein L44, mitochondrial [OS=Homo sapiens]	1.08665e+08	8.90859e+07	9.75735e+07	7.79208e+07	7.97091e+07	80651224	90787995	8.87713e+07	77965689
glucose-6-phosphate isomerase [OS=Homo sapiens]	161412818	134238242	169408685	117683973	132005294	131019860	193218978	189913426	189535687
Bromodomain adjacent to zinc finger domain protein 1A [OS=Homo sapiens]	100853269	120189511	1.4571e+08	9.609e+07	9.5241e+07	1.10479e+08	122282315	113836542	1.22491e+08
Cullin-1 [OS=Homo sapiens]	44411937	43784652	57416057	41028339	4.84604e+07	44810661	55027636	50817921	65677670
OTU domain-containing protein 4 [OS=Homo sapiens]	5.43481e+07	69849627	86233894	6.08506e+07	59716458	6.03247e+07	77011423	82268119	83849442
Single-stranded DNA-binding protein 3 [OS=Homo sapiens]	1.19699e+08	156761210	198467432	1.2996e+08	130646333	1.39554e+08	33401253	2.59547e+07	45508619
Protein TBRG4 [OS=Homo sapiens]	5.41852e+07	6.1085e+07	7.50707e+07	59365265	7.04519e+07	7.36256e+07	77613579	64355249	78910758
aminoacyl tRNA synthase complex-interacting multifunctional protein 2 [OS=Homo sapiens]	186875533	175734249	1.88706e+08	217371186	226530492	231337054	327366796	319483632	362965504
protein quaking [OS=Homo sapiens]	246093986	2.53438e+08	277855235	2.07093e+08	216798603	1.61929e+08	222626897	214444006	2.23905e+08
Cyclin-dependent kinase 13 [OS=Homo sapiens]	370862970	382761414	381457342	350973483	347315110	3.48237e+08	4.16199e+08	4.20658e+08	370788520
ATPase family AAA domain-containing protein 5 [OS=Homo sapiens]	43211563	7.29237e+07	7.06543e+07	1.00851e+08	1.27158e+08	1.22745e+08	1.18873e+08	1.14405e+08	1.18304e+08
caax prenyl protease 1 homolog [OS=Homo sapiens]	107463850	105733959	1.28488e+08	1.19608e+08	124859464	1.38674e+08	1.59546e+08	154098555	155440945
mRNA-decapping enzyme 1A [OS=Homo sapiens]	2.42585e+07	1.9895e+07	3.10135e+07	3.22456e+07	3.83358e+07	2.94597e+07	4.45228e+07	4.42319e+07	36946061
Pumilio homolog 1 [OS=Homo sapiens]	2.10192e+08	206988268	223452166	7.96569e+08	714476894	668055738	445740370	2.44838e+08	376392616
Serine/threonine-protein kinase MRCK alpha [OS=Homo sapiens]	5.08058e+07	4.62408e+07	48122407	4.62629e+07	4.60158e+07	49680434	57386126	6.38524e+07	5.88854e+07
Elongin-B [OS=Homo sapiens]	756492177	904159095	919125665	807970972	858105941	842133599	586788876	528512240	511281670
Kinetochore protein Spc25 [OS=Homo sapiens]	128782403	137912472	164012466	9.78177e+07	1.08414e+08	119818505	139266355	138890453	146798894
Protein PML [OS=Homo sapiens]	188416601	1.99808e+08	208984327	182419556	174460050	159249264	179623009	1.86044e+08	172538747
Cleavage and polyadenylation specificity factor subunit 3 [OS=Homo sapiens]	179823160	175374362	201990813	160774526	160220575	165445916	166479028	164338774	183357806
Transcriptional repressor p66-alpha [OS=Homo sapiens]	1.36181e+08	154457016	180793239	130513874	134771025	124844345	133510152	127760782	146706840
60S ribosomal protein L27a [OS=Homo sapiens]	4744325052	4955329339	5173409472	4216443919	4.23748e+09	4370260525	5298620309	5087743980	4939620312
Inverted formin-2 [OS=Homo sapiens]	138548940	130847533	151043159	1.12471e+08	1.28067e+08	1.7659e+08	317988402	237005800	360448106
Beta-actin-like protein 2 [OS=Homo sapiens]	4.58603e+09	4.8291e+09	5.10715e+09	4.63789e+09	4.69973e+09	4.78062e+09	6.86784e+09	6.92721e+09	6.93267e+09
von Willebrand factor A domain-containing protein 8 [OS=Homo sapiens]	8.28953e+07	8.83258e+07	9.21045e+07	8.40185e+07	8.63624e+07	9.80455e+07	113635582	110418538	1.02014e+08
Nucleolar complex protein 2 homolog [OS=Homo sapiens]	180905298	188641336	212263861	1.86524e+08	169112624	179581765	182266443	182662506	194848116
eukaryotic translation initiation factor 4E type 2 [OS=Homo sapiens]	8.69434e+07	90959265	1.01801e+08	8.90013e+07	7.94246e+07	9.36268e+07	126923705	1.27319e+08	1.38327e+08
39S ribosomal protein L17, mitochondrial [OS=Homo sapiens]	4.58337e+07	4.71987e+07	57708696	4.53326e+07	48528657	48978325	6.15292e+07	5.9701e+07	64077853
Glucose-induced degradation protein 8 homolog [OS=Homo sapiens]	21370649	2.04651e+07	2.36426e+07	2.33895e+07	2.5628e+07	28866562	28871285	1.91806e+07	26610073
Glutamine and serine-rich protein 1 [OS=Homo sapiens]	2.88218e+07	24525348	2.60935e+07	2.13816e+07	24238267	19009817	5.98121e+07	5.58719e+07	5.65871e+07
Heat shock protein 105 kDa [OS=Homo sapiens]	113535257	9.40265e+07	104319263	1.15374e+08	1.05245e+08	127871890	110850152	8.60108e+07	113999521
Serine--tRNA ligase, cytoplasmic [OS=Homo sapiens]	9.87861e+07	1.0238e+08	126075512	73235115	82366743	92605455	170625197	156390625	183004364
Vacuolar protein sorting-associated protein 18 homolog [OS=Homo sapiens]	7.88647e+07	79858277	9.13014e+07	8.06988e+07	8.19851e+07	7.53878e+07	9.05322e+07	8.65039e+07	95089967
Cytochrome b-c1 complex subunit 7 [OS=Homo sapiens]	226080148	249015609	258615924	340867861	344846546	360244124	385527340	381426798	364772359
prefoldin subunit 5 [OS=Homo sapiens]	1.2795e+07	3.70028e+07	1.21997e+07	3.63285e+07	3.76631e+07	4.07359e+07	37993128	35932717	44554866
Bystin [OS=Homo sapiens]	88717242	93866786	1.03767e+08	8.49182e+07	8.50962e+07	83583532	69693886	6.391e+07	82086882
conserved oligomeric Golgi complex subunit 1 [OS=Homo sapiens]	67351123	93043524	51453730	2.11749e+07	2.50395e+07	26322418	6.47029e+07	46550789	6.53317e+07
sodium/potassium-transporting ATPase subunit beta-3 [OS=Homo sapiens]	409686052	439751703	467652260	343450884	330424865	4.21192e+08	5.03346e+08	492099462	525098621
Putative ATP-dependent RNA helicase DHX30 [OS=Homo sapiens]	52503065	5.64602e+07	62650125	4.32869e+07	45782595	44338752	46998502	53855152	3.68627e+07
60S ribosomal protein L26 [OS=Homo sapiens]	5847365848	5963407006	6037495891	4477259195	4.50439e+09	4.20406e+09	6.14206e+09	6.17298e+09	5.58274e+09
fumarate hydratase, mitochondrial [OS=Homo sapiens]	27261788	26364005	30695120	47832578	51259797	51876594	51132971	55504820	46526274
ADP-ribosylation factor-like protein 8B [OS=Homo sapiens]	125803894	130485975	142884382	1.48169e+08	153714930	161726402	224375846	198388947	2.20153e+08
NADH dehydrogenase [ubiquinone] 1 alpha subcomplex subunit 10, mitochondrial [OS=Homo sapiens]	66152844	74852698	8.2854e+07	9.07246e+07	1.00464e+08	94962418	116027801	101933186	98307265
Telomeric repeat-binding factor 2 [OS=Homo sapiens]	47006793	4.05696e+07	47207666	5.44293e+07	6.399e+07	6.19805e+07	3.73578e+07	3.63315e+07	3.62389e+07
Eukaryotic translation initiation factor 4E transporter [OS=Homo sapiens]	5.46051e+06	6.56203e+06	7075855	1.9934e+07	20814925	26186628	44118972	34756360	40880714
SWI/SNF-related matrix-associated actin-dependent regulator of chromatin subfamily D member 2 [OS=Homo sapiens]	1.07963e+08	1.21419e+08	116699413	1.04226e+08	1.06453e+08	109076314	6.74152e+07	8.55787e+07	75891882
cell division cycle-associated 7-like protein [OS=Homo sapiens]	66469965	88655932	82996407	64227324	69192342	68363495	114130338	106310214	125721242
A-kinase anchor protein 12 [OS=Homo sapiens]	10371773	13333185	1.31052e+07	7427785	7917148	9572625
CDK5 regulatory subunit-associated protein 1 [OS=Homo sapiens]	87440925	104601182	108737353	1.43168e+08	1.51129e+08	149303451	219136498	197643696	208527993
[Pyruvate dehydrogenase (acetyl-transferring)] kinase isozyme 3, mitochondrial [OS=Homo sapiens]	120255338	1.21401e+08	133628398	118936976	125730091	139570124	169420901	171227709	167581617
Proteasome activator complex subunit 1 [OS=Homo sapiens]	1.2614e+08	123416473	1.26525e+08	1.29014e+08	156463836	1.53457e+08	1.36285e+08	1.51883e+08	1.17905e+08
Serine/threonine-protein phosphatase 2A 65 kDa regulatory subunit A beta isoform [OS=Homo sapiens]	4.50327e+07	43380943	54160537	7.7852e+07	87276856	79804447	9.83473e+07	84938868	95063465
Serine/threonine-protein kinase WNK2 [OS=Homo sapiens]	2.12881e+08	222063872	2.32898e+08	1.1431e+08	118017255	1.18852e+08	237892555	2.06919e+08	215261047
Uncharacterized protein KIAA1671 [OS=Homo sapiens]	1.15275e+08	89165902	125631427	82065772	81527812	8.15533e+07	4.85624e+07	53876493	50190958
Succinate--CoA ligase [GDP-forming] subunit beta, mitochondrial [OS=Homo sapiens]	399856400	3.51363e+08	3.73799e+08	3.72177e+08	362195504	369542563	479195036	418652426	481663564
Neutral amino acid transporter B(0) [OS=Homo sapiens]	185750336	180141119	215754072	181530497	189818934	209596257	213283968	207398351	283473424
Heterogeneous nuclear ribonucleoprotein A0 [OS=Homo sapiens]	265748087	266805184	301261452	238970824	233570233	244772065	292945338	288080968	253485612
Chromatin modification-related protein MEAF6 [OS=Homo sapiens]	49868807	121303133	133189751	1.19348e+08	1.19723e+08	1.20272e+08	84935656	72378288	84502694
Carnitine O-palmitoyltransferase 2, mitochondrial [OS=Homo sapiens]	8.81338e+07	85954982	1.04322e+08	103118660	107471141	113932471	7.72938e+07	78416355	8.79357e+07
Protein timeless homolog [OS=Homo sapiens]	1.18449e+08	97805197	123740295	106633770	120524419	1.16751e+08	140877113	129130323	145946982
Protein VAC14 homolog [OS=Homo sapiens]	33121389	39855209	3.55831e+07	1.49762e+07	1.40613e+07	1.62911e+07	45896700	4.1508e+07	49875257
Rap guanine nucleotide exchange factor 6 [OS=Homo sapiens]	5.42244e+07	6.95822e+07	64874369	4.30235e+07	4.5258e+07	4.27695e+07	46864900	4.94049e+07	52441203
Isoform 2 of Protein unc-45 homolog A [OS=Homo sapiens]	9.74137e+07	95157663	1.05912e+08	70203974	6.63236e+07	6.9644e+07	6.36031e+07	5.44567e+07	65164344
Polycomb protein suz12 [OS=Homo sapiens]	5.9715e+07	6.01029e+07	6.27e+07	40412876	49565642	50137956	52695350	50636550	58509980
ELAV-like protein 1 [OS=Homo sapiens]	206807992	137190272	139658068	187359704	185822984	192043765	196029124	191556856	185833352
Hermansky-Pudlak syndrome 6 protein [OS=Homo sapiens]	47560114	45729078	5.11146e+07	34965493	4.0178e+07	4.58142e+07	3.34645e+07	3.71074e+07	3.59782e+07
WAS protein family homolog 2 [OS=Homo sapiens]	2.58107e+08	2.67601e+08	285111055	223684055	226021679	219421359	333465265	334013558	3.36276e+08
40S ribosomal protein S27-like [OS=Homo sapiens]	2.12107e+09	2.39297e+09	2.98825e+09	1.91118e+09	2.47197e+09	2.4995e+09	2829287833	2.65577e+09	2.42405e+09
Kinesin-like protein KIF21A [OS=Homo sapiens]	4.385e+07	4.32805e+07	4.81959e+07	3.36458e+07	32816911	39526897	4.67325e+07	4.8768e+07	5.00908e+07
YTH domain-containing family protein 2 [OS=Homo sapiens]	328115112	391452032	403662112	421610072	424559592	419156080	588142260	586234896	547242052
D-3-phosphoglycerate dehydrogenase [OS=Homo sapiens]	297496896	2.5781e+08	285614848	283922344	292011158	299606828	302442406	2.3964e+08	317355740
DNA polymerase alpha subunit B [OS=Homo sapiens]	9.54313e+07	9.56996e+07	1.08039e+08	6.3456e+07	6.95198e+07	82474926	98735699	8.6539e+07	1.02272e+08
Integrator complex subunit 5 [OS=Homo sapiens]	2.86325e+07	3.24169e+07	4.27807e+07	2.876e+07	3.46056e+07	3.73617e+07	4.36671e+07	4.0906e+07	4.71073e+07
Plasma alpha-L-fucosidase [OS=Homo sapiens]	90842262	93029453	98233121	6.26576e+07	61229884	6.64275e+07	224758388	222353534	252442004
Sideroflexin-1 [OS=Homo sapiens]	889456972	953317626	1019185298	823077386	850576406	819843684	1672428166	1736374250	1550298572
Golgi to ER traffic protein 4 homolog [OS=Homo sapiens]	209965881	223037469	2.36202e+08	222296079	228562872	235037444	2.73054e+08	264693651	2.74306e+08
Ras-associated and pleckstrin homology domains-containing protein 1 [OS=Homo sapiens]	1.97991e+07	22865451	2.20603e+07	25083438	2.90075e+07	26946815	4.64583e+07	40107457	45256854
T-complex protein 11-like protein 1 [OS=Homo sapiens]	103946238	112288447	117784304	6.82886e+07	6.72684e+07	9.22164e+07	160659514	128494553	2.01044e+08
wiskott-Aldrich syndrome protein family member 1 [OS=Homo sapiens]	5.08842e+07	57628207	6.63663e+07	84043263	80038376	7.38204e+07	1.12698e+08	1.018e+08	1.07035e+08
Ataxin-2 [OS=Homo sapiens]	34102924	38868046	33744076	38376360	26373095	2.33572e+07	104253652	84371545	67941180
G-protein coupled receptor-associated sorting protein 2 [OS=Homo sapiens]	31198525	37320170	49311795	24287714	27245651	2.83528e+07	44983241	4.38789e+07	54333232
Vigilin [OS=Homo sapiens]	2.68427e+07	26199027	31827584	32535666	48026140	5.06163e+07	36366039	3.59909e+07	3.15913e+07
BRCA1-associated ATM activator 1 [OS=Homo sapiens]	27869707	27905856	3.38045e+07	2.99397e+07	3.08787e+07	3.27596e+07	1.9791e+07	2.07563e+07	24521064
ATP-dependent RNA helicase DDX42 [OS=Homo sapiens]	1.52827e+08	1.54292e+08	1.63337e+08	152738101	134118473	144117616	1.58917e+08	1.49359e+08	1.684e+08
heterogeneous nuclear ribonucleoproteins A2/B1 [OS=Homo sapiens]	217646845	2.19879e+08	2.35437e+08	241936150	233195001	248217143	299223828	2.75276e+08	2.49797e+08
Pre-mRNA-splicing regulator WTAP [OS=Homo sapiens]	78672051	7.27558e+07	74630579	4.95909e+07	4.52485e+07	56507844	94202590	92189259	90207415
DNA ligase 1 [OS=Homo sapiens]	241610394	239121470	254875742	251754373	2.44051e+08	2.32338e+08	3.24877e+08	313505388	316959294
Survival motor neuron protein [OS=Homo sapiens]	98955006	108461255	106819975	103966833	97450106	80911868	2.76724e+07	32981363	42491334
developmentally-regulated GTP-binding protein 1 [OS=Homo sapiens]	93001350	95851743	114940335	93900882	99697532	110007866	96895165	95975630	114064603
integrator complex subunit 2 [OS=Homo sapiens]	1.98026e+07	2.07386e+07	23896720	25497704	2.40079e+07	21583332	2.75204e+07	24601505	3.05685e+07
SWI/SNF complex subunit SMARCC1 [OS=Homo sapiens]	153271160	163808494	173432529	1.36755e+08	155688888	154274468	187159936	187535978	188813260
Eukaryotic translation initiation factor 4 gamma 2 [OS=Homo sapiens]	1.51593e+08	1.56011e+08	1.60574e+08	1.23033e+08	1.16355e+08	9.96387e+07	162571230	7.84779e+07	1.68119e+08
Zinc finger protein with KRAB and SCAN domains 1 [OS=Homo sapiens]	5.38949e+07	5.31716e+07	5.75046e+07	2.09998e+07	2.80569e+07	2.64665e+07	1.79648e+08	1.33819e+08	1.75414e+08
Isoform 3 of Serine/threonine-protein phosphatase 6 regulatory ankyrin repeat subunit A [OS=Homo sapiens]	84531865	89651095	9.20513e+07	67981981	8.02757e+07	8.38035e+07	107982026	103796411	112014312
Pyruvate dehydrogenase E1 component subunit alpha, somatic form, mitochondrial [OS=Homo sapiens]	865654459	943581275	9.35701e+08	862800600	824577215	764543109	1090370218	1084692703	1033168492
Spindle and kinetochore-associated protein 2 [OS=Homo sapiens]	3.25468e+08	3.40266e+08	3.5924e+08	3.2661e+08	314519902	307253292	2.24901e+08	2.04946e+08	2.10281e+08
Thyroid receptor-interacting protein 11 [OS=Homo sapiens]	46720459	5.18166e+07	5.7148e+07	39102968	45731901	44434926	51541036	71356443	68829629
10 kDa heat shock protein, mitochondrial [OS=Homo sapiens]	9.16868e+08	1.00417e+09	1.09015e+09	9.56642e+08	1.05398e+09	1.02923e+09	9.23315e+08	7.98704e+08	9.78147e+08
Acylglycerol kinase, mitochondrial [OS=Homo sapiens]	1.03032e+08	116029613	119419473	75372708	65244495	6.77791e+07	88453211	89015788	93572808
NADH dehydrogenase [ubiquinone] 1 alpha subcomplex subunit 6 [OS=Homo sapiens]	667484684	720234264	773995942	629871784	659900036	654105664	888998166	807299104	840248166
Glucosidase 2 subunit beta [OS=Homo sapiens]	179144585	210583012	193629243	168984841	170543117	154379544	268335806	422829439	268883607
Chromodomain-helicase-DNA-binding protein 6 [OS=Homo sapiens]	1.64353e+08	168626023	181753209	162495411	156968946	159774139	2.09527e+08	2.23147e+08	225214688
FERM, RhoGEF and pleckstrin domain-containing protein 2 [OS=Homo sapiens]	5.63604e+07	6.86229e+07	85349072	5.42748e+07	5.93016e+07	80807025	98487598	1.13577e+08	9.4014e+07
Eukaryotic initiation factor 4A-III [OS=Homo sapiens]	264611663	282084314	2.69988e+08	270704967	270583487	2.11131e+08	229190968	217726397	229824540
WD repeat-containing protein 18 [OS=Homo sapiens]	235993028	235382296	2.53832e+08	187237744	189479984	181599152	250472032	385646972	292113508
Triple functional domain protein [OS=Homo sapiens]	91268601	114938267	119170050	8.79719e+07	119209497	1.11876e+08	29719307	27677300	3.49217e+07
A-kinase anchor protein 8-like [OS=Homo sapiens]	209770428	229338948	240245856	209453946	212442270	207434898	323115654	327843648	314738814
double-stranded RNA-binding protein Staufen homolog 1 [OS=Homo sapiens]	64773154	66636062	82809809	5.1613e+07	59188347	5.80942e+07	4.99303e+07	41557618	40479236
CREB-regulated transcription coactivator 2 [OS=Homo sapiens]	64174278	6.80092e+07	76936178	8.22984e+07	9.64327e+07	90476592	102277072	9.92931e+07	123653114
ATPase WRNIP1 [OS=Homo sapiens]	203736957	229136059	2.38092e+08	189506635	2.06266e+08	206060858	209128142	213084430	1.76169e+08
surfeit locus protein 4 [OS=Homo sapiens]	4.82971e+07	5.21987e+07	6.27599e+07	3.92933e+07	4.63677e+07	4.45655e+07	5.3617e+07	4.32897e+07	54874010
Striatin-4 [OS=Homo sapiens]	1.02343e+08	104122563	108887472	83749937	83553276	77579482	131724643	142334552	1.41799e+08
Rab GTPase-activating protein 1 [OS=Homo sapiens]	7.64221e+07	88912328	97438529	8.83828e+07	89583568	9.91559e+07	132364650	121369846	1.32674e+08
Tumor protein D52 [OS=Homo sapiens]	4.87882e+07	4.71053e+07	6.29202e+07	48628057	5.87718e+07	6.24997e+07	4.68531e+07	41377639	54583348
Isoform 1 of Polypyrimidine tract-binding protein 3 [OS=Homo sapiens]	1.44706e+08	1.51055e+08	1.64211e+08	1.27492e+08	1.15012e+08	110406897	147295715	1.50304e+08	1.37608e+08
elongin-C [OS=Homo sapiens]	245907252	249923664	254565744	254903792	233708490	247710096	180523014	188120278	168140622
Flotillin-1 [OS=Homo sapiens]	28265742	3.03997e+07	3.87305e+07	3.203e+07	5.03452e+07	36048751	41811542	39175170	5.17805e+07
ZW10 interactor [OS=Homo sapiens]	9.44167e+07	9.25238e+07	64174331	4.41146e+07	45237658	4.42156e+07	19478543	3.3282e+07	2.01336e+07
transcription factor BTF3 [OS=Homo sapiens]	4.78667e+07	77118616	88412612	5.48269e+07	7.04126e+07	76389458	50740616	53620191	57726678
RNA-binding protein NOB1 [OS=Homo sapiens]	1.32588e+08	143533679	161352507	143875563	143578125	126800535	193313060	130248078	182402531
E3 ubiquitin-protein ligase RNF126 [OS=Homo sapiens]	120321264	143753164	147442542	120664102	116549868	104609207	301883190	294985222	316053600
Zinc finger CCCH domain-containing protein 18 [OS=Homo sapiens]	74242145	77157570	8.7213e+07	7.3935e+07	5.98851e+07	7.01325e+07	122685145	9.72702e+07	9.6697e+07
intraflagellar transport protein 56 [OS=Homo sapiens]	29778066	29182758	33386527	2.50833e+07	3.00475e+07	34736506	24093187	25691260	28170728
Dynactin subunit 4 [OS=Homo sapiens]	56866570	60609219	67312328	55229785	59605781	62593489	51133073	54971238	61243384
Dihydrolipoyl dehydrogenase, mitochondrial [OS=Homo sapiens]	1.88538e+08	2.21149e+08	2.41425e+08	244920727	246304728	252381159	291905511	238035380	321100150
Cdc42-interacting protein 4 [OS=Homo sapiens]	1.57382e+07	18092527	1.63959e+07	9.83807e+06	1.07841e+07	8.658e+06	21144084	2.10323e+07	2.04168e+07
Helicase-like transcription factor [OS=Homo sapiens]	3.79204e+07	39975086	3.93568e+07	35175616	3.13422e+07	3.10333e+07	5.16905e+07	4.66938e+07	46775438
peptidyl-prolyl cis-trans isomerase-like 3 [OS=Homo sapiens]	53431875	72510523	75204235	40873703	3.88707e+07	4.0677e+07	141909509	134722885	131654081
28S ribosomal protein S11, mitochondrial [OS=Homo sapiens]	87835308	86220037	91215802	5.12795e+07	49752978	53889100	15306942	13937454	19185688
Arf-GAP with GTPase, ANK repeat and PH domain-containing protein 3 [OS=Homo sapiens]	64534166	6.30126e+07	64017313	37288822	3.61785e+07	4.23971e+07	74601177	72239671	83187967
Ribosome production factor 2 homolog [OS=Homo sapiens]	103052073	109881591	1.23201e+08	1.0998e+08	1.10362e+08	1.25215e+08	65198986	6.05935e+07	6.53804e+07
replication factor C subunit 3 [OS=Homo sapiens]	450871118	445785421	485206395	3.89735e+08	311508733	3.14919e+08	477211776	504941678	510204101
Baculoviral IAP repeat-containing protein 6 [OS=Homo sapiens]	3.87592e+07	38874681	5.51984e+07	15131815	20670316	15693328	2.99819e+07	30679781	3.66284e+07
splicing factor 3a subunit 3 [OS=Homo sapiens]	70158773	62367744	82311393	59217040	5.6617e+07	56863836	83687691	75311794	80914871
Inhibitor of nuclear factor kappa-B kinase-interacting protein [OS=Homo sapiens]	2.94322e+08	3.14335e+08	3.36801e+08	278549351	2.69684e+08	273004895	261729086	242996379	268371256
serine/threonine-protein kinase 26 [OS=Homo sapiens]	8.22405e+07	9.23498e+07	1.03818e+08	8.70003e+07	87032309	91049178	87481479	8.19612e+07	87415212
UBX domain-containing protein 7 [OS=Homo sapiens]	34756840	3.56666e+07	4.25795e+07	4.82536e+07	5.16917e+07	5.40049e+07	3.3003e+07	3.64386e+07	36407427
Exocyst complex component 5 [OS=Homo sapiens]	45371863	44555663	50838080	5.4834e+07	49925933	6.08907e+07	76169078	67356762	74469820
Kinesin-like protein KIF2C [OS=Homo sapiens]	7.23305e+07	7.76751e+07	7.22461e+07	52921175	5.62818e+07	60574513	8.89081e+07	7.96054e+07	76809283
Translocation protein SEC63 homolog [OS=Homo sapiens]	97537395	87607356	9.46749e+07	141504617	142902894	137772122	106277919	118220727	117557950
Box C/D snoRNA protein 1 [OS=Homo sapiens]	60495241	48084427	63638776	4.08511e+07	48717291	52812572	63031072	5.3834e+07	54459870
Treacle protein [OS=Homo sapiens]	5.49412e+07	5.75791e+07	81616230	29632681	35676559	2.73673e+07	4.6009e+07	48940285	5.20976e+07
Serine-threonine kinase receptor-associated protein [OS=Homo sapiens]	85100550	9.93523e+07	1.01724e+08	186149758	158018483	82552454	91373121	107392936	8.36313e+07
U3 small nucleolar ribonucleoprotein protein Mpp10 [OS=Homo sapiens]	86889018	92765654	107359989	5.43585e+07	57246746	83824002	80507505	81175236	88296852
Integrator complex subunit 6 [OS=Homo sapiens]	6.40411e+07	6.8864e+07	8.63573e+07	66340479	72641428	7.22469e+07	91459338	8.3049e+07	9.96871e+07
Protein kinase C and casein kinase substrate in neurons protein 2 [OS=Homo sapiens]	178949372	176381705	179976823	220867643	206654966	2.00648e+08	384364712	363616589	341985010
Transmembrane emp24 domain-containing protein 10 [OS=Homo sapiens]	1.20586e+08	1.12829e+08	1.16202e+08	1.12491e+08	1.08548e+08	1.08401e+08	1.40532e+08	1.41064e+08	1.41484e+08
Negative elongation factor C/D [OS=Homo sapiens]	93625734	9.73318e+07	113756758	8.12896e+07	85133124	85232246	8.18371e+07	7.43453e+07	87713990
Mitochondrial amidoxime-reducing component 1 [OS=Homo sapiens]	67259188	6.81384e+07	7.93432e+07	69470483	70374355	72592755	8.002e+07	6.97838e+07	8.08332e+07
Leucine-rich repeat and WD repeat-containing protein 1 [OS=Homo sapiens]	4.02548e+07	3.80219e+07	3.86699e+07	5.04973e+07	48294706	5.25158e+07	44304775	42340103	4.94704e+07
Spindle and kinetochore-associated protein 1 [OS=Homo sapiens]	8.34521e+07	8.92139e+07	97303950	7.84964e+07	8.16729e+07	8.4161e+07	22451871	1.9805e+07	2.60155e+07
B-cell receptor-associated protein 31 [OS=Homo sapiens]	2.41192e+08	2.5407e+08	2.65734e+08	2.4566e+08	2.58844e+08	2.34153e+08	2.52408e+08	2.57243e+08	264696312
Protein NEDD1 [OS=Homo sapiens]	26583581	25407084	2.57479e+07	2.69721e+07	25073212	2.44417e+07	2.64181e+07	21944607	3.60778e+07
Succinate--CoA ligase [ADP-forming] subunit beta, mitochondrial [OS=Homo sapiens]	109050899	109977526	117258276	126977744	133234933	135196735	226468080	225191778	252946996
Myeloid leukemia factor 2 [OS=Homo sapiens]	2.22725e+08	2.30002e+08	2.29705e+08	1.85625e+08	1.94781e+08	1.85734e+08	3.14631e+08	2.91355e+08	3.13664e+08
Isoform 2 of Vacuolar protein sorting-associated protein 29 [OS=Homo sapiens]	6.67683e+07	8.82296e+07	92662739	9.40205e+07	79967936	7.05778e+07	7.31887e+07	5.05143e+07	7.44887e+07
U3 small nucleolar ribonucleoprotein protein IMP3 [OS=Homo sapiens]	47329588	4.95438e+07	74642037	33146699	38096313	43622507	57733898	46026178	53477850
40S ribosomal protein S26 [OS=Homo sapiens]	2982068857	3049431562	3261157260	2563534446	2464108838	2441454382	3216324646	3257003870	3332332926
activator of basal transcription 1 [OS=Homo sapiens]	1.84113e+08	222320536	254284552	165449610	170087149	175529830	298797416	288516436	304988408
Cullin-3 [OS=Homo sapiens]	3.17525e+07	34664399	35813722	48777380	49514724	4.7927e+07	70173656	70895111	5.99578e+07
phosphatidylinositol 4-kinase alpha [OS=Homo sapiens]	3.32946e+07	3.29874e+07	3.70439e+07	27861754	2.72703e+07	3.18539e+07	35888588	28847754	33317595
Rab3 GTPase-activating protein catalytic subunit [OS=Homo sapiens]	1.70731e+07	1.56889e+07	19842718	2.94849e+07	2.50782e+07	3.78918e+07	35162185	2.85089e+07	3.54443e+07
Unconventional myosin-Ib [OS=Homo sapiens]	128188778	122744773	122610571	1.06784e+08	109671403	122400529	156434809	1.57375e+08	1.54931e+08
cAMP-dependent protein kinase type I-alpha regulatory subunit [OS=Homo sapiens]	90470512	7.36513e+07	105132116	8.30175e+07	92738094	83012539	139285967	157460226	149301438
Splicing factor 3B subunit 6 [OS=Homo sapiens]	6.38842e+08	6.43364e+08	6.59958e+08	2118777616	1864989532	1703410260	3028138848	3350818368	3060672048
Serine/arginine-rich splicing factor 10 [OS=Homo sapiens]	3.11358e+07	3.56215e+07	3.23567e+07	153790522	153956525	174073789	401091834	396087322	393878412
Isoform B of Phosphate carrier protein, mitochondrial [OS=Homo sapiens]	258977467	2.96455e+08	2.79431e+08	2.50919e+08	239010606	2.41448e+08	3.17871e+08	2.88714e+08	3.13755e+08
Zinc finger and BTB domain-containing protein 10 [OS=Homo sapiens]	23704528	3.45835e+07	4.1544e+07	2.78051e+07	3.19371e+07	35303814	3.25981e+07	51805146	56859098
RUN and FYVE domain-containing protein 1 [OS=Homo sapiens]	7.58005e+07	76619456	7.79854e+07	71041821	6.89044e+07	6.39029e+07	37115895	53592370	4.07558e+07
Macrophage Migration inhibitory factor [OS=Homo sapiens]	7343644802	7674350285	8.25502e+09	8.35408e+09	8154833746	8710666020	9128536750	8.75685e+09	9027580520
E3 ubiquitin-protein ligase Praja-2 [OS=Homo sapiens]	2.67838e+07	2.98346e+07	27518395	1.8414e+07	1.67123e+07	2.23294e+07	33481547	35953106	40606046
E3 ubiquitin-protein ligase SHPRH [OS=Homo sapiens]	60695239	6.40226e+07	64870159	6.30528e+07	5.72767e+07	6.15226e+07	7.27863e+07	7.05787e+07	7.40985e+07
WD40 repeat-containing protein SMU1 [OS=Homo sapiens]	1.25502e+08	1.15614e+08	1.31075e+08	151867651	1.49923e+08	1.35488e+08	154742122	154025571	1.57216e+08
Transmembrane protein 263 [OS=Homo sapiens]	148203312	150991878	152458982	152369548	155661458	145114642	165811110	178265233	154974857
Translin-associated protein X [OS=Homo sapiens]	1.35859e+08	1.3519e+08	1.3465e+08	1.31433e+08	1.39542e+08	1.26296e+08	140699050	208670069	176632004
Keratin, type I cytoskeletal 13 [OS=Homo sapiens]	1198165950	1259316560	1250727496	1850135986	1719512346	1.57657e+09	2446547416	2419373204	2462181888
CDK5 regulatory subunit-associated protein 2 [OS=Homo sapiens]	2.46007e+07	2.50516e+07	2.48515e+07	3.47688e+07	3.64354e+07	33095877	6.22152e+07	2.85411e+07	6.1909e+07
Protein disulfide-isomerase A6 [OS=Homo sapiens]	109421452	1.35996e+08	159608552	114012789	1.24864e+08	1.23595e+08	136026867	126098942	130871482
Cystatin-B [OS=Homo sapiens]	163197240	1.76569e+08	169982495	122945616	120473548	118414492	117337140	121933616	105494206
Protein DGCR14 [OS=Homo sapiens]	54520156	53998420	50064769	49165354	39820080	39394794	102120985	97497417	1.0937e+08
Zinc finger protein 316 [OS=Homo sapiens]	11903312	15303782	19697452	1.67155e+07	21602984	24100918	30799639	26639975	27521877
citrate synthase, mitochondrial [OS=Homo sapiens]	1.55458e+08	162018970	170634284	1.28805e+08	160629385	1.26327e+08	175884022	174342246	173249246
Exosome complex component Rrp4 [OS=Homo sapiens]	5.57169e+07	55619942	6.18358e+07	5.85603e+07	6.43526e+07	6.32038e+07	53549377	46731570	52436679
protein FAM98A [OS=Homo sapiens]	5.11502e+07	5.62725e+07	65256864	52110142	64054154	5.58081e+07	62602296	57510849	59031901
Mitochondrial import receptor subunit TOM70 [OS=Homo sapiens]	6.32612e+07	6.32353e+07	7.10869e+07	9.19434e+07	8.37152e+07	94584633	6.28492e+07	6.15433e+07	6.54981e+07
28S ribosomal protein S23, mitochondrial [OS=Homo sapiens]	1671124700	1.62991e+09	1.67316e+09	1.19951e+09	1165270676	1.1163e+09	1.848e+09	1.84059e+09	1.95257e+09
HAUS augmin-like complex subunit 7 [OS=Homo sapiens]	29432195	32901878	34918762	26342480	23076349	27184382	33361973	31454442	38588760
sorting nexin-4 [OS=Homo sapiens]	36734713	5.37173e+07	5.77332e+07	33952717	35411517	40566898	5.91137e+07	6.5771e+07	7.34564e+07
CDK5 regulatory subunit-associated protein 3 [OS=Homo sapiens]	115840790	117055424	1.33611e+08	1.15966e+08	1.31228e+08	1.21837e+08	209022949	1.89685e+08	216607782
6-phosphogluconate dehydrogenase, decarboxylating [OS=Homo sapiens]	16458243	15048419	15031400	35927519	53230107	4.80334e+07	5.7836e+07	43340424	64778226
Nibrin [OS=Homo sapiens]	47478887	4.8319e+07	5.23376e+07	44197852	43494976	4.46531e+07	46888331	45496010	54376883
Thioredoxin-related transmembrane protein 1 [OS=Homo sapiens]	199699276	199846288	202065442	187841188	180011735	182770307	2.47226e+08	2.46009e+08	2.56277e+08
Eukaryotic translation initiation factor 4 gamma 3 [OS=Homo sapiens]	9.09025e+07	1.31257e+08	139438486	2.06305e+08	218270223	205933163	262795893	227760061	250896079
RB1-inducible coiled-coil protein 1 [OS=Homo sapiens]	31971108	2.4073e+07	25748638	27852273	27809119	1.81375e+07	45925502	54595196	4.00575e+07
Ubiquitin carboxyl-terminal hydrolase isozyme L5 [OS=Homo sapiens]	98282876	99809139	9.47313e+07	5.81373e+07	5.98777e+07	79568190	1.17686e+08	1.09575e+08	1.08323e+08
Septin-11 [OS=Homo sapiens]	177711962	188089878	208549644	185559364	182694477	185541682	187022246	182773590	182995400
pre-B-cell leukemia transcription factor 1 [OS=Homo sapiens]	10563693	11702265	14899525	1.2198e+07	1.2757e+07	16864963	1.79241e+07	15379147	17324909
60S ribosomal protein L36 [OS=Homo sapiens]	759925662	791296118	8.47179e+08	738137250	712225008	723914044	829558542	6.76881e+08	865597924
Nucleolar transcription factor 1 [OS=Homo sapiens]	1.25681e+08	128013810	1.44539e+08	209073814	2.11576e+08	190857607	322292885	331341304	3.16896e+08
39S ribosomal protein L11, mitochondrial [OS=Homo sapiens]	259277100	270658494	274400630	221812622	223785414	227760874	240668790	239096888	234618564
Cysteine--tRNA ligase, cytoplasmic [OS=Homo sapiens]	23514095	29088236	31059772	4.73414e+07	3.52087e+07	4.38362e+07	49031282	5.03018e+07	4.6602e+07
Microtubule-associated protein 1S [OS=Homo sapiens]	4.45167e+07	47942723	57665363	5.50232e+07	5.21332e+07	56322430	7.28824e+07	7.12344e+07	77224895
Nucleosome assembly protein 1-like 4 [OS=Homo sapiens]	205221044	208167320	217196332	188288984	179813568	169896048	2.75305e+08	276860691	2.86726e+08
Isoform 2 of ATPase family AAA domain-containing protein 3A [OS=Homo sapiens]	162003003	164122292	202446342	113212499	118998375	120724014	160600936	130507240	127716221
Negative elongation factor B [OS=Homo sapiens]	7.2288e+07	7.98081e+07	93281441	4.92918e+07	50587443	6.024e+07	70542466	58842849	71084794
Importin-7 [OS=Homo sapiens]	2.7237e+07	4.17412e+07	3.12943e+07	2.00567e+07	2.87232e+07	3.23547e+07	3.2479e+07	33092083	3.88581e+07
ATP-dependent RNA helicase DDX54 [OS=Homo sapiens]	365436966	347513141	366669344	3.32036e+08	315097714	307592155	157979455	156837074	126720901
SWI/SNF complex subunit SMARCC2 [OS=Homo sapiens]	108419695	110013958	106504534	9.09584e+07	9.94854e+07	103060800	120862326	123225948	124497410
Lon protease homolog, mitochondrial [OS=Homo sapiens]	5.28209e+07	5.86541e+07	6.30651e+07	5.70693e+07	6.28717e+07	6.15736e+07	58378633	56295288	6.77235e+07
Membrane magnesium transporter 1 [OS=Homo sapiens]	35416977	30218381	35726986	1.31231e+07	1.87823e+07	1.89465e+07	1.95883e+07	19972338	1.80807e+07
Probable ATP-dependent RNA helicase DDX27 [OS=Homo sapiens]	1.24082e+08	1.28429e+08	153302025	1.19996e+08	126558937	128073258	134899633	1.28955e+08	144619536
28S ribosomal protein S35, mitochondrial [OS=Homo sapiens]	2.09983e+08	2.10695e+08	236045263	158926182	161288083	1.46798e+08	1.47371e+08	172965568	184114176
Small nuclear ribonucleoprotein Sm D1 [OS=Homo sapiens]	394529604	415479376	418086970	373180302	391623670	377502098	405151812	273952757	411708120
SWI/SNF-related matrix-associated actin-dependent regulator of chromatin subfamily D member 1 [OS=Homo sapiens]	4.41197e+07	50543427	4.71756e+07	4.22637e+07	43335393	4.82608e+07	3.43099e+07	3.99726e+07	3.64259e+07
Prostaglandin E synthase 2 [OS=Homo sapiens]	81437380	88211743	96255515	8.17403e+07	1.03431e+08	109557630	5.39237e+07	52808532	6.89936e+07
RNA-binding protein 25 [OS=Homo sapiens]	99537593	112975711	1.07435e+08	94531335	85807422	87841411	1.23736e+08	1.19596e+08	133730505
Anaphase-promoting complex subunit 5 [OS=Homo sapiens]	3.37927e+07	3.14658e+07	3.9994e+07	2.14395e+07	1.69345e+07	2.33887e+07	37528389	36604867	4.73751e+07
Serine/threonine-protein phosphatase Pgam5, mitochondrial [OS=Homo sapiens]	1.16169e+09	1145530251	1207104623	1.07824e+09	1.02663e+09	986027426	1207446341	495123806	1.25452e+09
tRNA modification GTPase GTPBP3, mitochondrial [OS=Homo sapiens]	37759114	3.69349e+07	47487551	40938997	42202336	41595632	57344275	49658159	63153610
SWI/SNF-related matrix-associated actin-dependent regulator of chromatin subfamily E member 1 [OS=Homo sapiens]	186223639	189984509	197445921	170180058	177035732	156558009	69989800	214103024	84586019
28S ribosomal protein S7, mitochondrial [OS=Homo sapiens]	208930978	2.14043e+08	222219481	363916238	344809404	333665183	236530306	232584904	189809172
Vesicle-trafficking protein SEC22b [OS=Homo sapiens]	439025114	446161278	468740686	414895598	411246656	377593948	476614854	4.29581e+08	469562490
Putative bifunctional UDP-N-acetylglucosamine transferase and deubiquitinase ALG13 [OS=Homo sapiens]	4.62434e+07	4.97687e+07	4.28814e+07	4.19079e+07	47063979	4.60163e+07	5.37705e+07	52950776	5.42827e+07
ER membrane protein complex subunit 3 [OS=Homo sapiens]	3.9851e+07	3.91503e+07	4.98435e+07	3.30375e+07	4.12928e+07	4.76627e+07	4.67583e+07	4.69642e+07	5.35211e+07
Ankyrin-3 [OS=Homo sapiens]	4.80313e+07	52555286	6.01093e+07	4.91503e+07	5.02095e+07	4.61347e+07	66440470	7.2014e+07	5.46247e+07
Importin-8 [OS=Homo sapiens]	3.3202e+07	3.84573e+07	4.10672e+07	4.03912e+07	4.71692e+07	42515978	5.92571e+07	53338394	62136033
Secretory carrier-associated membrane protein 3 [OS=Homo sapiens]	27314383	30951823	45111870	4.13787e+07	28132996	2.05549e+07	52359187	59955326	25349505
Histone-arginine methyltransferase CARM1 [OS=Homo sapiens]	98954270	107124952	109927724	108503972	104281220	102295156	118794208	122829166	132795176
NADH dehydrogenase [ubiquinone] 1 alpha subcomplex subunit 8 [OS=Homo sapiens]	325725676	347628396	386431520	274602781	290874422	318597492	483153320	492501516	455392452
isochorismatase domain-containing protein 2 [OS=Homo sapiens]	3.03005e+07	3.84342e+07	3.84413e+07	3.49854e+07	3.9544e+07	3.90478e+07	3.96605e+07	3.77865e+07	48771829
G patch domain-containing protein 4 [OS=Homo sapiens]	1420453590	1.4414e+09	1496168844	1313113877	1331003416	1232006862	1673825925	1748393040	1530762567
F-BAR domain only protein 2 [OS=Homo sapiens]	9.70171e+07	1.19689e+08	1.43529e+08	113762202	111012594	1.29886e+08	1.26769e+08	110016607	112864686
SAGA-associated factor 29 [OS=Homo sapiens]	90053524	102612104	104882484	74853542	84499914	86154572	49412996	38688712	55461632
ADP-ribosylation factor-like protein 1 [OS=Homo sapiens]	247849196	260667564	298736012	234728208	267344440	260642512	328408064	303049160	343455692
Cathepsin B [OS=Homo sapiens]	41434876	50112813	52232658	35769670	36130778	2.7154e+07	73402126	75204100	76449788
UDP-glucose:glycoprotein glucosyltransferase 1 [OS=Homo sapiens]	11841446	1.25952e+07	1.59342e+07	1.28434e+07	13421050	13243847	8.27734e+06	7270192	7.21255e+06
Oral-facial-digital syndrome 1 protein [OS=Homo sapiens]	7466924	5.99495e+06	8.17548e+06	2152309	3.97092e+06	4.03346e+06	18958657	20719166	2.29048e+07
histone-lysine N-methyltransferase EHMT1 [OS=Homo sapiens]	41225910	43472158	48844972	6.54729e+07	53135889	44665968	33227711	27473145	33412742
Acyl-CoA dehydrogenase family member 10 [OS=Homo sapiens]	51669783	4.00616e+07	57381717	5.53091e+07	59206732	68171384	1.35134e+07	1.52648e+07	15365579
U5 small nuclear ribonucleoprotein 40 kDa protein [OS=Homo sapiens]	4.77672e+07	4.99918e+07	60229851	52609029	51157866	46549705	54357964	49690572	52709998
PAX3- and PAX7-binding protein 1 [OS=Homo sapiens]	2.31895e+07	2.70466e+07	2.69659e+07	2.30184e+07	2.27608e+07	2.04584e+07	29197701	27014282	35932867
Atypical kinase COQ8B, mitochondrial [OS=Homo sapiens]	29100338	27084568	5.54446e+07	4.06417e+07	2.89605e+07	44588104	2.83492e+07	26205320	3.11935e+07
ATP-dependent RNA helicase DDX19A [OS=Homo sapiens]	62131911	61350813	73095471	5.44927e+07	4.93751e+07	5.51758e+07	5.10765e+07	4.99059e+07	5.33182e+07
Homeobox protein Hox-A10 [OS=Homo sapiens]	123380451	117839124	1.28115e+08	108663225	113291352	109571290	199972295	220268059	175893856
28S ribosomal protein S12, mitochondrial [OS=Homo sapiens]	194266709	205606441	205088767	162902296	144301522	163832228	159005334	182190034	176898628
Vacuolar protein sorting-associated protein 33A [OS=Homo sapiens]	29973506	31616905	3.2972e+07	31790718	32624411	3.69732e+07	4.32363e+07	41616500	4.31392e+07
Ribosomal RNA-processing protein 7 homolog A [OS=Homo sapiens]	9.41708e+07	106587109	116847169	47209898	39254773	53264429	1148918487	1088368328	1181048643
protein PRRC1 [OS=Homo sapiens]	159246738	160013648	143806775	1.20679e+08	1.1184e+08	1.13219e+08	116258509	1.06967e+08	1.09514e+08
Atherin [OS=Homo sapiens]	108204613	110743548	110279284	66034084	66058397	70715919	144563086	142317749	140102792
ap-3 complex subunit mu-1 [OS=Homo sapiens]	70441466	9.41878e+07	97618195	74173641	77188459	73973126	7.26875e+07	75386597	70004048
Origin recognition complex subunit 5 [OS=Homo sapiens]	5.33131e+07	5.14424e+07	67969172	6.06136e+07	5.76788e+07	67953691	1.09208e+08	9.71023e+07	110015539
actin-related protein 3 [OS=Homo sapiens]	4809418	4939754	4.95662e+06				34249520	38550400	41829036
Regulator of nonsense transcripts 2 [OS=Homo sapiens]	50660683	5.14605e+07	55992664	51623468	55751203	5.63278e+07	4.92658e+07	5.34816e+07	58179566
60S ribosomal protein L18 [OS=Homo sapiens]	2.64299e+09	2647807656	2866613386	2062983387	2.03989e+09	1.97322e+09	2541159760	2768645360	2566469231
ubiquitin carboxyl-terminal hydrolase 22 [OS=Homo sapiens]	5.92236e+07	5.94145e+07	72276239	5.33854e+07	5.69681e+07	64319714	59850127	64005864	62440868
Protein aurora borealis [OS=Homo sapiens]	7528286	7.60334e+06	11315485	5317328	4.58184e+06	11900471	28795364	31313320	29436795
Tetratricopeptide repeat protein 28 [OS=Homo sapiens]	1.041e+07	1.03176e+07	1.22433e+07	1.87022e+07	2.08486e+07	22914887	29317760	2.73786e+07	3.23947e+07
[truncated: 1,493 more rows]
